# Supplementary material for: Hepatic Acat2 overexpression promotes systemic cholesterol metabolism and adipose lipid metabolism in mice
Source: Diabetologia. 2022 Nov 15;66(2):390–405. doi: 10.1007/s00125-022-05829-9 (PMC9665029; doi:10.1007/s00125-022-05829-9)
Supplement: Supplementary file 2 — (6.20 MB) [file 125_2022_5829_MOESM2_ESM.xls]

## Sheet: ESM Table 1
ESM Table 1. Cardiac ultrasonography of control and AAV9-Acat2 injected mice.
	LVEDV	LVESV	SV	CO	CI	LVd Mass	EF	%FS	%IVS	%LVPW	IVSd	LVIDd	LVPWd	IVSs	LVIDs	LVPWs	HR	Heart Cycle	CO(M)	CI	CO(2D)	Time	AV_Diam
Control	0.26	0.12	0.14			0.13	53.85	23.69	79.63	24.69	0.54	4.77	0.81	0.97	3.64	1.01	380	2	0.05			316	1.51
	0.17	0.07	0.1			0.08	58.82	24.82	78	53.03	0.5	4.07	0.66	0.89	3.06	1.01	372	2	0.04			323	1.41
	0.19	0.03	0.16			0.11	84.21	44.6	119.35	67.9	0.62	4.26	0.81	1.36	2.36	1.36	438	2	0.07			274	1.42
	0.2	0.07	0.13			0.14	65	28.84	50	33.33	0.7	4.3	0.93	1.05	3.06	1.24	347	2	0.05			346	1.62
	0.3	0.15	0.15			0.15	50	22.4	55.71	36.49	0.7	5	0.74	1.09	3.88	1.01	360	2	0.05			333	1.53
AVERAGE	0.224	0.088	0.136			0.122	62.376	28.87	76.538	43.088	0.612	4.48	0.79	1.072	3.2	1.126	379.4	2	0.052			318.4	1.498
ACAT2	0.19	0.12	0.07			0.11	36.84	16.2	50	25.68	0.62	4.26	0.74	0.93	3.57	0.93	368	2	0.03			326	1.51
	0.3	0.18	0.12			0.15	40	17	50	23.53	0.62	5	0.85	0.93	4.15	1.05	377	2	0.05			318	1.53
	0.25	0.13	0.12			0.12	48	20	30.65	21.43	0.62	4.65	0.7	0.81	3.72	0.85	375	2	0.05			320	1.55
	0.22	0.12	0.1			0.09	45.45	19.28	74.14	53.45	0.58	4.46	0.58	1.01	3.6	0.89	386	2	0.04			311	1.54
	0.31	0.16	0.15			0.1	48.39	20.83	86	48	0.5	5.04	0.5	0.93	3.99	0.74	443	2	0.07			271	1.54
	0.21	0.09	0.12			0.13	57.14	26.24	53.09	56.76	0.81	4.42	0.74	1.24	3.26	1.16	418	2	0.05			287	1.6
AVERAGE	0.246667	0.133333	0.113333			0.116667	45.97	19.925	57.3133	38.1417	0.625	4.63833	0.685	0.975	3.715	0.936667	394.5	2	0.0483333			305.5	1.545

## Sheet: ESM Table 2
ESM Table 2. Electrocardiogram of control and AAV9-Acat2 injected mice.
	Data_File_Name	N	HR	HRV	CV	RR	PQ	PR	QRS	QT	ST	QTC	QT_dispersion	QTc_dispersion	mean_SR_amplitude	mean_R_amplitude	Total Power	Low Frequency Power	High Frequency Power	ratio: Low to High Frequency	Normalized LF Component	Normalized HF Component	rMSSD	pNN50 (>6ms)	Irregularity Score	Warning	User	Time Stamp	SPECIES	GENDER	ANIMAL ID#	WEIGHT	Date of Birth	Comments
		# signals	(bpm)	(bpm)	(%)	(ms)	(ms)	(ms)	(ms)	(ms)	(ms)	(ms)	(ms)	(ms)	(uV or mV)	(uV or mV)	(ms^2)	(ms^2)	(ms^2)				(ms)	%
Control	3.txt	19	740	8	1.08	81.1	21.1	27	10.1	39.6	30.1	44	19.5	22.1	0.87	0.71	NaN	NaN	NaN	NaN	NaN	NaN	1.15	0	0.012	None	Optional	Recorded on 2022/2/17 at time 10:39:06.718367	MICE	M
	2.txt	21	764	13.3	1.74	78.6	22.9	28.7	10.3	40.6	30.8	45.8	22	25.1	0.87	0.7	NaN	NaN	NaN	NaN	NaN	NaN	1.84	0	0.019	None	Optional	Recorded on 2022/2/17 at time 10:45:12.487264	MICE	M
	5.txt	22	771	7.8	1.01	77.8	22.4	27.7	9.6	42.8	33.6	48.5	6.5	7.2	1.06	0.94	NaN	NaN	NaN	NaN	NaN	NaN	0.61	0	0.006	None	Optional	Recorded on 2022/2/17 at time 10:51:39.640846	MICE	M
	4.txt	26	740	16	2.17	81.1	24.8	31.7	10.8	43.5	33.1	48.3	15	16.5	1.06	0.9	NaN	NaN	NaN	NaN	NaN	NaN	1.72	0	0.017	None	Optional	Recorded on 2022/2/17 at time 10:58:44.964293	MICE	M
	1.txt	20	776	6.5	0.84	77.3	16.6	22.4	9.6	36.9	27.9	42	25.5	29.1	1.29	0.87	NaN	NaN	NaN	NaN	NaN	NaN	0.72	0	0.007	None	Optional	Recorded on 2022/2/17 at time 11:07:35.610352	MICE	M
AVERAGE			758.2	10.32	1.368	79.18	21.56	27.5	10.08	40.68	31.1	45.72	17.7	20	1.03	0.824
ACAT2	13.txt	21	797	14.3	1.8	75.3	21.1	28.8	11.3	40.4	29.6	46.5	15	16	1.07	0.77	NaN	NaN	NaN	NaN	NaN	NaN	1.17	0	0.012	None	Optional	Recorded on 2022/2/17 at time 11:34:49.826263	MICE	M
	10.txt	21	806	12.5	1.55	74.5	12.2	19.7	13	41.9	29.4	48.6	12	14.6	0.99	0.88	NaN	NaN	NaN	NaN	NaN	NaN	1.03	0	0.011	None	Optional	Recorded on 2022/2/17 at time 11:39:30.255338	MICE	M
	12.txt	19	797	9.8	1.22	75.3	13.6	20.5	10.6	40.4	30.4	46.6	15	16.7	1.32	0.96	NaN	NaN	NaN	NaN	NaN	NaN	0.51	0	0.005	None	Optional	Recorded on 2022/2/17 at time 11:44:29.773896	MICE	M
	9.txt	19	825	8.2	0.99	72.7	14.2	20.9	10.6	39.4	29.3	46.2	6.5	7.6	1.13	0.93	NaN	NaN	NaN	NaN	NaN	NaN	0.58	0	0.006	None	Optional	Recorded on 2022/2/17 at time 11:49:21.672358	MICE	M
	14.txt	20	823	8.3	1.01	72.9	13.2	20.2	12.2	38.9	27.2	45.6	13	15.1	0.55	0.49	NaN	NaN	NaN	NaN	NaN	NaN	0.93	0	0.01	None	Optional	Recorded on 2022/2/17 at time 11:52:31.811871	MICE	M
	11.txt	19	723	16.1	2.22	83	13.3	20.4	11.1	41	30.4	45	23.5	25.3	0.53	0.33	NaN	NaN	NaN	NaN	NaN	NaN	2.86	0	0.028	None	Optional	Recorded on 2022/2/17 at time 11:59:35.674761	MICE	M
AVERAGE			795.167	11.5333	1.465	75.6167	14.6	21.75	11.4667	40.3333	29.3833	46.4167	14.1667	15.8833	0.931667	0.726667

## Sheet: ESM Table 3
Time：2022-03-10
ESM Table 3. Blood biochemistry of serum from control and AAV9-Acat2 injected mice.
Num	animal			[ALT]	[AST]	[TP]	[ALB]	[TBIL]	[ALP]	[GLU]	[BUN]	[CREA]	[UA]	[CHOl]	[TG]	[HDL]	[LDL]	[CK]	[LDH]	[NEFA1]
1	acat	control		36	127	60.1	35.2	0.2	67	9.28	9.19	12.3	181.1	3.93	2.22	2.76	0.4	1010	441	2605.3
5	acat	control		35	97	57.7	35	1.2	66	11.41	8.58	11.6	170.6	3.62	1.8	2.52	0.46	760	248	2060.3
9	acat	control		109	153	58.5	35	0.8	86	8.39	8.48	12.6	127.2	2.94	1.25	2.11	0.35	893	642	1676.4
13	acat	control		27	162	53.1	26.3	0.6	37	6.84	6.37	11.8	125	3.08	0.4	1.8	0.9	1173	385	874.2
16	acat	control		26	94	54.6	28.6	0.8	62	8.6	8.02	12.5	148.9	2.47	0.47	1.7	0.4	670	316	928.8
3	acat	2		35	114	51.3	27.9	0.2	58	11.03	9.16	12.5	193.8	2.75	0.94	1.97	0.21	614	459	1158.6
	acat	2	2xdilution	90	264	48.2	27.2	0.4	54	9.5	7.12	14	79.8	2.28	1	1.6	0.3	2346	682	1401.8
11	acat	2		79	239	54.4	30.1	0.5	69	7.96	7.13	12.6	182.9	2.84	1.02	2.16	0.24	1803	842	1428.9
14	acat	2		33	155	55.1	28.6	0.2	56	8.06	7.45	11.7	136.9	2.96	1.06	2.22	0.31	1835	755	1214.5
17	acat	2		51	183	44.5	23.6	0.9	43	6.02	5.59	12.6	144.3	2.89	0.31	1.81	0.69	982	585	715
19	acat	2		61	182	52.5	27.6	0.7	60	8.81	7.32	12.3	155.1	2.81	0.51	2.08	0.27	1072	562	1247.3

## Sheet: ESM Table 4
ESM Table 4. FPKM of all transcripts from liver of control (C) and AAV9-Acat2 injected (A) mice.
GeneID	GeneName	Locus	A1	A2	A3	C1	C2	C3
ENSMUSG00000105944	Gm5075	3:107868021-107868643	0	0	0	0	0	0.133732
ENSMUSG00000082321	Gm14253	2:156311846-156375638	0.0895204	0	0	0.0667611	0	0
ENSMUSG00000050147	F2rl3	8:72761879-72763874	0	0	0	0	0.138124	0
ENSMUSG00000038984	Tspyl5	15:33683875-33687883	0.338002	0.194142	0.0813688	0.0114508	0.0122278	0.050907
ENSMUSG00000078672	Mup20	4:62050233-62054158	5147.71	6627.28	7390.91	3392.14	3505.87	4889.1
ENSMUSG00000034473	Sec22a	16:35311130-35363918	2.66601	2.87278	3.66306	2.57925	3.43555	2.00999
ENSMUSG00000035704	Alg8	7:97371605-97392185	6.44117	4.45878	3.81096	4.39802	3.1309	3.80041
ENSMUSG00000086859	Snhg20	11:117076789-117078955	3.43151	9.4854	12.0187	13.954	20.6708	18.6405
ENSMUSG00000048922	Cdca2	14:67676330-67715841	0.184212	0.121298	0.183156	0.0934826	0.123663	0.178657
ENSMUSG00000047965	Rpl9-ps7	2:70458981-70459560	0.606997	0.168309	0.103891	0.532679	0.70437	0.807094
ENSMUSG00000087128	Gm12655	4:94460930-94477180	0.0868007	0.180494	0.29697	0.315525	0.616992	0
ENSMUSG00000005320	Fgfr4	13:55152639-55168759	14.8404	15.4026	13.8162	15.0427	14.9703	12.7825
ENSMUSG00000079316	Rab9	X:166457252-166479867	19.5093	21.5484	25.0724	29.9033	31.048	29.2813
ENSMUSG00000036570	Fxyd1	7:31051677-31057199	150.493	187.053	224.276	244.046	294.619	317.954
ENSMUSG00000090330	9130221H12Rik	7:25228257-25237851	1.48926	1.93053	1.71768	1.68043	1.76638	1.87695
ENSMUSG00000093861	Igkv1-110	6:68270484-68271267	0.846175	0.189899	0	0.400376	0	0
ENSMUSG00000041736	Tspo	15:83563591-83574203	68.7692	69.7872	65.1278	75.7881	87.0824	91.5051
ENSMUSG00000079993	Gm11799	4:8143361-8239041	0	0.365238	0	0.132185	0	0
ENSMUSG00000042978	Sbk1	7:126272618-126295016	2.50977	5.4028	5.02804	2.84648	5.98843	1.77609
ENSMUSG00000095978	Mup-ps11	4:61318729-61325417	0	0.233839	0.0807546	0	0	0.035648
ENSMUSG00000089662	Gm14057	2:130706199-130906406	0.365477	0.651997	0.155749	0.668644	0.850185	0.67204
ENSMUSG00000002221	Paxip1	5:27740079-27791691	3.14386	2.39854	2.45783	2.94794	3.61503	2.51838
ENSMUSG00000073413	Ly6g6d	17:35071442-35078804	0.138772	0.0918348	0	0.102363	0.144891	0
ENSMUSG00000059851	Suv420h2	7:4740114-4747514	7.12389	10.9261	11.2676	10.4976	13.1931	12.196
ENSMUSG00000039103	Nexn	3:152236981-152266350	0.12409	0.0804306	0.253019	0.729938	0.385989	0.34157
ENSMUSG00000029191	Rfc1	5:65261849-65335670	4.42251	4.06876	3.53276	3.13064	3.23707	2.33247
ENSMUSG00000100813	Gm28874	4:132265707-132268841	0.0184769	0.0125166	0.0632355	0.040145	0.0908647	0.0375421
ENSMUSG00000098950	Gm28036	2:156071841-156145797	0.780525	1.2597	1.38057	1.21551	4.05349	1.02097
ENSMUSG00000030650	Tmc5	7:118597296-118675086	2.1512	1.71561	0.378159	0.0172894	0	0
ENSMUSG00000032184	Lysmd2	9:75625731-75637773	0.30698	0.447558	0	0.0590537	0	0.109183
ENSMUSG00000087384	Gm15558	16:10545338-10744878	0	0	0	0	0.0322428	0
ENSMUSG00000026697	Myoc	1:162639154-162658219	0	0	0	0.0259747	0	0
ENSMUSG00000008153	Clstn3	6:124430758-124464794	0.965667	0.849577	4.64663	7.27917	14.0086	8.5959
ENSMUSG00000104514	Gm37164	3:13669508-13670145	0.14721	0	0.0338537	0	0	0
ENSMUSG00000047710	Champ1	8:13869640-13881639	2.24734	1.5513	2.12342	1.81453	1.19838	0.773169
ENSMUSG00000084319	Tpt1-ps3	6:99877815-99878334	21.0121	20.0361	15.3653	15.7957	20.3967	25.7012
ENSMUSG00000029923	Rab19	6:39381174-39390380	0.0874725	0.0641542	0.359794	0.101844	0	0.151359
ENSMUSG00000023951	Vegfa	17:46016992-46032377	49.5886	49.2695	69.0624	71.8343	72.9335	64.7294
ENSMUSG00000020691	Mettl2	11:105126424-105140394	2.64642	2.79943	3.19301	3.02848	2.84544	1.94777
ENSMUSG00000006058	Snf8	11:96034884-96047430	27.5597	27.0518	26.5068	30.5619	32.8822	35.5899
ENSMUSG00000063236	1110038F14Rik	15:76948538-76950729	3.87938	6.02941	5.82361	5.67449	5.31587	4.14122
ENSMUSG00000027419	Pcsk2	2:143535475-143816285	0	0	0	0.027911	0	0
ENSMUSG00000079531	Gm5936	X:74837195-74843355	0.0123401	0.0402611	0.0111418	0.00383599	0	0
ENSMUSG00000043673	Kcns3	12:11090201-11150842	0.0923296	0.0714065	0.160807	0.0168475	0.0186991	0.046012
ENSMUSG00000061728	Btnl7-ps	17:34532876-34547651	0	0.0737942	0	0	0	0
ENSMUSG00000084413	Gm12017	11:17973787-17974790	0	0	0	0	0.0734309	0
ENSMUSG00000064109	Hcst	7:30417711-30419854	1.14058	0.757323	0.979182	0	0.269843	0.207985
ENSMUSG00000048217	Nags	11:102145512-102149477	47.1733	40.8897	39.083	41.1153	37.5036	32.4904
ENSMUSG00000068284	Usf3	16:44173245-44227465	2.96933	2.97381	3.15818	3.51833	3.84261	1.80532
ENSMUSG00000036298	Slc2a13	15:91267695-91573261	0.028308	0	0	0.0640693	0.0579503	0.00867918
ENSMUSG00000059970	Hspa2	12:76404175-76406934	0.292118	0.533676	0.278951	0.503885	0.44987	0.46524
ENSMUSG00000031298	Adgrg2	X:160390689-160499870	0.0487442	0	0.0947318	0.132378	0.0791161	0.047628
ENSMUSG00000029577	Ube3b	5:114380606-114421169	9.50496	9.25839	11.1101	11.2706	8.86859	7.83118
ENSMUSG00000035873	Pawr	10:108332188-108414391	5.69256	3.00448	2.41494	2.73941	1.93747	1.6743
ENSMUSG00000022074	Tnfrsf10b	14:69767471-69784403	0.153239	0.078295	0.135211	0.050096	0.0384348	0.038214
ENSMUSG00000028229	Rmdn1	4:19575161-19708993	7.38694	11.3434	11.3344	14.0559	13.0363	11.8557
ENSMUSG00000055900	Tmem69	4:116551632-116555936	7.48994	6.64915	7.81332	9.80499	7.7225	7.56199
ENSMUSG00000067288	Rps28	17:33810519-33824562	165.379	111.175	104.646	89.6918	177.639	158.993
ENSMUSG00000096980	Gm26526	7:39588517-39591679	0.8892	0.718419	0.951593	0.936061	1.96196	1.07107
ENSMUSG00000086533	Mypopos	7:18989553-19001766	0.220086	0.133111	0.164793	0.234404	0.192652	0.17768
ENSMUSG00000026849	Tor1a	2:30960626-30967933	15.2519	20.4228	24.4607	29.2209	24.0981	22.2066
ENSMUSG00000107102	Gm42726	5:65537232-65598988	0.130353	0.178443	0	0	0	0.186126
ENSMUSG00000023904	Hcfc1r1	17:23668613-23675227	18.8118	31.4776	32.6163	38.2015	51.0736	43.1924
ENSMUSG00000018341	Il12rb2	6:67179798-67376188	0	0	0	0	0.0212349	0
ENSMUSG00000105876	Gm43572	3:149005495-149007443	0	0	0	0.212481	0	0
ENSMUSG00000073888	Ccl27a	4:41699988-41774247	3.65138	5.52658	9.65258	11.7706	11.0759	11.2309
ENSMUSG00000022125	Cln5	14:103070215-103077579	11.0471	11.267	8.56935	9.21713	7.68459	6.01593
ENSMUSG00000099631	Gm8641	9:99946563-99947389	0.193172	0	0	0	0	0
ENSMUSG00000035834	Polr3g	13:81673842-81711013	2.03433	2.08746	3.29372	3.90191	3.63836	2.37087
ENSMUSG00000035139	Secisbp2	13:51651696-51684044	6.71987	6.60394	6.26101	6.40244	6.00898	5.09033
ENSMUSG00000058838	Rps27a-ps2	9:83390292-83454573	8.58624	6.62481	4.79465	4.71705	7.4889	7.93752
ENSMUSG00000103883	Gm37010	1:171682008-171705258	0.0333311	0	0	0	0	0
ENSMUSG00000034761	Map4k5	12:69746847-69987002	3.17819	2.80037	4.10423	4.13076	2.02802	1.24787
ENSMUSG00000033900	Map9	3:82358043-82395268	0.0649881	0.176457	0.13226	0.130576	0.10095	0.068557
ENSMUSG00000097699	5430400D12Rik	7:79920722-79922521	0.422644	0.171125	0.185014	0.105465	0.442898	0.355196
ENSMUSG00000062908	Acadm	3:153922356-153944632	74.3925	82.772	91.4312	143.987	145.825	108.325
ENSMUSG00000103175	Gm37169	2:32487987-32492148	0	0.00913009	0.011602	0	0	0
ENSMUSG00000052423	B4galt3	1:171270327-171281186	6.6428	3.70129	4.40355	6.31137	6.9846	3.8438
ENSMUSG00000030701	Plekhb1	7:100642891-100662414	8.4065	9.89589	9.14291	15.9424	10.0426	12.1658
ENSMUSG00000097474	Gm26584	8:40862394-40922308	0.0731272	0.0602847	0.119953	0	0.0949956	0.0570348
ENSMUSG00000020228	Helb	10:119429366-120112987	5.12334	3.40972	4.38954	2.58177	3.3428	2.69732
ENSMUSG00000004383	Large	8:72814598-73353540	0.573807	0.657154	0.688868	0.873653	0.722043	0.379815
ENSMUSG00000029097	Trmt44	5:35557312-35575070	1.4867	0.719401	0.684162	0.637351	0.716727	0.59738
ENSMUSG00000024334	H2-Oa	17:34083842-34095309	0	0	0	0	0.248745	0.0682069
ENSMUSG00000109559	RP23-152P5.3	7:99657803-99712777	0	0.0470185	0	0.127428	0	0.100652
ENSMUSG00000044701	Il27	7:126571206-126594941	0.092935	0	0	0	0.259697	0
ENSMUSG00000086728	Man2c1os	9:57072039-57142722	0.278217	1.36818	0.942664	0.87465	1.91362	0.833414
ENSMUSG00000030844	Rgs10	7:128373620-128418758	1.30851	1.00839	1.0002	0.797489	0.591014	1.04278
ENSMUSG00000003269	Cyth2	7:45806636-45814316	4.08481	4.42689	3.97403	4.40799	4.16651	3.76557
ENSMUSG00000103143	Gm37742	2:13036125-13040104	0.0139656	0.00919351	0	0.0392342	0.0537485	0.00655857
ENSMUSG00000022534	Mefv	16:3707214-3718124	0.17294	0.175345	0.067107	0.0572663	0.12022	0.132116
ENSMUSG00000054099	Slc25a40	5:8422849-8454797	1.16532	1.25957	1.1706	1.47111	1.45385	0.57437
ENSMUSG00000030059	Tmf1	6:97152996-97179122	4.01136	3.83629	3.08786	3.33735	3.23437	2.43898
ENSMUSG00000023885	Thbs2	17:14665499-14694262	0.156138	0.25018	0.410144	0.234913	0.232873	0.178083
ENSMUSG00000034243	Golgb1	16:36875139-36933085	9.2381	8.87142	10.2792	8.49627	9.36573	5.65899
ENSMUSG00000087547	Platr27	2:157595582-157597320	0	0.141331	0	0	0	0
ENSMUSG00000030030	1700003E16Rik	6:83156403-83162945	0.220046	0.57902	0.812053	0.930876	1.32319	1.07818
ENSMUSG00000032869	Psmf1	2:151715811-151744186	6.30632	8.96113	8.86494	9.84244	10.8862	11.901
ENSMUSG00000005237	Dnah2	11:69420808-69549110	0.0888209	0.0263728	0	0.0250757	0	0.00689599
ENSMUSG00000023057	Fabp2	3:122864736-122924116	14.7961	19.227	26.2731	81.9328	76.5606	51.4432
ENSMUSG00000044763	Trmt10c	16:56032608-56037819	3.75923	3.93795	4.19348	4.77102	4.40108	2.43436
ENSMUSG00000024370	Cdc23	18:34624623-34651735	4.4885	5.24407	3.2368	4.60321	4.96074	4.35267
ENSMUSG00000024677	Ms4a6b	19:11516210-11531256	0.372441	0.415345	0.732789	0.409773	0.497756	0.539125
ENSMUSG00000044986	Tst	15:78399555-78405859	133.471	162.627	169.828	168.203	179.278	205.332
ENSMUSG00000036550	Cnot1	8:95719450-95821728	6.16913	6.77541	7.11786	8.02502	6.12557	2.75138
ENSMUSG00000102881	Gm3807	11:120581669-120582837	0.163316	0.239975	0.0725947	0.443592	0.353778	0.221143
ENSMUSG00000039530	Tusc3	8:39005866-39165112	2.35566	2.42784	2.80108	3.30186	3.98036	2.10179
ENSMUSG00000031059	Ndufb11	X:20615325-20650901	85.2028	86.0968	88.7473	96.7527	120.785	119.898
ENSMUSG00000022657	Cd96	16:46035656-46120251	0	0	0.0217039	0	0.0221193	0.0497606
ENSMUSG00000050908	Tvp23a	16:10411947-10447362	0.147869	0.150742	0.0541822	0.121486	0.419707	0.154367
ENSMUSG00000046603	Tcaim	9:122805538-122844035	5.9558	7.23472	6.35388	7.61892	5.07194	3.36211
ENSMUSG00000039607	Rbms3	9:116572745-117629913	0.262544	0.397169	0.259266	0.336307	0.53837	0.233432
ENSMUSG00000001173	Ocrl	X:47912386-47965868	1.42808	1.29917	1.37727	0.743103	1.23738	1.09852
ENSMUSG00000021139	Gm20498	12:81358859-81557458	6.81451	6.19892	4.45425	3.34905	5.96215	3.72463
ENSMUSG00000053600	Zfp472	17:32965813-32979233	1.01462	0.780259	0.988077	1.20015	0.802279	0.955801
ENSMUSG00000038208	Pgap3	11:98388676-98400490	1.20062	0.734152	0.666261	0.58016	0.688657	0.720695
ENSMUSG00000031378	Abcd1	X:73716596-73738534	2.29742	3.32131	4.03318	5.15121	5.07911	2.58164
ENSMUSG00000000739	Sult5a1	8:119910359-124345724	15.0288	14.0978	27.8578	14.0946	8.90477	12.4257
ENSMUSG00000087305	A430035B10Rik	6:8259287-8597548	0.423953	0.263036	0.0510582	0.280599	0.575712	0.308218
ENSMUSG00000028789	Azin2	4:128930232-128962442	0.635001	0.365073	0.372173	0.344397	0.125457	0.435996
ENSMUSG00000033752	Mnd1	3:84087932-84155786	2.06754	3.5432	3.16026	3.57026	5.32767	3.81126
ENSMUSG00000106446	Gm42970	3:126921611-127499350	0	0.0815458	0	0	0	0
ENSMUSG00000100032	Gm20817	Y:68806595-68832728	0.0238028	0	0	0	0.0282447	0.0361213
ENSMUSG00000067562	Dmrtc1c1	X:102802962-102809942	0.0259438	0	0	0	0	0
ENSMUSG00000026930	Gpsm1	2:26315514-26352110	0.208622	0.396415	0.824645	0.703417	0.488998	0.63554
ENSMUSG00000024079	Eif2ak2	17:78852563-78906992	3.40102	3.83361	2.83615	4.26379	3.18538	2.11008
ENSMUSG00000031939	Taf1d	9:15283336-15312104	3.64299	3.19459	2.99951	2.61258	2.35546	2.25514
ENSMUSG00000022889	Mrpl39	16:84717575-84735742	14.8123	11.4173	12.1842	12.8326	16.93	11.9332
ENSMUSG00000103520	1110025M09Rik	15:81584173-81585028	0.46911	0.487113	0.333517	1.3739	1.01202	0.527856
ENSMUSG00000022106	Rcbtb2	14:73123036-73325822	12.7461	15.2355	17.8957	19.6983	19.7852	13.594
ENSMUSG00000020919	Stat5b	11:100780730-100850724	6.81993	10.7995	12.5374	11.3654	12.3495	7.70563
ENSMUSG00000105181	Gm19620	5:100513186-100513620	0	0	0	0	0.148962	0
ENSMUSG00000036885	Arhgef26	3:62337523-62462221	9.50987	7.76473	3.01509	3.55281	3.04739	5.3369
ENSMUSG00000043153	Ispd	12:36381241-36689444	0.624392	0.80756	0.524649	0.418358	0.673352	0.519974
ENSMUSG00000018541	Cwc25	11:97745480-97766556	4.47678	3.54635	3.11474	3.99159	3.20775	2.23666
ENSMUSG00000046865	Fbl	7:28169709-28179269	24.6458	22.5098	22.9684	22.8797	27.2101	23.2282
ENSMUSG00000002661	Alkbh7	17:56997338-56999322	9.55374	13.0793	15.1781	16.3044	15.3096	17.2034
ENSMUSG00000029352	Crybb3	5:113075838-113081584	35.7518	10.4218	0.832144	1.19419	0.296436	0.796125
ENSMUSG00000030980	Knop1	7:118740225-118995211	5.49889	7.55498	9.01696	8.3808	7.53831	5.67607
ENSMUSG00000015627	Gata5	2:180325132-180340732	0	0	0	0.0692368	0	0.0127279
ENSMUSG00000068959	Zfp619	7:39517765-39540420	0.321299	0.186356	0.303329	0.299916	0.191135	0.185908
ENSMUSG00000018405	Mrm1	11:84813060-84819515	0.929468	0.786921	1.49527	1.13297	1.95457	1.09302
ENSMUSG00000040128	Pnrc1	4:33245422-33290163	77.6702	82.0957	91.4193	60.3733	57.29	51.0598
ENSMUSG00000024369	Nelfe	17:34850390-34856372	12.7469	14.4045	14.5398	15.0458	14.2603	16.2986
ENSMUSG00000035142	Nubpl	12:52097736-52312744	1.44245	1.33594	2.24637	2.05479	2.12892	1.10308
ENSMUSG00000030887	Pdzd9	7:120635175-120677570	0.0975663	0.0554638	0.126626	0.0651539	0.117669	0.149055
ENSMUSG00000003585	Sec14l2	11:4097038-4123415	72.9483	123.276	194.395	207.272	204.007	172.479
ENSMUSG00000038205	Prkab2	3:97658192-97674694	0.769701	0.755444	0.45735	0.638449	0.581857	0.451723
ENSMUSG00000026123	Plekhb2	1:34849975-34879580	4.30529	3.91008	4.03161	3.61937	3.7077	1.80723
ENSMUSG00000043943	Naalad2	9:18321950-18402995	0.557352	0.193761	0.148549	0.185876	0.257419	0.0904689
ENSMUSG00000092399	4930556N13Rik	11:88830791-88881395	0.793151	0.357512	0.18956	0.10886	0.554033	0.106284
ENSMUSG00000078570	1110065P20Rik	4:124802103-124862171	12.2114	19.3267	17.7809	15.6668	15.3314	20.2767
ENSMUSG00000062017	Abca14	7:120203960-120325352	0.0842443	0.136204	0.00934318	0.169231	0.0394513	0.128863
ENSMUSG00000057913	Gm10032	14:66784528-66793758	0.181625	0.0518241	0.0320285	0.138184	0	0
ENSMUSG00000098925	Rnu3b2	11:87405064-87555823	0.0817087	0.0206674	0	0	0	0
ENSMUSG00000074829	2010315B03Rik	9:124291803-124312696	6.26459	7.96465	6.98417	8.61945	8.52042	6.0747
ENSMUSG00000098404	Mrip-ps	7:15288250-15289190	0.353162	0.217036	0.064963	0.284231	0.22622	0.520381
ENSMUSG00000020783	Ncbp3	11:73047782-73089317	1.09245	1.08283	1.15517	1.06011	1.09944	0.593077
ENSMUSG00000020257	Wdr82	9:106170927-106191136	9.88678	10.619	10.2847	10.8648	9.41045	6.23747
ENSMUSG00000087267	4933427J07Rik	2:128955670-128957861	0	0	0	0	0	0.0315497
ENSMUSG00000057133	Chd6	2:160946977-161109075	2.03915	2.5561	2.52861	2.78298	3.76224	2.92602
ENSMUSG00000089682	Bcl2l2	14:54883376-54898169	7.24223	5.97959	6.38358	7.83016	6.89522	4.57313
ENSMUSG00000000823	Zfp512b	2:181569148-181655660	9.07069	8.33336	6.40825	7.32759	8.07578	6.16572
ENSMUSG00000026547	Tagln2	1:172500046-172507380	6.82721	7.95167	5.59581	6.17868	7.13911	8.06869
ENSMUSG00000003617	Cp	3:19957053-20035315	776.404	485.639	251.198	287.393	265.456	208.557
ENSMUSG00000002325	Irf9	14:55591707-55610030	9.67604	15.2376	13.3079	12.2496	13.8257	8.96809
ENSMUSG00000061390	Gm7866	9:72174579-72174958	0.256876	0	0	0.929549	0.253016	0.379888
ENSMUSG00000029625	Cpsf4	5:145167212-145182041	9.31096	10.3743	8.88985	9.38045	10.5018	6.49417
ENSMUSG00000084998	Gm16279	17:35892676-35916389	0.647969	0.639994	0.603184	0.608	0.552214	0.524779
ENSMUSG00000059588	Calcrl	2:84330625-84425411	1.53348	1.55007	2.73562	1.91436	2.39822	0.976987
ENSMUSG00000021182	Ccdc88c	12:100912699-101028983	0.0786788	0.0860945	0.149421	0.1021	0.17095	0.0605831
ENSMUSG00000040690	Col16a1	4:130047839-130099283	0.234149	0.943738	0.600644	0.377717	0.907675	0.587362
ENSMUSG00000063388	BC023105	18:60441752-60442983	1.52043	1.24174	2.86217	2.34405	11.7622	1.2357
ENSMUSG00000106863	Gm43448	5:90518931-90597871	0.652114	0.0790018	0.0957756	0.0828008	0.329298	0.733811
ENSMUSG00000101517	4732465J04Rik	10:95746076-95797236	5.7236	4.89287	3.73803	2.65697	4.55642	2.16296
ENSMUSG00000085016	Gm11335	13:23527010-23530943	0	0.0431392	0.0530649	0	0	0
ENSMUSG00000033883	D3Ertd254e	3:36151016-36170342	0.71241	0.71612	0.721609	0.552206	0.414674	0.288385
ENSMUSG00000072720	Myo18b	5:112688875-112896362	0	0	0.0329441	0	0.00857557	0.00642026
ENSMUSG00000084925	1810062O18Rik	14:20499363-20618354	0.112645	0	0.194158	0	0.272503	0
ENSMUSG00000054939	Zfp174	16:3847267-3941147	0.501005	0.445641	0.373169	0.396759	0.378827	0.389069
ENSMUSG00000049751	Rpl36al	12:69182730-69184083	267.174	270.553	269.002	293.816	344.49	380.454
ENSMUSG00000036339	Tmem260	14:48446127-48515135	3.7844	4.05387	4.12524	4.13676	4.13076	1.96426
ENSMUSG00000106751	Gm42467	5:130217080-130243765	0	0	0.0843682	0.0700443	0.194943	0.0273464
ENSMUSG00000074824	Rslcan18	13:67069397-67116263	0.627107	0.346778	0.235383	0.401267	0.570802	0.224381
ENSMUSG00000046675	Tmem251	12:102568581-102777701	2.39992	1.41718	1.81282	1.44003	0.936475	1.08476
ENSMUSG00000028274	Rngtt	4:33310310-33502614	1.7715	1.76584	2.06262	2.6653	1.97192	1.20181
ENSMUSG00000033965	Slc16a2	X:103697413-103821983	18.0061	22.3888	27.859	30.2321	28.3389	19.0175
ENSMUSG00000027655	Dhx35	2:158794806-158858214	1.8263	2.24615	2.31065	2.06311	2.73017	1.24642
ENSMUSG00000062110	Scfd2	5:74204815-74531759	2.72745	3.59896	3.27934	5.29147	3.77675	3.7455
ENSMUSG00000030084	Plxna1	6:89304629-89362620	1.07254	0.876184	0.897768	0.978405	0.947671	0.649758
ENSMUSG00000025484	Bet1l	7:140853383-140856383	12.2408	9.61938	7.75859	9.9493	9.09826	6.82685
ENSMUSG00000022760	Thap7	16:17527981-17531136	12.1297	10.6439	9.9288	12.1087	13.076	13.3933
ENSMUSG00000032308	Ulk3	9:57589451-57596233	3.05696	2.56395	3.05959	3.76844	3.35638	2.50782
ENSMUSG00000030309	Caprin2	6:148842491-148896237	0.138243	0.337123	0.2981	0.717669	0.511824	0.298847
ENSMUSG00000000562	Adora3	3:105870857-105924042	0.065336	0.0232477	0.0288681	0	0.0571369	0
ENSMUSG00000025930	Msc	1:14752936-14776931	0.252954	0.226506	0.116539	0.490348	0.284425	0.295299
ENSMUSG00000107091	Gm43343	5:66298702-66618784	0	0	0	0	0.027455	0.0182449
ENSMUSG00000022762	Ncam2	16:81200696-81624285	0.186581	0.194751	0.609415	0.574665	0.608904	0.291995
ENSMUSG00000090086	AI480526	5:123047372-123250131	9.06005	13.6661	14.3541	16.0603	20.0541	15.6029
ENSMUSG00000026491	Ahctf1	1:179695296-179804676	5.51565	5.74579	6.30744	6.92791	7.53228	4.30456
ENSMUSG00000040367	Lrrd1	5:3803183-3866596	0.0169916	0	0.0427002	0	0	0
ENSMUSG00000027104	Atf2	2:73816508-73892639	6.31877	6.38142	5.28974	7.07166	5.00821	3.74307
ENSMUSG00000010517	Faf1	4:109676587-109963960	6.67531	6.01953	6.08554	6.47811	5.95102	4.22729
ENSMUSG00000097795	Gm7678	10:22110620-22149270	0	0	0	0.115427	0	0
ENSMUSG00000081010	Gm13880	2:103819002-103819476	0.244996	0.241768	0.102219	0.0861814	0.215949	0.162639
ENSMUSG00000027131	Emc4	2:112265824-112414240	26.997	25.2182	26.6584	29.0466	26.7379	28.4351
ENSMUSG00000043157	Arl11	14:61292979-61318146	0.0481149	0.136275	0	0.145732	0.174028	0
ENSMUSG00000030096	Slc6a6	6:91684052-91759066	9.91289	11.5252	15.2722	17.3971	15.2831	6.28303
ENSMUSG00000090191	9230105E05Rik	10:120361274-120476469	0	0	0	0	0.0996723	0
ENSMUSG00000055228	Zfp935	13:62454322-62466709	0.750978	0.77425	0.670475	0.815265	0.951449	0.465502
ENSMUSG00000039157	Fam102a	2:32535331-32569756	3.3322	4.34143	3.22346	4.33173	4.75772	2.16039
ENSMUSG00000021731	Mrps30	13:118380109-118388124	10.5678	9.42732	12.2712	11.7811	12.418	9.86874
ENSMUSG00000048911	Rnf24	2:131262494-131352892	1.61354	1.04811	1.01505	1.30417	1.27995	0.437446
ENSMUSG00000057777	Mab21l2	3:86224679-86782692	0.161597	0.255273	0.238613	0.4145	0.169873	0.138425
ENSMUSG00000034533	Scn10a	9:119608455-119719032	0	0.0394927	0.00971605	0	0.0098296	0
ENSMUSG00000085025	Gm13715	2:85233674-85243678	0	0	0	0.165673	0	0
ENSMUSG00000030990	Pgap2	7:102210207-102238567	13.8209	15.2937	17.1885	17.1662	14.5902	11.5741
ENSMUSG00000025898	Cwf19l2	9:3404084-3479236	2.98219	2.33364	2.7489	3.44411	2.82663	1.59219
ENSMUSG00000027956	Tmem144	3:79812563-79852773	1.23671	0.981994	1.60219	1.8599	2.3596	1.68957
ENSMUSG00000043099	Hic1	11:75164564-75169519	0.884791	1.09385	1.06615	0.656134	0.670281	0.850993
ENSMUSG00000031712	Il15	8:82331636-82403222	0.33003	0.30971	0.211956	0.424532	0.420367	0.116936
ENSMUSG00000020546	Stxbp4	11:90476491-90638084	0.526551	0.580857	0.464928	0.61791	0.476607	0.221908
ENSMUSG00000082543	Gm14336	2:173920351-173920826	0	0	0	0	0	0.0984071
ENSMUSG00000087638	Gm11773	11:120826528-120932872	0	0	1.80108	1.31232	2.73615	2.08147
ENSMUSG00000101939	Gm28438	1:24612774-24613119	2858.38	2858.76	2600.16	2825.82	4797.43	4180.46
ENSMUSG00000061665	Cd2ap	17:42792950-42876424	6.56812	5.67212	5.92063	5.46131	5.52654	3.27666
ENSMUSG00000009394	Syn2	6:115134901-115282006	0	0.0508447	0.0870235	0.13704	0	0
ENSMUSG00000075265	Tnk2os	16:32643873-32683493	0.105492	0.237943	0.0481754	0.0836505	0	0.0852607
ENSMUSG00000085628	Appbp2os	11:85187261-85238304	2.24448	0.79354	0.679646	0.335015	1.0598	0.493274
ENSMUSG00000027810	Eif2a	3:58519816-58557501	12.1731	14.5279	16.5699	14.6085	12.337	10.2855
ENSMUSG00000062542	Syt9	7:107370727-107548656	0.0863043	0.22102	1.32691	0.196817	0.151862	0.232577
ENSMUSG00000020669	Sh3yl1	12:30911667-30960162	4.21548	2.69604	2.80702	4.03229	2.77709	1.71561
ENSMUSG00000024205	Rpl36-ps2	11:76416733-76622314	0	0	0	0	0	0.290806
ENSMUSG00000051586	Mical3	6:120931706-121130999	5.11264	3.54165	3.99803	4.40362	3.76591	2.93481
ENSMUSG00000025400	Tac2	10:127724477-127731767	0	0	0	0.0997611	0	0
ENSMUSG00000104822	Gm42967	3:152346477-152394240	0.312395	0.0829923	0.105847	0.0889161	0.115757	0.109472
ENSMUSG00000030664	Sox6os	7:115470871-116038796	0	1.65971	4.02915	2.89679	4.33388	2.4629
ENSMUSG00000097544	Gm26750	8:4087657-4089166	0	0	0.408282	0.215653	0.33153	0
ENSMUSG00000026615	Eprs	1:185363043-185428360	23.8592	18.333	19.7178	18.4986	16.8492	11.965
ENSMUSG00000000686	Abhd15	11:77508098-77607815	6.73401	6.47411	6.90135	8.22534	6.25158	4.02872
ENSMUSG00000079157	Fam155a	8:9205901-9771161	0	0	0	0.0427185	0	0
ENSMUSG00000021532	Fastkd3	13:68582247-68592279	1.66287	1.0073	1.51251	1.91446	1.09705	1.36012
ENSMUSG00000101264	Gm28347	19:11035416-11037635	0	0	0	0	0	0.451051
ENSMUSG00000029674	Limk1	5:134656038-134688598	0.552059	0.701827	0.421069	0.412427	0.917336	0.44902
ENSMUSG00000001240	Ramp2	11:101246027-101259549	3.33441	3.33216	5.37539	5.80103	5.59759	5.58589
ENSMUSG00000106458	Gm42633	5:125277086-125341094	0.0291165	0.0205576	0.0253181	0	0	0
ENSMUSG00000089842	Pitpnm2os2	5:124118689-124249760	0	0	0.0691372	0	0.0229139	0
ENSMUSG00000035852	Misp	10:79821020-79830452	0.111536	0.173249	0.0262392	0.0911249	0.14807	0.0974837
ENSMUSG00000026519	Tmem63a	1:180942343-180975112	2.56973	3.02424	4.35876	3.55649	3.54853	3.02536
ENSMUSG00000028700	Pomgnt1	4:116123839-116159849	8.12174	8.27775	7.86467	7.45458	7.35228	5.96744
ENSMUSG00000081738	Hmgb1-ps2	X:146175941-146176577	1.15097	0.605728	0.645186	1.7193	1.42739	1.70477
ENSMUSG00000035439	Haus8	8:71248560-71360712	1.72304	1.85294	2.0833	0.804983	0.870715	0.929428
ENSMUSG00000041974	Spidr	16:15889226-16146851	1.44454	1.25562	0.889026	0.979798	0.904142	0.57656
ENSMUSG00000028082	Sh3d19	3:85971108-86130526	12.0164	13.5262	11.9412	16.148	14.6962	8.9433
ENSMUSG00000001029	Icam2	11:106377655-106388075	1.24604	0.77026	1.24567	1.14433	1.07405	1.31054
ENSMUSG00000001415	Smg5	3:88336259-88362338	11.6588	10.9536	9.22817	11.2651	9.33538	7.97188
ENSMUSG00000027273	Snap25	2:136713452-136782428	0	0	0	0.238068	0	0
ENSMUSG00000020149	Rab1a	11:20201431-20226856	58.9978	59.4386	58.3988	69.5768	63.7118	49.8461
ENSMUSG00000094108	Gm17258	2:176257248-176258516	0.0229832	0.196192	0.366262	0.176343	0.214988	0.0304713
ENSMUSG00000087321	Gm5353	8:76605225-77245012	0.0896871	0.193847	0.0800097	0.0687661	0	0
ENSMUSG00000085399	Foxd2os	4:114909256-114921967	0	0.0667364	0.05091	0.0456344	0.0630161	0
ENSMUSG00000039130	Zc3hc1	6:30366379-30391028	3.44275	3.67138	4.33341	5.66424	5.01091	4.19728
ENSMUSG00000021700	Rab3c	13:110054186-110280206	0	0	0	0.0048065	0	0
ENSMUSG00000085139	A730046J19Rik	X:144153694-144166274	0	0	0	0.00780275	0	0.00480309
ENSMUSG00000032459	Mrps22	9:98588729-98601660	10.8922	11.3718	12.25	13.0625	12.3519	11.2143
ENSMUSG00000106767	Gm42727	5:65605720-65698273	0.113254	0.154071	0.113121	0.17753	0.0463175	0.0198437
ENSMUSG00000079101	Gm2904	14:3049284-3076840	0	0.181126	0.160321	0.427548	0.17051	0.179745
ENSMUSG00000108872	RP23-124O24.4	7:90476671-90522791	0	0.0369973	0.046005	0.0516063	0.0446476	0.0591637
ENSMUSG00000026974	Zmynd19	2:24949791-24962075	3.95863	4.47034	4.33198	3.25518	4.04301	3.6191
ENSMUSG00000021133	Susd6	12:80790531-80880832	17.6768	8.52854	5.78153	5.88805	6.61656	3.64149
ENSMUSG00000102204	Gm36958	9:102764634-102766509	0.0138787	0.0160831	0.0126212	0.0155971	0	0
ENSMUSG00000108083	Mug4-ps	6:121916429-121956147	6.73825	10.8674	13.445	10.936	9.77652	9.39546
ENSMUSG00000036632	Alg5	3:54735538-54751318	16.4256	17.1357	17.8161	15.3244	19.2587	16.6334
ENSMUSG00000059401	Mamld1	X:71050255-71156056	0.122598	0.127822	0.131339	0.0970707	0.15366	0.194555
ENSMUSG00000088226	Gm22596	2:164745982-164769666	0	0	0.319545	0	0	0
ENSMUSG00000090553	Snrpe	1:133603870-133610291	25.44	24.1036	24.0622	26.9368	31.3756	25.0747
ENSMUSG00000059994	Fcrl1	3:87376386-87402934	0.252478	0.132309	0.180611	0.0284359	0.152951	0.140764
ENSMUSG00000030987	Stim1	7:102267823-102436848	8.66978	5.27615	4.73286	5.40039	4.07893	1.71916
ENSMUSG00000026893	Gca	2:62664284-63184287	2.24967	3.50043	3.42409	2.55689	2.26707	1.0646
ENSMUSG00000104479	Gm10305	4:99272670-99275145	0	0	0	0.0202686	0	0
ENSMUSG00000028998	Tomm7	5:23838943-23844161	25.5771	21.7574	22.9883	24.9982	26.8435	27.4558
ENSMUSG00000030203	Dusp16	6:134715467-134792625	6.25233	6.69131	6.90749	6.03977	7.47505	4.01476
ENSMUSG00000034177	Rnf43	11:87662721-87735539	4.05411	5.4573	5.7405	4.18937	3.86443	1.62923
ENSMUSG00000027303	Ptpra	2:130450277-130568695	6.93331	6.3566	7.27826	7.04493	6.78778	4.19723
ENSMUSG00000040721	Zfhx2	14:55053868-55106593	2.14393	2.53388	1.39889	1.36753	2.55294	2.29449
ENSMUSG00000037103	Dcaf15	8:84097074-84104773	1.76799	1.42654	1.6674	1.84386	2.02601	1.3709
ENSMUSG00000001445	Mrpl10	11:97041559-97068904	22.6804	24.2699	21.2348	26.2042	23.1213	23.3012
ENSMUSG00000084033	Gm7645	2:181292147-181292935	0.544705	0.073861	0	0.039536	0.100906	0.0768309
ENSMUSG00000004044	Ptrf	11:100956732-100970887	1.2216	1.58094	3.19064	1.45839	2.56502	1.12581
ENSMUSG00000054256	Msi1	5:115429598-115455698	0	0.0184541	0	0.0472129	0.190397	0.0146216
ENSMUSG00000045095	Magi1	6:93675454-94283917	5.11789	4.16968	4.14566	3.62268	3.95856	3.47063
ENSMUSG00000108079	Gm44210	6:87729963-87755908	0	0.29385	0	0	0	0
ENSMUSG00000047694	Yipf6	X:98936315-98949017	12.0277	11.0643	9.05751	10.0498	10.3756	5.73265
ENSMUSG00000033487	Fndc3a	14:72537945-72710003	11.5656	10.444	11.3324	13.3215	9.95321	5.22138
ENSMUSG00000041966	Dcaf17	2:70964560-71099142	2.71736	3.00617	2.97768	2.71203	3.33673	2.40633
ENSMUSG00000023020	Cox14	15:99725617-99728136	24.4851	31.1618	32.2185	39.368	43.6765	42.7591
ENSMUSG00000029463	Fam216a	5:122354368-122382902	0.803537	1.39899	1.51345	1.49436	0.837831	1.68441
ENSMUSG00000034566	Atp5h	11:115415688-115419962	154.471	193.579	208.767	227.343	250.718	260.996
ENSMUSG00000027472	Pdrg1	2:153008889-153015427	9.85103	15.2074	16.0531	18.6333	19.5609	15.4692
ENSMUSG00000084957	Bbip1	19:53892230-54033268	2.84627	2.86829	2.61938	2.85185	3.52464	2.0179
ENSMUSG00000019947	Arid5b	10:68095592-68278726	4.66497	3.02027	3.0683	6.76024	3.51834	2.81182
ENSMUSG00000003402	Prkcsh	9:22003034-22014219	53.5075	50.6632	46.4839	44.3057	41.5065	47.7431
ENSMUSG00000043639	Rbm20	19:53677305-53867080	0.559537	0.603659	0.295939	0.360646	0.305427	0.324998
ENSMUSG00000029591	Ung	5:114130385-114139323	14.8773	6.62447	1.79436	2.13996	1.51784	1.81538
ENSMUSG00000021936	Mapk8	14:33377897-33447158	2.98934	3.60723	4.10535	4.80459	4.69359	3.41574
ENSMUSG00000028420	Tmem38b	4:53826044-53862019	21.1658	18.4943	15.4148	21.2332	21.3393	17.3314
ENSMUSG00000039615	Stub1	17:25794570-25985680	19.1695	23.2498	21.9458	24.2699	22.5842	25.9521
ENSMUSG00000030615	Tmem126a	7:90450699-90457229	22.6123	22.7439	25.9414	26.5165	24.3487	24.4715
ENSMUSG00000061780	Cfd	10:79890852-79892656	0	0.151224	0.64321	1.42518	3.30319	0.396557
ENSMUSG00000053461	Hhipl2	1:183418214-183436808	0.232581	0.144259	0.114284	0.0246563	1.23738	0.084597
ENSMUSG00000089983	2010320O07Rik	18:38185913-38229145	0	0	0	0	0	0.136278
ENSMUSG00000058317	Ube2e2	14:18573574-18894267	6.55964	8.50418	9.61109	9.53836	10.5519	6.57546
ENSMUSG00000061702	Tmem91	7:25659163-25675166	0.257865	0	0.237485	0.0394918	0	0.177061
ENSMUSG00000021368	Tbc1d7	13:43151743-43171501	3.41266	3.71078	4.44592	4.74831	6.2096	4.70159
ENSMUSG00000104669	Gm43306	3:94368611-94404501	0	0.0671386	0	0	0	0
ENSMUSG00000045980	Tmem104	11:115182831-115247023	2.44571	2.12028	2.20643	4.40712	2.82079	1.88475
ENSMUSG00000020642	Rnf144a	12:26306796-26415256	1.05639	0.864916	0.584365	0.873209	0.866728	0.380892
ENSMUSG00000028218	Fam92a	4:12153408-12172015	6.29987	6.5295	4.52518	5.30968	5.67926	4.35013
ENSMUSG00000058351	Smim4	14:31019137-31128930	8.92682	7.37177	9.38729	5.77845	19.2012	17.6724
ENSMUSG00000001794	Capns1	7:30186935-30200889	48.8009	56.2824	57.545	59.254	62.14	65.256
ENSMUSG00000106526	Gm42604	5:96373954-96784728	6.04442	2.2373	3.03328	3.43814	3.00575	2.4679
ENSMUSG00000078552	Dcdc2b	4:129600667-129624059	0.256912	0.363866	0.0857016	1.32349	0.97685	0.383128
ENSMUSG00000022580	Rhpn1	15:75704279-75714410	0	0	0	0.0404066	0	0.120346
ENSMUSG00000000915	Hip1r	5:123973627-124032270	18.0691	10.046	4.79616	5.25555	8.54069	6.52481
ENSMUSG00000025527	Satl1	X:112384302-112406779	0	0	0	0.0523579	0	0
ENSMUSG00000041633	Kctd12b	X:153685153-153696391	0.181749	0.244118	0.315168	0.148262	0.469395	0.126843
ENSMUSG00000081094	Rpl19-ps11	8:19492905-19493623	3.9904	5.19761	5.31288	5.06486	7.23454	8.13633
ENSMUSG00000055926	Gm14137	2:119172499-119217049	0.265757	0.0677405	0.13544	0.144224	0.153445	0.0990891
ENSMUSG00000029640	Usp12	5:146734808-146795006	4.15405	4.13706	4.54079	5.13005	4.31856	2.58775
ENSMUSG00000102652	Gm37078	3:65969913-65971922	0	0.0232281	0	0.0248938	0.0545503	0.0189035
ENSMUSG00000085417	Gm13919	2:101950202-102186385	0	0	0	0	0	0.124737
ENSMUSG00000090235	Gm16244	19:42755104-42781454	0	0	0.0596101	0.130815	0	0
ENSMUSG00000020873	Slc35b1	11:95384691-95391776	60.7168	58.2707	46.5754	58.8572	45.2201	38.5757
ENSMUSG00000103749	Pcdhgb5	18:36930183-37841873	0.0841244	0.0968803	0.0125375	0.0560926	0	0.103895
ENSMUSG00000050945	Zfp438	18:5210030-5334439	0.17745	0.362442	0.456434	0.530558	0.590121	0.295216
ENSMUSG00000044749	Abca6	11:110176819-110251776	14.6357	15.8545	20.4205	20.0624	20.3589	8.45016
ENSMUSG00000062296	Trank1	9:111311738-111395775	0	0	0.0241978	0.0104009	0	0
ENSMUSG00000010044	Zmynd10	9:107547297-107551319	0.487174	0.429792	0.402365	0	0	1.02593
ENSMUSG00000006014	Prg4	1:150361304-150466165	50.1901	28.8662	11.4411	12.0055	10.2478	8.22395
ENSMUSG00000060923	Acyp2	11:30505990-30649587	1.81424	1.0639	1.39956	1.18814	1.23033	0.926327
ENSMUSG00000027423	Snx5	2:144250122-144281227	14.8711	13.3928	12.4908	12.8964	12.6136	9.90255
ENSMUSG00000086111	Gm15326	13:111867935-111874730	0	0	0.0747634	0	0.152664	0.0285249
ENSMUSG00000057093	C030039L03Rik	7:27689339-27706484	0.0681745	0.208851	0.19867	0.0662382	0.240476	0.284637
ENSMUSG00000024120	Lrpprc	17:84705246-84790789	16.7789	15.2241	15.6488	16.9496	14.7134	11.239
ENSMUSG00000029924	Slc37a3	6:39334772-39377675	9.34937	7.28083	5.17164	5.82073	5.79787	4.21411
ENSMUSG00000097231	Gm26852	7:19382009-19404104	0.107776	0.120662	0.0532746	0.183365	0.110772	0.115791
ENSMUSG00000097122	Gm26624	4:146153455-147492201	0	0.0111482	0.00695424	0.0019135	0.0163089	0.00706137
ENSMUSG00000086152	Gm11454	2:163122605-163143959	0	0	0.196601	0	0.109994	0.0840496
ENSMUSG00000058729	Lin9	1:180641149-180690694	0.726997	0.577708	0.52332	0.573558	0.572848	0.34588
ENSMUSG00000107722	2900060B14Rik	1:118389057-118612678	0	0.105354	0	0	0	0
ENSMUSG00000020705	Ddx42	11:106216925-106249139	8.86834	7.59427	8.73494	8.53676	7.65956	5.98993
ENSMUSG00000089929	Bcl2a1b	9:89199208-89377713	1.06144	1.43948	1.3436	0.486627	2.33627	0.666169
ENSMUSG00000057522	Spop	11:95414079-95493406	33.9623	35.5685	40.4115	42.9624	43.163	21.3988
ENSMUSG00000103793	Pcdhga6	18:36930183-37841873	0	0.0547352	0.0731674	0.0493213	0.0391057	0.0813841
ENSMUSG00000101795	Gm5835	1:143093346-143094616	0.303796	0.130535	0.108968	0.0461671	0.11125	0.290924
ENSMUSG00000014609	Chrne	11:70614882-70619216	0	0	0.0503566	0	0.188897	0.259747
ENSMUSG00000078676	Casc3	11:98795515-98833814	5.78879	5.51764	5.39604	5.42931	5.25408	4.20384
ENSMUSG00000045975	C2cd2	16:97855209-97922633	7.59182	10.9794	12.8367	14.5174	13.366	8.88682
ENSMUSG00000105345	BC030343	5:143270074-143272513	0	0.0552571	0.0458915	0.0970244	0.0436777	0.0916659
ENSMUSG00000031748	Gnao1	8:93750146-93969388	0.128044	0.111312	0	0.188797	0.162496	0.157333
ENSMUSG00000029283	Cdc7	5:106964321-106984432	0.0230736	0.302443	0.0777881	0.321184	0.368653	0.196614
ENSMUSG00000024168	Tmem204	17:25016090-25099495	2.8199	3.07695	3.20393	2.77401	3.3553	2.37163
ENSMUSG00000097615	Gm2061	1:185447115-185468762	1.07047	1.44479	1.621	1.47082	1.23126	0.739618
ENSMUSG00000068327	Tlx2	6:83068323-83070293	0	0.0780173	0.125485	0	0.154101	0.0823655
ENSMUSG00000022619	Mapk8ip2	15:89453912-89464468	0	0	0	0.0102084	0	0
ENSMUSG00000052776	Oas1a	5:120896255-120907521	1.28593	2.36809	1.36178	1.12958	1.48145	0.622725
ENSMUSG00000033386	Frrs1	3:116859463-116908177	6.70076	5.7183	6.46791	7.25758	3.49284	2.82055
ENSMUSG00000036427	Gpi1	7:34201329-34230336	27.195	39.2521	51.0645	57.7095	59.4665	50.9896
ENSMUSG00000028327	Stra6l	4:45848663-45887008	61.0537	55.7009	55.4517	54.8684	46.5244	31.3486
ENSMUSG00000078868	Gm14412	2:177314519-177324307	0.0560366	0.0593689	0	0	0.0500108	0.0182211
ENSMUSG00000028444	Cntfr	4:41657497-41697089	0.385274	0.340682	0.48822	1.01156	0.847605	0.932946
ENSMUSG00000092545	Gm20319	16:26581703-26755502	36.0625	51.175	73.7022	84.6673	89.4944	79.4922
ENSMUSG00000092241	Gm20522	17:35116195-35128855	0.360265	0.453791	1.30137	0.763613	1.13363	2.42183
ENSMUSG00000035621	Midn	10:80148271-80158368	14.1608	11.4692	11.6872	9.61371	7.59163	7.41545
ENSMUSG00000049038	Mterf2	10:85119434-85128027	0.95211	1.54695	1.79041	0.915188	1.59003	1.70618
ENSMUSG00000038793	Lefty1	1:180935021-180938400	0	0.0950766	0.0590147	0.0503941	0.122833	0.147109
ENSMUSG00000029088	Kcnip4	5:48327951-49524907	0.133193	0.130798	0.0460893	0.0914257	0.277019	0.072909
ENSMUSG00000015222	Map2	1:66175272-66442583	0.0929216	0.0918632	0.135725	0.132883	0.243981	0.177183
ENSMUSG00000020142	Slc1a4	11:20302179-20332713	2.75277	1.74792	1.09709	1.38111	1.46978	0.647081
ENSMUSG00000005045	Chd5	4:152338650-152390194	0	0	0.00355702	0	0	0
ENSMUSG00000099757	BE692007	19:11469365-11484578	0.0607512	0.173696	0.1398	0.103652	0.0614838	0.12456
ENSMUSG00000061313	Ddhd2	8:25725323-25754280	1.74259	2.23973	2.17379	2.52192	3.38262	1.94332
ENSMUSG00000023169	Slc38a1	15:96571417-96642913	0.169816	0.115487	0.0897923	0.108856	0.187024	0.082856
ENSMUSG00000034438	Gbp8	5:105014149-105139586	0.403357	1.28567	1.04517	1.12063	1.41522	0.607068
ENSMUSG00000085513	Gm16363	2:177541680-177542557	0	0.0446391	0.0553697	0	0	0
ENSMUSG00000096615	Trav11	14:53519302-53519859	0	0.117125	0	0.119719	0	0
ENSMUSG00000083409	Gm11340	13:24291393-24291805	0.413685	0	0	0	0.577591	0
ENSMUSG00000059208	Hnrnpm	17:33646232-33718670	34.4903	25.1159	25.768	25.1481	25.7721	19.1504
ENSMUSG00000024992	Pde6c	19:38132780-38183947	0	0.0136939	0	0.0582137	0.0666679	0
ENSMUSG00000101556	Gm28869	17:15041640-15074993	0	0.254832	0.163472	0.070338	0.498085	0.320078
ENSMUSG00000027673	Ndufb5	3:32706297-32751566	57.4575	74.354	82.7638	88.6106	106.76	109.32
ENSMUSG00000002274	Metrn	17:25794570-25985680	1.64195	2.51983	2.39485	2.72952	1.05334	2.22048
ENSMUSG00000035944	Ttc38	15:85832305-85858822	12.6317	14.6401	18.0214	18.7251	18.8712	13.1968
ENSMUSG00000035370	Adat3	10:80602879-80615783	1.11083	0.973574	1.45714	0.38316	1.36681	1.34196
ENSMUSG00000013858	Tmem259	10:79970714-79984330	38.7882	48.9138	45.7456	45.3198	55.1636	48.615
ENSMUSG00000043015	Tmem194b	1:52630702-52651919	0.43565	0.215312	0.204625	0.298784	0.302699	0.174229
ENSMUSG00000023034	Nr4a1	15:101266845-101274792	0.17307	0.291103	0.47887	0.129395	0.632239	0.245056
ENSMUSG00000021392	Nol8	13:49653349-49679015	2.6459	1.97323	2.51501	2.13928	1.63799	1.02891
ENSMUSG00000018476	Kdm6b	11:69398507-69413675	2.92522	3.6802	3.89829	3.51238	3.32937	2.47692
ENSMUSG00000027804	Ppid	3:79591341-79603650	18.0092	18.4793	18.9696	19.1298	16.6184	11.8939
ENSMUSG00000031792	Usb1	8:95332291-95347507	4.08466	3.29839	4.73604	5.6555	5.00226	3.78581
ENSMUSG00000024570	Rbfa	18:80192264-80200658	9.06186	13.7579	16.5073	15.6734	17.5174	16.8832
ENSMUSG00000060950	Trmt61a	12:111678104-111683902	2.17819	1.78083	2.09622	1.87339	1.09904	0.858219
ENSMUSG00000106864	Gtf3c2	5:31140653-31180144	12.6612	12.8459	12.1742	14.2122	14.5003	11.6233
ENSMUSG00000030157	Clec2d	6:129180614-129186534	68.6501	89.7208	104.526	139.645	156.244	187.947
ENSMUSG00000022871	Fetub	16:22918381-22939766	301.752	281.646	261.181	226.959	228.724	295.136
ENSMUSG00000061666	Gdpd1	11:87033866-87074062	0.360634	0.29428	0.115235	0.0590782	0.152939	0.110821
ENSMUSG00000063142	Kcnma1	14:23289430-24004859	0	0	0	0	0	0.0508633
ENSMUSG00000051378	Kif18b	11:102838472-103101658	0.0451418	0.0162657	0.0404162	0	0.211539	0.0272399
ENSMUSG00000020182	Ddc	11:11814100-11898144	20.3647	36.2819	70.5576	40.5587	29.3926	26.8208
ENSMUSG00000045636	Mtus1	8:40990913-41133726	28.5676	24.3007	32.1821	26.007	25.3933	15.7333
ENSMUSG00000035181	Heatr5a	12:51875872-51971321	1.54246	1.88715	1.85544	1.824	1.67664	1.24945
ENSMUSG00000029428	Stx2	5:128984556-129008574	3.86335	5.44689	4.31908	6.80852	6.61581	4.45726
ENSMUSG00000061731	Ext1	15:53064037-53346159	6.98041	6.70581	5.03855	7.81617	6.94566	5.54121
ENSMUSG00000053367	Gm6792	7:6252709-6282066	0	0	0	0	0	0.10252
ENSMUSG00000014353	Tmem87b	2:128818117-128854261	9.34998	5.7317	4.85309	5.01335	6.67741	4.62545
ENSMUSG00000074647	Fam83c	2:155819831-155834854	0.0723958	0.0339123	0.0426042	0.0841635	0.0135597	0.0335815
ENSMUSG00000031760	Mt3	8:94152606-94154148	0.426207	0.308537	0	0	0	0
ENSMUSG00000091237	Gm17114	4:117834505-117883487	0	0.145046	0	0	0	0
ENSMUSG00000087067	Gm11532	11:97013393-97026248	0.0462097	0	0	0	0.0240767	0
ENSMUSG00000039396	Neil3	8:53586866-53639065	0.0774715	0.0178151	0.0677416	0.019264	0	0.0306479
ENSMUSG00000041308	Sntb2	8:106935749-107014192	1.46433	0.692944	0.414686	0.454913	0.596729	0.143786
ENSMUSG00000044072	Eml6	11:29692946-30026033	0.108197	0.131944	0.150403	0.0971408	0.237423	0.111883
ENSMUSG00000101972	Hist1h3i	13:21782959-21783370	0.0616665	0.368267	0	0	0	0
ENSMUSG00000090002	Gm16006	15:57694664-57839832	0.324617	0.927678	0.550186	0.73359	1.03255	0.690558
ENSMUSG00000044783	Hjurp	1:88262470-88277633	16.8095	25.8623	31.3366	29.6015	45.3601	29.9445
ENSMUSG00000095519	Ighv1-66	12:115593109-115593591	0	0.198781	0	0	0	0
ENSMUSG00000035476	Tab3	X:85574021-85634469	1.20144	0.887667	0.950687	1.06645	1.73208	0.570921
ENSMUSG00000013997	Nit1	1:171329144-171345646	39.4392	44.5349	50.254	52.0839	52.0984	45.3579
ENSMUSG00000038774	Ascc3	10:50592668-50851202	2.87024	2.75067	2.62205	2.96518	2.34532	1.20945
ENSMUSG00000031628	Casp3	8:46617448-46638706	5.63981	4.7528	6.01346	5.66559	6.33585	2.97246
ENSMUSG00000009013	Dynll1	5:115297109-115300999	36.8616	27.9533	16.9963	13.3312	21.2221	19.4349
ENSMUSG00000026816	Gtf3c5	2:28555794-28583751	2.23521	2.04035	2.69266	2.26131	3.10888	1.30414
ENSMUSG00000021149	Gtpbp4	13:8972070-8996017	5.31249	6.67869	8.73505	7.10941	4.17815	3.24542
ENSMUSG00000033669	Zfp7	15:76879258-76892392	0.9375	0.888554	0.556428	0.841634	0.981136	0.453011
ENSMUSG00000047344	Lancl3	X:9199901-9268085	0	0.0107225	0	0.0341834	0	0
ENSMUSG00000102299	Gm37539	1:155776028-155812889	0	0	0	0	0.760147	0.269697
ENSMUSG00000103880	Gm37009	3:65506276-65506637	0	0	0.901782	0	0	0
ENSMUSG00000102651	Gm37080	1:138482874-138620141	0	0	0.0270983	0	0	0
ENSMUSG00000107216	2210412B16Rik	5:130073325-130135729	0.277852	0.103573	0	0	0.524639	0.210011
ENSMUSG00000079671	2610203C22Rik	1:9547947-9631175	1.09086	0.73558	0.417516	0.735641	0.527248	0.510857
ENSMUSG00000047539	Fbxo28	1:182313101-182341629	5.69053	5.13217	3.08047	4.76812	4.2435	2.63942
ENSMUSG00000083832	Gm13771	2:91641684-91641922	0	0.41052	0	0	0	0
ENSMUSG00000109509	RP24-471H15.4	7:30458314-30487223	0.553704	0.0540603	0	0.799727	0.0744617	0.24238
ENSMUSG00000026806	Ddx31	2:28840405-28905571	1.43241	1.75088	1.61819	1.98369	1.24396	1.18353
ENSMUSG00000097360	9430065F17Rik	13:67553233-67564009	0.181001	0.350577	0.0511345	0.353063	0.14642	0.277075
ENSMUSG00000038872	Zfhx3	8:108703099-108961630	0.777984	0.866168	0.659053	0.592759	1.03026	0.709365
ENSMUSG00000097519	4930558J18Rik	1:57359221-57377544	0	0.0228853	0	0.0486567	0.0278299	0
ENSMUSG00000020608	Smc6	12:11265885-11319785	2.73832	2.37213	2.53685	2.92813	2.3855	1.20331
ENSMUSG00000063052	Lrrc40	3:158036661-158076112	2.91084	2.90544	3.94365	5.11332	4.49419	2.24367
ENSMUSG00000105696	Gm19211	3:98382460-98763127	0.0522854	0	0	0	0	0
ENSMUSG00000100536	Gm28873	17:15041640-15074993	0	0.0150171	0	0	0	0
ENSMUSG00000051748	Wfdc21	11:83746939-83752642	1044.71	791.41	618.068	538.887	723.805	534.528
ENSMUSG00000004043	Stat5a	11:100859350-100939540	3.87366	4.96868	6.7636	4.37618	6.05287	3.21577
ENSMUSG00000027698	Nceh1	3:27182964-27284608	4.93051	2.92542	4.18537	4.63793	3.46495	2.27754
ENSMUSG00000055069	Rab39	9:53684109-53706232	0.104369	0.166946	0.16256	0.0323028	0.273259	0.0651023
ENSMUSG00000035357	Pdzrn3	6:101028021-101377897	0.64172	0.365295	0.596561	0.326519	0.547557	0.328978
ENSMUSG00000087307	Gm12925	4:123349632-123684360	0	0	0	0	0	0.0768285
ENSMUSG00000021597	Slf1	13:77043087-77135473	0.843349	0.579864	0.517184	0.512495	0.449163	0.453105
ENSMUSG00000103919	Gm21366	Y:22835085-22861256	0.0238426	0	0	0	0.0282963	0.0360797
ENSMUSG00000042572	Ube2q1	3:89773615-89784000	10.8717	11.9893	11.4186	13.2816	12.5608	9.84679
ENSMUSG00000037197	Rbm17	2:11585436-11604153	14.3217	14.5659	14.3108	17.9514	15.0583	16.6527
ENSMUSG00000021175	Cdca7l	12:117804288-118199043	0.0229764	0.144559	0.149662	0.13337	0.0581129	0
ENSMUSG00000079051	Gm14025	2:129038144-129048172	0	0	0	0	0.0501734	0
ENSMUSG00000071454	Dtnb	12:3572380-3781796	5.95113	6.7372	8.86866	8.87661	9.45227	7.66378
ENSMUSG00000035671	Zswim4	8:84210941-84237042	1.88449	1.85708	1.9304	1.87988	1.80498	1.31804
ENSMUSG00000022571	Pycrl	15:75916462-75921560	12.3586	13.939	15.2822	13.3715	13.7356	13.3359
ENSMUSG00000061615	Hist1h2ab	13:23751125-23751598	0.809387	0.729548	0	0	0.101317	0
ENSMUSG00000095403	Gm21092	8:20550330-20581999	3.96695	3.62952	3.41739	3.72691	4.01148	2.50777
ENSMUSG00000032841	Prr5l	2:101714284-101883256	0.344026	0.390799	0.27051	0.265916	0.20861	0.0645967
ENSMUSG00000085148	Mir22hg	11:75461538-75470899	22.0947	20.6726	24.1784	26.2794	24.7512	16.2952
ENSMUSG00000024891	Slc29a2	19:5024005-5031971	0.0353597	0.0729598	0.181042	0.0777485	0.18269	0.246688
ENSMUSG00000048478	Spata33	8:119910359-124345724	0	0	0	0	0.266023	0
ENSMUSG00000021868	Ppif	14:25694153-25700468	17.5708	14.9209	17.1727	17.0252	20.2385	15.6648
ENSMUSG00000081519	Gm13331	2:23506219-23572106	0	0	0.984461	0.22549	0	0
ENSMUSG00000039891	Txlnb	10:17790521-17845665	0	0.0254079	0	0	0	0
ENSMUSG00000029122	Evc	5:37241939-37336894	0.169078	0.453367	0.800665	0.276766	0.198121	0.18188
ENSMUSG00000021751	Acox2	14:8225510-8259353	43.9927	48.6153	60.175	65.3033	57.3109	63.095
ENSMUSG00000032908	Sgpp2	1:78310344-78488897	0.03491	0.0242893	0.104815	0.066913	0.0869078	0.018656
ENSMUSG00000041343	Ankrd42	7:92561148-92637142	0.199196	0.10456	0.107977	0.202727	0.228491	0.14297
ENSMUSG00000033007	Asic4	1:75450435-75474343	0	0	0	0	0	0.0158811
ENSMUSG00000060407	Cyp2a12	7:27029080-27037375	139.743	201.194	236.97	261.91	281.999	267.232
ENSMUSG00000103986	Gm5539	3:59767274-59768240	0.0585741	0.0140379	0.103944	0.0110949	0.0181619	0
ENSMUSG00000061787	Rps17	7:81342731-81345254	262.219	300.644	291.67	314.641	363.302	404.397
ENSMUSG00000097491	Gm2366	8:44935446-45052257	0.0153359	0	0	0.0227506	0	0
ENSMUSG00000021180	Rps6ka5	12:100549777-100725028	0.189314	0.146795	0.207933	0.145999	0.234017	0.119734
ENSMUSG00000089889	0610040B10Rik	5:143316488-143332704	1.3084	1.17325	2.12059	1.36502	2.70757	2.29483
ENSMUSG00000108599	RP24-186G5.4	7:79466408-79468535	0	0	0	0.0249191	0.11355	0.0802715
ENSMUSG00000051037	Zfp455	13:67194505-67209298	0.499302	0.273415	0.284034	0.557148	0.44499	0.337893
ENSMUSG00000047037	Nipa1	7:55962530-56019954	0.245344	0.442091	0.328167	0.347373	0.268551	0.110864
ENSMUSG00000035851	Ythdc1	5:86705185-86836659	9.36495	8.05004	8.69911	8.4093	7.25717	6.84627
ENSMUSG00000051238	Swsap1	9:21955752-21958270	3.26206	2.59034	3.09111	3.73411	3.46281	2.31872
ENSMUSG00000022414	Tab1	15:80133153-80161701	1.49739	1.78581	1.9204	1.83118	1.41237	1.00389
ENSMUSG00000064356	mt-Atp8	MT:7765-9390	5367.45	2124.96	2356.5	3030.98	12118.3	3461.07
ENSMUSG00000029231	Pdgfra	5:75152291-75198215	0.612182	1.10911	0.52746	0.820665	0.745948	0.465588
ENSMUSG00000029817	Tra2a	6:49243923-49264033	11.3687	14.8968	12.9831	15.5577	15.663	11.9703
ENSMUSG00000024604	Rbm22	18:60560735-60572810	7.54721	6.69253	7.55123	9.5248	8.74491	10.1023
ENSMUSG00000007888	Crlf1	8:70493157-70504081	0.218002	0	0.182261	0.153033	0	0
ENSMUSG00000028098	Rnf115	3:96727663-96791638	9.9543	11.1147	10.2693	11.4837	11.1499	8.43692
ENSMUSG00000034974	Dapk3	10:81182604-81193197	14.0283	22.097	18.1185	20.6933	17.3177	24.3205
ENSMUSG00000049932	H2afx	9:44334693-44336077	11.8177	8.89146	7.08692	11.7857	7.68407	6.50678
ENSMUSG00000060419	Rps16-ps2	5:129096749-129204599	5.35414	3.34904	2.40837	3.09304	4.23268	6.52572
ENSMUSG00000038069	Cdkn2aip	8:47709343-47715021	3.37916	3.25648	3.59076	3.31054	2.8965	1.50102
ENSMUSG00000034161	Scx	15:76380260-76477269	0.100722	0	0	0.162745	0.0977731	0.0822219
ENSMUSG00000073096	Lrrc61	6:48554795-48572789	2.05934	1.4635	1.61817	2.51046	2.80846	1.19787
ENSMUSG00000086502	B130055M24Rik	7:127442135-127476759	1.13883	0.850512	0.683308	0.508109	0.932441	0.24415
ENSMUSG00000085404	Gm12909	4:62088287-62090524	2.03521	2.11803	4.48495	2.74004	6.74847	5.49309
ENSMUSG00000022388	Ttll8	15:88889779-88954418	0.285962	0.107106	0.088068	0.0762443	0.099121	0.0782583
ENSMUSG00000109459	RP23-9K14.6	X:94731398-94745359	0.0378912	0.0247796	0.0624017	0	0.0298265	0.142196
ENSMUSG00000017868	Sgk2	2:162987329-163014127	7.73837	11.1896	9.33964	15.5796	16.9769	11.1539
ENSMUSG00000024899	Papss2	19:32620004-32667187	9.43569	14.4726	26.5421	24.379	26.9453	16.4517
ENSMUSG00000091534	Gm17195	12:79130776-79172667	0.230376	0.304285	0.38232	0.654948	0.215372	0
ENSMUSG00000090394	4930523C07Rik	1:160044381-160080208	1.35696	0.924672	1.83205	1.6068	3.47817	4.62903
ENSMUSG00000027932	Slc27a3	3:90385238-90389938	1.12642	1.14347	1.02573	0.319095	0.862729	1.53548
ENSMUSG00000073411	H2-D1	17:35262729-35267499	312.171	313.45	251.87	220.906	266.401	229.563
ENSMUSG00000010760	Phlda2	7:143501544-143503150	0.133224	0.961572	0.259795	0	0.558708	0.126643
ENSMUSG00000106705	Gm2602	5:90518931-90597871	0.143177	0.972542	2.25916	1.86982	1.87341	1.70345
ENSMUSG00000073684	Faap20	4:155249801-155256687	10.4867	10.6575	7.80218	7.34326	7.23893	7.0962
ENSMUSG00000064220	Hist2h2aa1	3:96243549-96248509	82.7085	98.9394	91.0068	69.0985	87.3202	117.078
ENSMUSG00000030724	Cd19	7:126408449-126414889	0.0269292	0.0848083	0.216536	0.185445	0.446564	0.0583471
ENSMUSG00000042788	Fam166b	4:43381978-43429134	0.066008	0	0	0.0746495	0.159465	0.0815239
ENSMUSG00000015653	Steap2	5:5664828-5694578	1.54907	0.797562	1.03096	1.22013	1.02406	0.625795
ENSMUSG00000097479	Gm26582	5:92006073-92083719	0.229772	0.2886	0.33466	0.142251	0.232585	0.0885662
ENSMUSG00000041849	Card6	15:5095980-5108539	1.70966	2.7444	1.96232	1.84527	2.41695	1.26967
ENSMUSG00000098238	Gm8756	13:97434969-97497007	0	0	0.154216	0	0	0.100255
ENSMUSG00000053333	Dis3l2	1:86703807-87057596	3.15772	3.59849	3.04603	4.27747	3.53907	3.55832
ENSMUSG00000022838	Eaf2	16:36792883-36875003	0	0	0.167676	0.191006	0.364045	0.272691
ENSMUSG00000015846	Rxra	2:27676439-27762957	90.7402	75.3476	72.7425	60.9827	56.4361	44.7239
ENSMUSG00000067787	Blcap	2:157556361-157571274	15.7554	15.1824	16.8009	20.4308	16.5045	11.346
ENSMUSG00000050635	Sprr2f	3:92365186-92366442	0	0	0	0.113064	0	0
ENSMUSG00000013419	Zfp651	9:121760032-121771742	0.0706099	0.0848241	0.104819	0.0721802	0.0940851	0.0827657
ENSMUSG00000034892	Rps29	12:69157721-69159186	481.238	253.221	243.035	274.724	552.92	391.165
ENSMUSG00000108420	RP23-407J24.5	7:126382853-126397745	0	0.0298217	0.0421406	0	0.0529624	0.0444856
ENSMUSG00000032207	Lipc	9:70798128-70934808	23.1913	43.4766	49.2315	63.4058	54.5852	58.0354
ENSMUSG00000087168	Gm15983	16:5233620-5289621	0	0	0	0.019438	0	0
ENSMUSG00000086914	Gm16124	9:53614581-53681265	1.24855	2.66966	1.37646	2.81454	4.29885	2.47991
ENSMUSG00000055003	Lrtm2	6:119236525-119352407	0	0.0168918	0.0210379	0.0812971	0	0.0116842
ENSMUSG00000059552	Trp53	11:69580358-69591873	8.14166	10.4056	14.7553	12.3454	12.3757	11.0786
ENSMUSG00000042814	Mcts2	2:152669460-152708670	4.56703	4.84679	4.66634	4.69097	4.88338	4.76716
ENSMUSG00000038517	Tbkbp1	11:97136170-97151495	1.03867	2.43671	2.05859	2.2794	2.41957	2.77978
ENSMUSG00000002997	Prkar2b	12:31958475-32061296	0.0838252	0.122365	0.0958827	0.176683	0.146438	0.037065
ENSMUSG00000022905	Kpna1	16:35926510-36037131	7.77521	7.3054	8.21832	8.9592	6.97024	3.64069
ENSMUSG00000011257	Pabpc4	4:123262350-123298925	13.0867	11.193	10.9199	11.533	10.3585	7.91965
ENSMUSG00000022621	Rabl2	15:89582532-89591923	1.92412	1.40264	1.73692	1.10013	2.1748	1.19973
ENSMUSG00000052062	Pard3b	1:61638823-62642284	0.30978	0.295519	0.700383	0.761638	0.704008	0.428387
ENSMUSG00000041438	Cirh1a	8:106893639-106923093	8.35414	6.83369	7.26782	6.04136	5.64734	4.51979
ENSMUSG00000041915	Ammecr1l	18:31759823-31789045	11.5743	10.1107	10.408	11.601	11.1275	6.65912
ENSMUSG00000021795	Sftpd	14:41172211-41185198	0.0526423	0.15711	0.0486587	0.0833209	0.151939	0.0390778
ENSMUSG00000003534	Ddr1	17:35681566-35708244	0.308277	0.457391	0.27952	0.405895	0.536454	0.406996
ENSMUSG00000024983	Vti1a	19:55316350-55626561	1.48283	1.8518	3.00683	2.80165	2.60327	1.34812
ENSMUSG00000021256	Vash1	12:86678699-86692091	0.122652	0.0875218	0.108348	0.186827	0.0281741	0.0936941
ENSMUSG00000053081	1700069B07Rik	7:121642020-121708013	0	0	0	0.0960002	0	0
ENSMUSG00000038843	Gcnt1	19:17326140-17356667	0.0519406	0.0542799	0.0578896	0.0416623	0.00945007	0.0412823
ENSMUSG00000096039	D830030K20Rik	14:3186100-3262317	0	0.0947995	0	0	0.0683816	0.0305505
ENSMUSG00000080712	Hist3h2bb-ps	11:58954047-58954512	0	0	0	0	0.193411	0
ENSMUSG00000070704	Ugt2b36	5:87065926-87092555	115.047	190.888	265.861	283.65	295.33	237.478
ENSMUSG00000000901	Mmp11	10:75923221-75932502	0.198098	0.2226	0.0953545	0.389313	1.15473	0.165105
ENSMUSG00000102140	Gm38058	1:64730557-64740607	0.0538997	0	0.0187977	0	0.0399518	0.0161455
ENSMUSG00000032263	Bckdhb	9:83925144-84124240	41.4411	50.4258	60.2623	56.7217	63.9447	54.3968
ENSMUSG00000036198	Arhgap36	X:49463944-49500244	0	0.0898502	0.0750202	0.0718657	0.0202581	0.0111303
ENSMUSG00000042289	Hsd3b7	7:127776669-127803802	202.319	289.006	342.375	338.154	355.315	315.084
ENSMUSG00000040997	Abhd4	14:54254187-54270637	9.51037	12.3758	13.4164	13.6114	18.6173	11.4403
ENSMUSG00000034472	Rasd2	8:75213943-75224113	0	0	0.0225278	0	0	0
ENSMUSG00000012443	Kif11	19:37376402-37421859	0.24585	0.0984043	0.153607	0.139184	0.137358	0.0859269
ENSMUSG00000010097	Nxf1	19:8757072-8772475	42.3465	41.1986	55.7257	48.2363	55.2706	63.3122
ENSMUSG00000108108	Gm44270	6:146724994-146778812	0.0474753	0	0	0	0.0815204	0.0285858
ENSMUSG00000103469	Gm9910	11:105933701-105953336	0.130346	0.0959071	0	0.0442883	0	0
ENSMUSG00000091086	Rpl6l	10:111125850-111126738	0.970698	0.587205	0.471401	1.02332	0.913552	1.51068
ENSMUSG00000086353	Gm13481	2:48062547-48457245	0	0	0	0.0538102	0	0.0617033
ENSMUSG00000054057	A930004D18Rik	2:18025192-18039633	0.116334	0.983099	0.491069	0.473044	0.468262	0.307027
ENSMUSG00000094806	Cyp2d10	15:82402845-82407194	180.688	284.389	319.706	331.49	370.319	404.781
ENSMUSG00000052609	Plekhg3	12:76533559-76579039	3.70261	3.97351	4.48786	3.37915	3.81438	3.68244
ENSMUSG00000022799	Arhgap31	16:38598339-38713274	0.476682	0.514972	0.519636	0.664852	0.59398	0.378994
ENSMUSG00000048368	Omd	13:49464026-49652746	0.0319217	0.612951	0.892465	1.96928	2.80256	2.34024
ENSMUSG00000021662	Arhgef28	13:97898594-98206165	0	0.0072595	0.00901711	0	0.0179648	0.00580118
ENSMUSG00000031362	Xlr4c	X:73107634-73292976	0	0.0180029	0	0	0.0179901	0.0366319
ENSMUSG00000068299	1700019G17Rik	6:85899050-85904884	1.94988	2.33705	2.02428	1.73497	1.86628	1.9929
ENSMUSG00000098741	Obox4-ps2	7:14529624-14530066	0.950175	1.30334	1.72988	1.62138	0.857136	0.723492
ENSMUSG00000046378	Asphd1	7:126928878-126970606	0	0.0442444	0	0	0	0.101319
ENSMUSG00000028268	Gbp3	3:142560025-142573209	1.29914	1.77113	2.56746	2.42981	2.31296	1.13854
ENSMUSG00000036278	Macrod1	19:7056767-7198061	5.1289	17.9227	33.5106	40.688	42.4845	47.6646
ENSMUSG00000024769	Cdc42bpg	19:6306455-6325652	1.66188	2.00913	1.85789	2.33218	3.08918	1.46009
ENSMUSG00000022015	Tnfsf11	14:78277444-78308043	0	0	0	0	0.0216323	0
ENSMUSG00000022679	Mpv17l	16:13903160-13949619	7.65975	7.73779	16.2672	10.6467	10.2389	8.5647
ENSMUSG00000033653	Vps8	16:21423117-21644680	2.31721	2.03583	1.51521	1.87045	1.48342	1.6758
ENSMUSG00000038646	Fam103a1	7:81762924-81769491	21.3329	19.5531	20.0259	21.1468	22.2613	16.4016
ENSMUSG00000020700	Map3k3	11:106084612-106155446	2.8622	3.10032	4.03715	3.85122	4.10359	2.50959
ENSMUSG00000039652	Cpeb3	19:37021290-37222139	1.8424	1.75089	1.66932	2.66781	1.58685	0.796585
ENSMUSG00000029552	Tes	6:17065009-17171833	0.873947	1.87471	1.01345	0.38905	0.248207	0.392526
ENSMUSG00000052760	A630001G21Rik	1:85717082-85784694	0.46926	0.475971	0.309194	0.402222	0.411154	0.47652
ENSMUSG00000025041	Nt5c2	19:46886830-47025327	2.80002	3.64815	2.69925	2.73524	3.35938	2.03755
ENSMUSG00000078671	Chd2	7:73426637-73558395	3.55965	3.96942	4.40699	3.54051	4.45785	3.26766
ENSMUSG00000016940	Kctd2	11:115420127-115431274	5.87247	8.4963	7.53133	11.8156	12.363	7.30984
ENSMUSG00000069310	Hist1h3c	13:23745012-23745501	0.292384	0	0.486306	0	0	0.25418
ENSMUSG00000108840	RP23-414I24.3	7:4908885-4912357	0	0.0383019	0	0	0	0
ENSMUSG00000038178	Slc43a2	11:75531693-75577575	1.33577	0.939522	0.931042	0.865555	1.59089	1.23599
ENSMUSG00000024777	Ppp2r5b	19:6226379-6235872	5.23646	3.27317	3.46562	3.12133	3.50135	2.2616
ENSMUSG00000092090	Gm3294	6:28981633-29028922	0	0	0	0	0	0.0132039
ENSMUSG00000041362	Shtn1	19:58973357-59076069	5.07016	6.43163	7.72597	6.5444	5.70601	4.04926
ENSMUSG00000042087	4933440N22Rik	6:117900323-117925622	0.494435	0.53016	0.791708	0.84026	0.927485	0.44553
ENSMUSG00000024357	Sil1	18:35266399-35498925	21.2435	26.1868	24.6712	27.6143	24.3214	31.443
ENSMUSG00000027620	Rbm39	2:156147238-156180238	48.652	45.1364	44.4327	45.6097	47.8795	40.9457
ENSMUSG00000105818	Gm43256	3:103914119-104220374	0	0	0	0.0139214	0	0
ENSMUSG00000086350	B230369F24Rik	1:178313327-178318549	0.18441	0.341865	0.399063	0.255424	0.268924	0.333527
ENSMUSG00000032640	Chsy1	7:66109514-66173798	0.98418	0.623664	0.749494	0.566483	0.505448	0.357062
ENSMUSG00000040283	Btnl9	11:49165584-49187159	0.635787	0.704758	1.13888	0.948787	1.20696	1.45644
ENSMUSG00000001131	Timp1	X:20797813-20921004	1.30598	0.159935	0	0.723522	0.271416	0.081471
ENSMUSG00000040423	Rc3h1	1:160906417-160974978	2.0908	1.95969	1.81819	2.0414	1.82434	0.810671
ENSMUSG00000002486	Tchp	5:114707759-114722327	0.832971	2.17677	0.996731	1.24367	1.57083	1.26852
ENSMUSG00000106294	Gm8539	5:21483846-21645634	0.122422	0	0	0	0	0
ENSMUSG00000049476	1700104B16Rik	8:33730533-33731819	0	0	0	0.174168	0	0
ENSMUSG00000033350	Chst2	9:95399291-95406722	0.0813836	0.111623	0.0957647	0.228501	0.166436	0.10149
ENSMUSG00000069808	Fam57a	11:76046225-76250619	0.987788	1.90829	1.60995	1.64477	2.17817	0.544922
ENSMUSG00000050549	5730508B09Rik	3:127869057-127896324	2.20261	1.41504	1.57176	2.11736	1.93978	1.55229
ENSMUSG00000031970	Dbndd1	8:119910359-124345724	0.451066	0.328519	0.369528	0.132314	0.214953	0.0384837
ENSMUSG00000046480	Scn4b	9:45138436-45154152	0	0	0	0.0111912	0	0
ENSMUSG00000038855	Itpkb	1:180326969-180424802	0.5811	0.696388	1.02532	0.990341	1.19008	0.71014
ENSMUSG00000103952	Gm37268	3:41742610-41803320	0	0	0.0185329	0.0157839	0	0
ENSMUSG00000067869	Tcea1-ps1	15:90882614-90883518	0.117648	0.0413889	0	0.0440505	0.152983	0
ENSMUSG00000035455	Fignl1	11:11787430-11808962	0.148293	0.159571	0.037432	0.0636158	0.0866556	0.0809729
ENSMUSG00000018199	Trove2	1:143750789-143777068	0.268638	0.342324	0.421659	0.344857	0.451605	0.180039
ENSMUSG00000081756	Gm12291	11:64759716-64760027	0.198918	0	0	0	0	0.137725
ENSMUSG00000024503	Spink1	18:43728068-43737237	0.937112	0.489321	0.195238	0	0	0
ENSMUSG00000090136	Gm10177	9:37229148-37255738	4.29309	2.70881	1.84255	1.85713	2.61738	3.75194
ENSMUSG00000022555	Dgat1	15:76502014-76511951	6.71485	10.2657	10.9467	13.08	9.44792	11.4629
ENSMUSG00000060680	Gm8894	14:55420268-55420724	0.17335	0.327591	0	0.0411918	0.442284	0
ENSMUSG00000073485	H3f3aos	1:180800831-180816859	0.0493242	0.0660263	0.0206127	0.176306	0.0395641	0.0845008
ENSMUSG00000066902	Rps23-ps2	8:3567989-3584939	3.96604	2.92797	1.68915	2.48796	4.238	4.37158
ENSMUSG00000028864	Hgf	5:16553494-16620152	1.63366	1.56197	1.57526	1.38335	1.58365	0.54955
ENSMUSG00000022744	Cldnd1	16:58727909-58734251	10.8696	7.71758	9.14196	11.249	11.264	6.35566
ENSMUSG00000102762	4930403P22Rik	1:36332707-36333420	0	0	0	0	0.0982729	0.0761554
ENSMUSG00000025888	Casp1	9:5298516-5307265	0.859504	0.573457	0.655047	0.610141	0.89954	0.725159
ENSMUSG00000049517	Rps23	13:90923130-90924942	258.158	210.144	218.587	218.355	256.042	256.369
ENSMUSG00000054226	Tprkb	6:85910153-85930284	34.817	44.8041	61.5568	68.1227	64.1498	58.0507
ENSMUSG00000051351	Zfp46	4:136284682-136293942	1.21169	1.44269	1.25018	1.39071	1.30626	0.991421
ENSMUSG00000105535	Gm43077	3:34017707-34019882	0	0	0.193192	0	0	0.176341
ENSMUSG00000037361	Sf3b6	12:4817607-4827658	14.126	16.2296	14.7423	16.5609	16.9138	13.2557
ENSMUSG00000032388	Spg21	9:65460936-65488470	7.98527	7.81119	6.39837	6.35245	6.86096	5.53643
ENSMUSG00000030745	Il21r	7:125603428-125633570	0.0347883	0.150755	0.0234891	0.0279135	0.203157	0.0970428
ENSMUSG00000020739	Nup85	11:115564433-115583985	7.63291	8.54844	8.53218	8.86868	7.81672	7.786
ENSMUSG00000029394	Cdk2ap1	5:124345416-124363082	18.801	19.992	13.1276	15.7911	13.3441	13.683
ENSMUSG00000037296	Lsm1	8:25785590-25803975	2.67567	3.1673	2.55953	3.24551	3.26039	3.28467
ENSMUSG00000030680	Pagr1a	7:126986859-127021211	11.145	9.00086	4.55331	7.71309	0.59304	5.06374
ENSMUSG00000072739	Gm10408	14:3412613-3594220	0	0	0	0	0.0139407	0
ENSMUSG00000025350	Rdh5	10:128913592-128924035	13.1715	13.9437	13.1919	11.3407	15.7683	15.3283
ENSMUSG00000015889	Lta4h	10:93453395-93484896	9.95793	13.2774	13.7981	14.0064	12.6069	10.835
ENSMUSG00000037613	Tnfrsf23	7:143607658-143685872	0	0.20559	0.25168	0.411002	0.0191202	0.236454
ENSMUSG00000042102	Dmgdh	13:93674432-93752831	93.3188	109.479	158.627	171.953	146.75	106.98
ENSMUSG00000031930	Wwp2	8:107436397-107558594	5.14445	4.43304	4.58038	3.55793	3.25246	3.38491
ENSMUSG00000087052	Gm8093	9:78427506-78443237	0.104509	0	0	0	0	0
ENSMUSG00000030704	Rab6a	7:100545750-100641268	19.6014	15.0755	16.9938	19.9188	15.6786	8.77609
ENSMUSG00000044276	4933427E11Rik	15:74702300-74710374	0.0630828	0	0	0.0488573	0.0573754	0
ENSMUSG00000039384	Dusp10	1:184013301-184075636	1.91032	1.23105	1.16067	0.958248	1.42251	0.813628
ENSMUSG00000032604	Qars	9:108507705-108515941	34.7551	23.9943	27.7366	28.5378	26.2184	23.1565
ENSMUSG00000097973	Gm4929	12:13752673-13753665	0.0762496	0	0.143612	0	0	0.0614735
ENSMUSG00000025218	Poll	19:45552274-45560531	1.79338	2.05023	2.38408	2.70443	2.69192	3.049
ENSMUSG00000038369	Ncoa6	2:155390655-155473894	5.67399	4.49599	4.56677	4.62528	5.01485	3.29987
ENSMUSG00000102496	Gm36989	18:35553370-35593835	0.197155	0.392144	0.291239	0.344048	0.250489	0.0627519
ENSMUSG00000027175	Tcp11l1	2:104590522-104712169	2.82843	2.44362	1.77291	1.69095	1.5275	2.31638
ENSMUSG00000103957	Gm10766	2:127269448-127270054	0.181554	0.386014	0.458781	1.88028	0.520804	1.7164
ENSMUSG00000100210	Hist1h3f	13:23544464-23545312	0.222593	0.091323	0	0.0643662	0.23808	0.319389
ENSMUSG00000002249	Tead3	17:28331670-28350805	4.47623	3.53098	3.6922	3.92522	5.11114	4.31592
ENSMUSG00000031153	Gripap1	X:7789764-7820567	13.3073	13.0023	13.4686	14.4416	14.9996	13.967
ENSMUSG00000052407	Ccdc171	4:83525544-83864670	0.829839	0.662188	1.11331	0.686464	0.95925	0.90574
ENSMUSG00000069874	Irgm2	11:58199555-58222782	11.491	10.0222	11.1453	11.1324	11.8247	4.47572
ENSMUSG00000044224	Dnajc21	15:10446755-10470516	8.44299	7.54584	7.80812	7.70461	6.03651	5.42656
ENSMUSG00000022801	Lrch3	16:32914099-33127695	1.71564	1.86671	2.1586	2.40842	1.94142	1.47317
ENSMUSG00000082962	Gm10601	4:41809082-41810504	0	0	0	0	0.0811427	0
ENSMUSG00000047369	Dnah14	1:181576558-181843046	0	0.145826	0.087802	0.153956	0.115715	0
ENSMUSG00000014601	Strip1	3:107612531-107633090	4.03073	4.36124	5.12432	4.73686	3.81027	3.34072
ENSMUSG00000030606	Hapln3	7:79115101-79131018	0	0	0	0.0180736	0	0
ENSMUSG00000074203	G430095P16Rik	8:84699875-84800344	0	0	0.295559	0	0.426221	0.182015
ENSMUSG00000030303	Far2	6:148006579-148215731	0.315603	0.371203	0.39378	0.50888	0.383632	0.335556
ENSMUSG00000102697	Pcdhac2	18:36930183-37841873	0	0.0145343	0	0.0118634	0	0
ENSMUSG00000096727	Psmb9	17:34181987-34197225	6.29306	7.30006	10.2513	6.72641	10.305	8.75821
ENSMUSG00000047671	Tctex1d4	4:117126793-117133963	0	0	0.671193	0.0678539	0	0
ENSMUSG00000046402	Rbp1	9:98422960-98446575	3.50497	4.52185	5.31687	1.48522	2.20057	2.07024
ENSMUSG00000049427	Gm9837	11:53469748-53470479	0	0.358946	0.108672	0	0.118457	0.0952084
ENSMUSG00000006711	D130043K22Rik	13:24845134-24901270	0.681594	0.744348	1.39419	2.2724	3.27702	1.30912
ENSMUSG00000071252	2210408I21Rik	13:77135539-77613291	0.418919	0.252524	0.334413	0.23324	0.246595	0.171087
ENSMUSG00000008845	Cd163	6:124304655-124330527	5.64115	4.94454	2.2213	2.4535	2.91322	1.05995
ENSMUSG00000004951	Hspb1	5:135887918-135889563	20.5532	35.9717	25.7328	20.426	22.3006	31.6566
ENSMUSG00000092397	C130080G10Rik	2:114009600-114068324	0	0	0	0	0.0300983	0
ENSMUSG00000026317	Cln8	8:14881334-14901720	5.9115	7.54466	5.005	3.59402	5.71123	4.81225
ENSMUSG00000021958	Pinx1	14:63860311-63919859	1.06942	1.81377	1.63962	2.01136	2.24673	1.00795
ENSMUSG00000097240	Gm26614	9:117873143-118040259	0	0.0573864	0.028717	0.0609919	0.0271745	0
ENSMUSG00000027828	Ssr3	3:65379654-65392623	104.736	85.1035	71.3367	84.2614	71.5802	45.3658
ENSMUSG00000072763	5430403G16Rik	5:109674544-109691041	0.330047	0.335772	0.478659	0.687819	0.415872	0.406903
ENSMUSG00000027858	Tspan2	3:102720230-102801513	0.0534409	0.0882008	0.298348	0.275346	0.260449	0.252491
ENSMUSG00000032733	Snx33	9:56917199-56928371	3.16662	3.3562	3.00672	3.55609	3.38986	2.57166
ENSMUSG00000104503	Gm37738	1:84721188-84900487	0.0398534	0.0261543	0.0109439	0	0.0294607	0.0119691
ENSMUSG00000035597	Prpf39	12:65036332-65073944	3.98091	4.8598	4.69373	4.72378	5.33985	3.28754
ENSMUSG00000026255	Efhd1	1:87264362-87310839	0.191359	0.239328	0.156371	0.374434	0	0.0280543
ENSMUSG00000101077	Gm29164	9:83925144-84124240	0.0723033	0	0	0	0.0719627	0
ENSMUSG00000078789	Dph1	11:75172559-75191241	7.05157	5.99128	8.45592	8.96948	7.35324	7.91845
ENSMUSG00000107310	Gm7452	6:36846021-37300184	0.0358	0.011627	0.00732809	0.0275376	0.0669683	0
ENSMUSG00000064125	Prr36	8:4162521-4217459	0.061	0.100494	0.0522072	0.33433	0.0351078	0.096706
ENSMUSG00000096810	Gm10481	5:13042432-13043434	0.383349	0.390965	0.339294	0.372075	1.00301	0.685281
ENSMUSG00000026858	Fam73b	2:30364232-30385521	9.89819	14.1557	18.2149	18.3405	21.4113	10.8804
ENSMUSG00000022105	Rb1	14:73123036-73325822	2.05495	1.14965	3.1551	1.80155	2.28164	1.26811
ENSMUSG00000056895	Hist3h2ba	11:58948919-58949533	0	0.668295	0	0.144595	0	0
ENSMUSG00000097303	3110083C13Rik	14:57999322-58003695	0	0.139552	0.256383	0.0746292	0	0.287199
ENSMUSG00000074569	Gcnt7	2:172393793-172469908	0.117245	0	0	0.0485235	0.0733563	0.0269971
ENSMUSG00000047988	4933428G20Rik	11:97415532-97502402	0.289278	0.035281	0	0	0.0479581	0
ENSMUSG00000027314	Dll4	2:119321186-119335962	0.523211	0.385352	0.748581	0.439943	0.735002	0.534004
ENSMUSG00000098232	Gm3671	9:75693652-75694659	0	0.059467	0	0	0.155803	0.0641244
ENSMUSG00000037169	Mycn	12:12936095-12941914	0.271389	0.343123	0.166853	0.381619	0.394706	0.15725
ENSMUSG00000033295	Ptprf	4:118208212-118291405	14.5098	17.2252	17.3717	17.9311	16.1767	7.86966
ENSMUSG00000096967	Gm26621	15:68334714-68337510	0.690394	0.435199	0.500033	0.551507	0.583867	0.582456
ENSMUSG00000022338	Eny2	15:44375226-44437685	12.7004	13.8264	14.4183	17.0624	17.8883	14.3472
ENSMUSG00000025268	Maged2	X:150806369-150814345	1.13824	1.37293	1.1682	1.88941	2.25729	1.6027
ENSMUSG00000023032	Slc4a8	15:100761746-100823968	0.190834	0.0814933	0.117424	0.0558401	0.010301	0.0926431
ENSMUSG00000034187	Nsf	11:103821781-103954056	3.21843	2.69279	4.23304	3.82549	3.83896	2.49784
ENSMUSG00000089702	Gm16568	9:15316914-15357788	0.00408993	0.187176	0.136087	0.156935	0	0.137511
ENSMUSG00000055945	Prr18	17:8311101-8422728	0	0.0168955	0.0214988	0	0.0211047	0.0127033
ENSMUSG00000003200	Sh3gl1	17:56005710-56036637	7.11736	8.95418	8.19481	9.22159	8.65204	10.2254
ENSMUSG00000108414	Snhg1	19:8723474-8726443	19.3619	8.66697	11.0279	10.1421	10.0766	12.596
ENSMUSG00000006307	Kmt2b	7:30568857-30588726	4.04534	3.45085	4.45365	3.96358	3.98258	3.5258
ENSMUSG00000037278	Tmem97	11:78541816-78550777	51.8599	42.9672	48.0482	36.7032	34.5684	34.0417
ENSMUSG00000011263	Exoc3l2	7:19463330-19496762	1.33209	1.388	1.23577	1.55435	1.76434	0.766277
ENSMUSG00000067547	Gm7666	15:6579870-6663313	0.403882	0.656309	0.450979	0.238278	0.612654	1.30568
ENSMUSG00000028607	Cpt2	4:107903980-107923610	43.5398	47.6738	50.8146	60.6758	61.3107	53.0369
ENSMUSG00000022856	Tmem41a	16:21934326-21947552	6.98442	6.63166	3.31988	4.15133	3.19796	2.54552
ENSMUSG00000037608	Bclaf1	10:20312468-20344613	14.0048	11.7644	11.1498	11.4072	11.7593	10.2285
ENSMUSG00000029267	Mtf2	5:108065673-108132620	3.71241	3.16	3.7119	2.34811	4.22581	3.61338
ENSMUSG00000000627	Sema4f	6:82911884-82939769	0	0	0.0180734	0.020662	0	0
ENSMUSG00000029103	Lrpap1	5:35091500-35105766	11.2825	12.7023	14.6742	15.7666	15.1934	18.5941
ENSMUSG00000103707	Pcdha6	18:36930183-37841873	0	0.000859821	0.000251909	0	0.0127591	0
ENSMUSG00000087241	Gm11844	4:14929907-15149794	0.188086	0	0.322265	0.417667	0.706255	0.129787
ENSMUSG00000038127	Ccdc50	16:27388868-27452218	6.69316	6.55673	6.71553	8.46238	8.38079	4.67218
ENSMUSG00000075229	Ccdc58	16:36071659-36092118	15.7671	18.4501	21.3221	23.3763	24.0742	19.8656
ENSMUSG00000086401	Gm15559	5:110770948-110781127	0.136828	0.0598148	0.0251063	0.21553	0	0.0770049
ENSMUSG00000101013	A630072M18Rik	5:20893027-20956398	0.917877	0.964864	0.799929	0.771034	0.690399	0.639888
ENSMUSG00000091575	2010016I18Rik	3:106481981-106575890	0.133356	0.0747282	0.11862	0.632118	0.241063	0.153943
ENSMUSG00000028066	Pmf1	3:88394142-88410331	6.04599	7.57482	14.2015	14.4796	17.917	19.5202
ENSMUSG00000045752	Tssc4	7:143069152-143094642	13.1051	12.7618	10.2025	11.573	11.5448	10.743
ENSMUSG00000085890	Tnfsf13os	11:69682137-69696098	0	0.328677	0.494879	0.758473	0.417262	0.925554
ENSMUSG00000102018	K230010J24Rik	15:76001092-76046981	0.12414	0.250402	0.935713	0.124366	0.714614	0.816631
ENSMUSG00000001663	Gstt1	10:75783812-75798584	71.3232	125.4	171.706	287.33	301.257	260.197
ENSMUSG00000045176	Borcs6	11:69057717-69061578	4.3817	3.28923	2.8303	3.52976	4.3528	3.24674
ENSMUSG00000040794	C1qtnf4	2:90885859-90890525	0	0.397549	0.98089	0.837921	0.780477	0.319565
ENSMUSG00000013495	Tmem175	5:108629769-108684557	2.41943	4.1445	3.88036	4.48417	5.57145	3.21299
ENSMUSG00000034377	Tulp4	17:6106436-6251128	5.52615	6.41408	5.20763	7.00494	5.48917	4.37503
ENSMUSG00000009772	Nuak2	1:132316125-132333488	6.14055	5.26479	4.90642	3.60662	3.01322	3.02639
ENSMUSG00000022704	Qtrtd1	16:43861406-43964314	4.89243	2.9717	2.85026	2.2936	2.88295	2.84521
ENSMUSG00000026698	Pigc	1:161942085-162479943	3.83488	4.17186	3.85536	5.25407	4.53657	3.0518
ENSMUSG00000055707	Klhl26	8:70450227-70476943	1.01033	1.99381	1.5787	1.89052	1.53087	1.19556
ENSMUSG00000005779	Psmb4	3:94884092-94886961	103.854	104.877	102.215	96.651	102.3	106.43
ENSMUSG00000054892	Txk	5:72695977-72752777	0	0.00990102	0.0193632	0	0.191693	0.0919866
ENSMUSG00000021051	Ppp2r5e	12:75450882-75596200	8.27624	7.07735	6.405	7.66999	6.12306	4.02479
ENSMUSG00000037572	Wdhd1	14:47240943-47276857	0.199133	0.346241	0.490724	0.222915	0.342631	0.185233
ENSMUSG00000025949	Pikfyve	1:65186682-65278695	1.98917	2.3791	2.54913	2.68399	2.0823	1.49163
ENSMUSG00000021520	Uqcrb	13:66900616-66998401	143.687	173.508	203.325	245.013	286.803	269.229
ENSMUSG00000086925	Gm6286	1:166945596-166946358	0.281402	0.253282	0.3303	0.376803	0.284432	0.0414525
ENSMUSG00000071262	Zfp957	14:79212352-79247369	0.0248585	0	0	0	0	0
ENSMUSG00000020917	Acly	11:100476352-100528000	18.6896	25.8428	58.8625	65.5087	87.7154	41.9867
ENSMUSG00000107756	Gm44164	6:145211133-145250239	0.0230844	0.0301936	0.0191647	0	0.0348738	0.0316866
ENSMUSG00000028464	Tpm2	4:43514710-43523765	0.678948	1.02191	1.22622	3.77065	4.72937	5.30342
ENSMUSG00000021176	Efcab11	12:99717530-99883442	0	0.156822	0	0.0239693	0.0259015	0.0178804
ENSMUSG00000036466	Megf11	9:64385625-64709205	0.0565669	0.0383131	0.0173937	0.0268905	0.0170128	0.100821
ENSMUSG00000031355	Arhgap6	X:168795098-169320372	0.336318	0.350659	0.638375	0.767548	1.00248	0.467725
ENSMUSG00000003660	Snrnp200	2:127208385-127240451	7.73104	8.55516	9.45094	8.56533	8.04179	5.02109
ENSMUSG00000044149	Nkrf	X:36887539-36902899	1.55187	0.731961	1.317	0.957054	0.894306	0.469325
ENSMUSG00000038965	Ube2l3	16:17139063-17202649	38.3271	34.4946	36.8395	38.6462	41.3895	30.9328
ENSMUSG00000021589	Rhobtb3	13:75869536-75943925	0.930358	1.04106	1.37833	1.46989	1.48879	0.641664
ENSMUSG00000093673	Gm20644	11:98285381-98287444	0	0.0214787	0	0.0228028	0	0.0180227
ENSMUSG00000061080	Lsamp	16:39984360-42181679	0	0	0	0.0780519	0.0529677	0.0259461
ENSMUSG00000003438	Timm50	7:28305515-28312072	12.8526	16.0561	13.6801	16.7	14.1708	18.9251
ENSMUSG00000039616	Mocos	18:24653690-24701556	16.1374	16.1537	18.538	18.2573	17.1896	11.0302
ENSMUSG00000021047	Nova1	12:46694516-46818775	0	0.0108095	0.00678205	0	0.0177402	0.00334654
ENSMUSG00000056856	Jakmip3	7:138940729-139026888	0	0	0	0.0448377	0	0.0532559
ENSMUSG00000056043	Rgs9bp	7:35578992-35585582	0	0.00659448	0	0.00705451	0.00783475	0.0148712
ENSMUSG00000094344	Gm11942	4:32964887-32965232	0	0	0	0.258417	0	0.261682
ENSMUSG00000105950	Gm43679	5:3689999-3802925	0.0673842	0.021857	0.0137515	0	0.0122204	0
ENSMUSG00000028062	Lamtor2	3:88549818-88553074	56.2955	52.3851	55.4205	59.029	71.3387	68.3335
ENSMUSG00000031109	Enox2	X:49009706-49288259	1.56982	2.57697	2.44835	2.893	2.82648	1.78178
ENSMUSG00000015134	Aldh1a3	7:66390889-66427517	0.209103	0.183542	0.0465424	0.0801393	0.0147036	0.169353
ENSMUSG00000085171	D830026I12Rik	6:17197750-17385604	0	0	0	0.0603487	0.101525	0.098171
ENSMUSG00000108555	RP23-137A24.3	7:80343103-80371375	0.140311	0.0531584	0.0838019	0.10665	0.0832805	0.0257906
ENSMUSG00000109379	RP23-209B2.2	7:118740225-118995211	0.339502	0.0879213	0.22455	0.094392	0.131419	0.0523426
ENSMUSG00000032988	Slc16a8	15:79229172-79256674	0	0.0559399	0	0	0	0
ENSMUSG00000092490	Gm20482	7:8855846-8862851	0.329261	0.308392	0.0816321	0.154441	0.198682	0.154204
ENSMUSG00000022351	Sqle	15:59315076-59331192	62.8102	36.0849	37.8803	27.3122	18.1828	10.4351
ENSMUSG00000075389	2810410L24Rik	11:120185399-120189852	5.1944	3.21027	2.48461	2.17937	6.18611	5.1296
ENSMUSG00000104496	Gm5837	1:139862956-139936477	0.414186	0.101757	0.210928	0.396237	0.222852	0.135882
ENSMUSG00000031443	F7	8:13026033-13035809	42.3895	36.0883	38.906	35.4722	31.1422	31.9709
ENSMUSG00000032563	Mrpl3	9:105053238-105079888	9.1617	9.40024	9.53533	9.79277	9.95423	7.16484
ENSMUSG00000070604	Vsig10l	7:43444082-43472019	0.558458	1.3741	0.584222	0.465948	0.2978	0.274556
ENSMUSG00000090243	Gm16103	1:43746965-43827800	0.0588868	0	0	0	0	0
ENSMUSG00000060795	Gm13363	2:19909779-20810713	0	0.0323215	0.118932	0.262138	0.135311	0.0972071
ENSMUSG00000097159	Gm26517	12:51875872-51971321	0.0653148	0.132549	0.0559106	0	0.160395	0
ENSMUSG00000030243	Recql	6:142345653-142387087	4.62576	2.96954	2.88333	2.8759	1.73156	1.25716
ENSMUSG00000021171	Esyt2	12:116281221-116373096	3.93364	3.17761	4.16563	4.84044	4.33306	2.58267
ENSMUSG00000067768	Xlr4b	X:73107634-73292976	0	0.301099	0.155629	0.0399638	0.0754833	0.124759
ENSMUSG00000021944	Gata4	14:63198921-63271692	3.0386	3.25215	4.24041	6.70989	3.73713	3.83564
ENSMUSG00000069631	Strada	11:106163329-106216344	0.932928	1.16282	1.27923	0.950376	1.41896	1.53814
ENSMUSG00000003662	Ciao1	2:127240937-127247816	14.5097	13.9881	13.6481	20.0723	20.436	24.0457
ENSMUSG00000099760	Gm28800	1:127954183-128103047	0	0	0.0688809	0.0619672	0.0307758	0.0642893
ENSMUSG00000038860	Garnl3	2:32986223-33131654	0.0526749	0.436868	0.0166366	0	0.104155	0.0741378
ENSMUSG00000060739	Nsa2	13:97067286-97137926	11.5214	13.031	13.8441	13.8982	12.2005	9.23867
ENSMUSG00000026596	Abl2	1:156558785-156649568	2.3441	1.09424	1.2765	1.07743	1.36817	0.585385
ENSMUSG00000006651	Aplp1	7:30434981-30445535	0.296007	0.50365	0.642124	0.155939	0.40833	0.0284623
ENSMUSG00000107868	Gm5112	6:122811169-122813537	0.0520153	0.0548441	0.0462361	0.0591464	0.17797	0.0613365
ENSMUSG00000067149	Jchain	5:88519808-88527891	0.547696	0.52877	0.741187	0.406864	0.837223	0.883676
ENSMUSG00000083658	Gm15798	16:18836577-18970309	0	0	0	0	0	0.154177
ENSMUSG00000002845	Tmem39a	16:38558697-38592162	18.0278	18.0448	14.5351	18.6142	14.5535	9.94285
ENSMUSG00000053740	Gm6457	18:14570100-14570915	0.155909	0	0	0.117738	0.149232	0.112509
ENSMUSG00000054161	Fam83e	7:45721219-45729492	0	0	0	0	0.0245072	0
ENSMUSG00000028961	Pgd	4:149149990-149166771	11.8384	15.2722	19.1476	24.5167	27.7696	19.9196
ENSMUSG00000062169	Cnih4	1:181144692-181168994	3.59044	3.43106	3.53133	5.08864	4.63538	3.64723
ENSMUSG00000056531	Ccdc18	5:108132874-108233628	0.0254906	0	0	0.0183474	0.0473983	0.0212002
ENSMUSG00000021716	Srek1ip1	13:104631139-104839274	5.4398	6.28171	5.82536	7.70835	6.85715	5.9046
ENSMUSG00000069743	Zfp820	17:21816875-21845759	0.551271	0.704157	0.40156	0.544432	0.595731	0.270331
ENSMUSG00000033318	Gstt2	10:75831844-75834881	6.22746	10.4306	8.33232	16.6864	19.4417	17.6542
ENSMUSG00000027207	Galk2	2:125830303-126152004	5.17759	4.9695	5.62991	5.06842	4.95427	4.31734
ENSMUSG00000040729	Cep126	9:8076632-8134294	0.067755	0.00939068	0.0236367	0.0902072	0.0115811	0.00756979
ENSMUSG00000097816	Gm26811	6:89304629-89362620	0.0126719	0.0178187	0.0548899	0.0188378	0	0
ENSMUSG00000020088	Sar1a	10:61680309-61693295	31.5192	26.4228	27.3697	31.2467	26.6205	18.9338
ENSMUSG00000073563	Csnk1g3	18:53862112-53955684	4.35663	3.68405	3.88858	5.27056	5.26863	2.5984
ENSMUSG00000039630	Hnrnpu	1:178319129-178337797	15.188	13.2497	14.6764	13.656	13.79	11.768
ENSMUSG00000089876	Tmem102	11:69803602-69805624	5.62623	5.476	4.91377	5.39121	5.50505	6.08921
ENSMUSG00000082045	Gm11585	11:102124071-102124640	0	0.352288	0	0.191904	0.277756	0.0940139
ENSMUSG00000071078	Nr2c2ap	8:70130811-70139197	6.41936	8.22036	8.33531	9.28442	9.719	9.03185
ENSMUSG00000042165	Gm9774	3:92428031-92429423	0.863306	0.599772	0.488779	1.18254	1.61555	1.34478
ENSMUSG00000015094	Npdc1	2:25395873-25409494	7.10441	6.11696	4.11855	2.51936	4.84125	1.93802
ENSMUSG00000066113	Adamtsl1	4:86053914-86428385	0.00927953	0.041208	0.00791557	0.0484618	0.887118	0.192577
ENSMUSG00000021003	Galc	12:98202303-98259459	0.788838	0.947117	1.17311	1.80053	1.6728	0.905688
ENSMUSG00000002265	Peg3	7:6703891-6730431	1.1499	1.28295	0.86494	0.861527	1.09062	0.755238
ENSMUSG00000092416	Zfp141	7:42473385-42505740	2.03658	2.53244	2.20151	2.93021	1.97622	1.84726
ENSMUSG00000083851	Gm12365	4:35436213-35436781	0	0	0	0	0	0.142519
ENSMUSG00000102562	Gm37694	16:77236316-77691403	0.114702	0.0899383	0.140194	0.0574736	0.170681	0.118076
ENSMUSG00000047635	2810006K23Rik	5:124328088-124341844	3.36319	4.47154	6.37452	5.14101	4.53826	4.50196
ENSMUSG00000096351	Samd11	4:156236009-156255338	0	0	0	0	0	0.0239322
ENSMUSG00000086453	Gm11457	2:164745982-164769666	0	0	0	0.135317	0.69767	0
ENSMUSG00000037190	Cyb561d2	9:107539006-107542193	7.67302	6.41788	5.64481	7.45611	6.82049	4.62091
ENSMUSG00000062157	Ifnlr1	4:135686286-135708181	0.0326837	0.0354377	0	0.0125681	0.0145181	0.0196161
ENSMUSG00000043252	Tmem64	4:15265830-15286753	7.26173	6.31291	7.78387	11.2539	9.11258	4.40756
ENSMUSG00000035354	Uvrag	7:98885020-99141141	5.35058	6.76718	6.16864	6.87466	5.6722	4.2632
ENSMUSG00000029456	Acad10	5:121621025-121660514	2.34542	3.80469	4.35951	5.3705	6.34059	3.46276
ENSMUSG00000028617	Lrrc42	4:107233513-107253532	12.0273	6.41134	7.14021	7.32008	7.98685	6.54186
ENSMUSG00000030265	Kras	6:145211133-145250239	12.2613	9.98937	8.80525	9.1682	9.20348	5.74625
ENSMUSG00000048191	Muc6	7:141633455-141655319	0.055535	0.0867959	0.0883607	0.0575127	0.0494207	0.0585077
ENSMUSG00000001604	Tcea3	4:136247728-136274898	8.36044	24.8739	38.2862	34.1812	40.6944	47.2541
ENSMUSG00000104786	Gm43573	3:148815582-149004031	0.281706	0.301145	0.834044	0.101838	0.783155	0.633976
ENSMUSG00000024070	Prkd3	17:78949404-79020816	27.6398	32.9798	40.8557	42.8176	40.9316	28.4337
ENSMUSG00000096965	3300005D01Rik	17:5798656-5803240	0	0.114798	0.109021	0.260005	0	0.215798
ENSMUSG00000080058	Gm11175	8:70697738-70700616	5.88707	10.2855	2.29099	7.43838	11.4461	3.73328
ENSMUSG00000043257	Pigv	4:133660386-133672647	2.63489	3.61815	3.23989	3.56917	3.43261	3.72545
ENSMUSG00000027293	Ehd4	2:120089174-120154606	1.23395	1.98311	1.38397	1.16153	1.37721	0.434118
ENSMUSG00000097595	1500002F19Rik	7:130162450-133124354	0.0819545	0	0.216511	0.125868	0.0754195	0.231877
ENSMUSG00000079560	Hoxa3	6:52162416-52221854	0.100109	0.203408	0.161796	0.0930167	0.17662	0.100629
ENSMUSG00000049313	Sorl1	9:41964719-42124297	0.109162	0.0960439	0.107431	0.159843	0.783668	0.105845
ENSMUSG00000029060	Mib2	4:155654676-155669198	5.48697	7.45616	7.76106	7.70632	10.0199	8.97505
ENSMUSG00000057778	Cyb5d2	11:72777231-72796142	3.78557	5.18168	4.22977	5.4383	5.50127	2.82992
ENSMUSG00000009640	Dmap1	4:117674680-117682273	3.72528	6.01056	5.015	5.52938	5.18747	6.63173
ENSMUSG00000066233	Tmem42	9:123021325-123023490	2.20824	4.00387	5.30352	4.7338	4.58232	4.72886
ENSMUSG00000097636	Mirt1	19:53441211-53464796	0.0222235	0.0629027	0.0427146	0.0196541	0.0190441	0.031631
ENSMUSG00000081929	Rps11-ps2	11:116336352-116413032	0	0	0	0	0.177496	0
ENSMUSG00000040820	Hlcs	16:94129194-94313563	1.09233	1.63219	1.74006	1.83033	2.21762	0.981883
ENSMUSG00000031980	Agt	8:124556533-124569706	245.586	249.017	219.785	214.9	215.936	247.333
ENSMUSG00000023328	Ache	5:137274092-137294466	0.194958	0.240869	0.118408	0.156906	0.392893	0.110538
ENSMUSG00000021493	Pdlim7	13:55495794-55513676	2.53118	2.35573	2.57157	1.83884	2.23892	3.70227
ENSMUSG00000038276	Asic3	5:24413391-24417835	0.0556212	0.0841183	0.0672827	0.140726	0.245814	0.353427
ENSMUSG00000002835	Chaf1a	17:56040415-56075028	0.142088	0.248865	0.127941	0.395447	0.241185	0.130194
ENSMUSG00000048661	Lemd3	10:120923412-120979332	3.32204	2.54064	2.82471	2.86998	2.30475	1.52426
ENSMUSG00000046338	Gpat2	2:127425198-127436092	0.424835	0.699447	0.986425	1.11278	0.920545	1.17174
ENSMUSG00000009741	Ubp1	9:113930933-114046191	11.2972	12.6755	14.7504	17.5092	15.3116	10.7071
ENSMUSG00000042436	Mfap4	11:61485430-61494406	0.0545034	0.44562	0.232423	0.877756	0.86903	0.624149
ENSMUSG00000031774	Fam192a	8:94574942-94601726	8.3209	9.24821	8.77266	11.4423	11.7461	9.96392
ENSMUSG00000037997	Parp11	6:127446839-127494261	1.54852	2.19896	1.87706	2.03175	2.504	1.07956
ENSMUSG00000001517	Foxm1	6:128362966-128424931	0.174653	0.254819	0.0714785	0.147161	0.112737	0.545915
ENSMUSG00000102573	Gm7265	9:72662345-72749852	0.0180523	0	0	0	0.0150238	0
ENSMUSG00000097103	Gm2885	17:6798389-6827990	0.0411831	0	0.0349359	0.0604521	0.0763874	0
ENSMUSG00000085572	Gm16234	10:14654754-14705560	0.0942029	0	0	0	0.0875458	0
ENSMUSG00000096990	Gm26790	7:35772342-35838074	0.291061	0.165241	0.166075	0.0793313	0.119433	0.107361
ENSMUSG00000036327	Qsox2	2:26200211-26237525	1.32875	1.34242	1.12346	1.13968	0.904455	0.766833
ENSMUSG00000057666	Gapdh	6:125145240-125166467	558.939	439.076	572.33	631.029	847.664	676.382
ENSMUSG00000086868	Gm15883	7:27119908-27133660	1.62356	3.02106	4.25509	3.77123	5.46178	3.59101
ENSMUSG00000097025	Gm26558	2:70661247-70825728	0.567655	0.141944	0.692371	0	0.194375	1.42009
ENSMUSG00000078651	Aoc2	11:101325062-101329702	0.420469	0.291501	0.600026	0.246302	0.70331	0.438594
ENSMUSG00000061852	Gm7582	1:84990637-85285491	0.0477485	0.221033	0	0.294331	0	0
ENSMUSG00000026972	Arrdc1	2:24925351-24935252	1.50845	1.55543	1.7402	1.74839	3.43281	2.88499
ENSMUSG00000017288	Vps53	11:76046225-76250619	8.4977	10.4808	8.93593	9.9611	9.93804	8.63601
ENSMUSG00000090230	Gm16315	10:81292962-81319973	0	0	0	0	0.239164	0
ENSMUSG00000042423	Fbrs	7:127479591-127491711	10.4127	14.0587	12.2164	11.6486	12.4156	11.6208
ENSMUSG00000031545	Gpat4	8:23172945-23208453	19.6143	18.1481	24.272	26.8017	27.209	18.7422
ENSMUSG00000079036	Alkbh1	12:87425839-87472299	5.68923	3.41209	2.95873	3.5272	3.54967	3.60754
ENSMUSG00000040364	Sec1	7:45677688-45694554	0	0	0	0.056551	0	0
ENSMUSG00000025509	Pnpla2	7:141455197-141460743	24.5683	18.595	19.9077	22.0773	22.5248	32.2121
ENSMUSG00000037242	Clic4	4:135213968-135272814	16.7553	14.4731	12.0204	13.0074	11.8804	8.00951
ENSMUSG00000101904	Gm29427	1:130670208-130729253	0.190393	0.106311	0.132793	0	0.0629101	0.149167
ENSMUSG00000045231	BC106179	16:23175287-23360350	0	0.00874209	0.0492824	0.0814791	0.0543548	0.0165889
ENSMUSG00000028648	Ndufs5	4:123712709-123718202	75.8782	99.167	108.707	118.985	137.72	150.521
ENSMUSG00000020181	Nav3	10:109682659-110456204	0	0.00683632	0.0338549	0	0	0
ENSMUSG00000022064	Pibf1	14:99076633-99254493	0.80637	0.732074	0.603197	0.800884	0.694148	0.380496
ENSMUSG00000082956	Naip3	13:100339484-100378960	0.0466503	0.034289	0.0104783	0	0.00586459	0.023977
ENSMUSG00000073295	Nudt11	X:6027055-6092269	0.0224857	0.0143816	0	0	0.0320243	0.00895135
ENSMUSG00000038546	Ranbp9	13:43398375-43480973	9.19682	7.49981	9.01752	7.51006	6.78456	4.84071
ENSMUSG00000108197	Gm44214	6:86687822-86688428	0	0	0	0	0.361478	0
ENSMUSG00000031349	Nsdhl	X:72918556-72958514	41.4431	32.909	45.7952	33.936	28.6954	25.3836
ENSMUSG00000033933	Vhl	6:113623958-113631633	5.53249	3.84637	4.11728	3.93602	2.70218	2.91599
ENSMUSG00000001555	Fkbp10	11:100415696-100441808	0.471962	0.463548	0.254545	0.227644	0.384189	0.188222
ENSMUSG00000057440	Mpp7	18:7347961-7626863	0.613106	0.551009	0.691754	0.482715	0.483849	0.264422
ENSMUSG00000055676	Gm5069	1:180326969-180424802	0	0.116673	0	0.045073	0.0746063	0.0613813
ENSMUSG00000028106	Rprd2	3:95760340-95818863	3.13754	2.58436	2.25121	2.78969	3.06874	1.91614
ENSMUSG00000007030	Vwa7	17:35016578-35028016	0.0579778	0.0616544	0.0930831	0.043674	0.16907	0.152495
ENSMUSG00000035560	Wdr20rt	12:65225516-65228454	0	0	0	0.0227684	0	0
ENSMUSG00000018322	Tomm34	2:164053539-164155524	3.72989	4.2931	4.76906	4.6071	4.87973	4.16121
ENSMUSG00000018750	Zbtb4	11:69765911-69784023	3.33742	3.62672	2.67903	2.66499	2.81224	1.49438
ENSMUSG00000039789	Zfp597	16:3847267-3941147	2.24244	1.5265	1.83099	2.15434	1.1898	1.24351
ENSMUSG00000000753	Serpinf1	11:75409768-75422701	119.42	210.894	283.469	320.758	366.068	449.381
ENSMUSG00000071291	Zfp58	13:67490166-67526177	1.62442	1.83752	1.88774	1.81695	1.65358	1.6279
ENSMUSG00000099759	1700030C10Rik	12:20804380-20815779	0.302869	1.01322	0.254834	0.397378	0.676645	0.624603
ENSMUSG00000007122	Casq1	1:172209893-172219868	0.106546	0.349498	0.273735	0.386853	0.898966	0.183363
ENSMUSG00000085581	Gm12786	4:106910700-107049694	0.10785	0	0.202065	0.0858136	0.318311	0
ENSMUSG00000020219	Timm13	10:80899449-80900969	30.9674	32.8465	34.387	36.0113	38.6583	41.9452
ENSMUSG00000104031	Gm17771	3:19934241-19935388	0	0	0	0	0.0708985	0
ENSMUSG00000097643	A130051J06Rik	15:95787855-95975464	0	0.0202013	0.0988773	0.0843513	0.120847	0.0619033
ENSMUSG00000069237	Fam8a1	13:46669521-46678056	19.1956	19.1355	20.8588	21.4665	19.8813	13.2776
ENSMUSG00000030612	Mrpl46	7:78775235-78792989	9.36939	11.8772	11.6246	11.494	10.676	11.1616
ENSMUSG00000045302	Preb	5:30950065-30960361	90.1934	90.3955	74.225	92.3802	78.3132	73.1294
ENSMUSG00000021373	Cap2	13:46501847-46649642	0	0.0706891	0	0.0303956	0	0
ENSMUSG00000079489	C030013D06Rik	14:56722440-56778316	0.181885	0.0662412	0	0.03462	0	0.0816885
ENSMUSG00000031373	Car5b	X:163976821-164027997	0.53691	0.49407	0.648251	0.666485	0.714634	0.39348
ENSMUSG00000094638	Gm21972	1:86064386-86301375	0	0	0.132806	0.158054	0	0
ENSMUSG00000090369	4933411K16Rik	19:42045609-42070953	2.07165	0.665747	2.13244	1.25243	1.99054	1.35578
ENSMUSG00000032343	Impg1	9:80313329-80465481	0	0	0	0	0	0.00924132
ENSMUSG00000013539	Tango2	16:18300824-18348103	14.5967	18.1119	14.0246	15.3529	17.117	14.9313
ENSMUSG00000054280	Prr14l	5:32736300-32854256	2.23918	2.01943	1.53367	1.31167	1.26881	1.01892
ENSMUSG00000049881	2810025M15Rik	1:157135181-157420236	2.39134	4.03716	4.03293	5.01638	3.26885	4.92559
ENSMUSG00000043067	Dpy19l1	9:24341656-24503140	31.0935	17.3524	13.4135	14.8043	13.0624	8.06457
ENSMUSG00000107096	Gm43597	5:150599931-150607003	1.34523	0.956431	1.13056	1.6446	1.75943	1.09167
ENSMUSG00000021125	Arg2	12:79130776-79172667	0	0.0299017	0.151499	0.128615	0.10935	0.13306
ENSMUSG00000051285	Pcmtd1	1:7088919-7173628	21.6053	19.1189	23.665	26.3718	25.3339	16.6863
ENSMUSG00000074406	Zfp628	7:4915216-4922002	1.59002	1.56115	1.59686	1.44855	1.2286	1.82759
ENSMUSG00000042302	Ehbp1	11:22005827-22342292	1.34731	1.33865	1.41703	1.90474	1.87964	0.858424
ENSMUSG00000096969	4930535I16Rik	4:123917445-123936997	0	0	0	0.0427382	0	0
ENSMUSG00000039047	Pigk	3:152714099-152982246	8.24329	9.69308	9.54467	10.0767	7.96263	10.0477
ENSMUSG00000040591	1110051M20Rik	2:91264973-91444704	0.900658	0.728956	0.882366	0.618186	1.74165	1.41333
ENSMUSG00000032612	Usp4	9:108347852-108392545	17.8411	17.9886	19.2474	19.8314	17.4217	13.2391
ENSMUSG00000097234	Gm26518	15:102455525-102517064	0.0884403	0.1704	0.127435	0.10712	0.0849335	0.0794031
ENSMUSG00000028410	Dnaja1	4:40720153-40757923	86.6975	100.677	102.629	108.259	93.3727	67.2004
ENSMUSG00000045210	Vcpip1	1:9718621-9791924	3.86667	3.43446	3.25632	3.45363	3.13168	1.89429
ENSMUSG00000003423	Pih1d1	7:45141841-45160064	18.924	17.2302	18.547	17.6749	22.5507	20.2748
ENSMUSG00000005374	Tbl2	5:135149656-135165760	8.04323	5.66082	6.08375	4.62993	3.55646	3.07293
ENSMUSG00000097554	Gm26825	5:5781529-5783636	1.08777	2.8778	3.62952	2.99678	4.64852	4.54347
ENSMUSG00000037106	Fer1l6	15:58510047-58665092	0	0	0	0.0173478	0	0
ENSMUSG00000018821	Avpi1	19:42123272-42129059	14.5901	21.0092	21.6744	17.4279	18.2297	21.1303
ENSMUSG00000069267	Hist1h3b	13:23752266-23752886	1.07946	0.557332	0	0.280819	0	0.0635361
ENSMUSG00000040652	Oaz2	9:65668000-65690300	13.2295	11.9042	11.9547	15.049	17.0009	13.0865
ENSMUSG00000032624	Eml4	17:83350930-83480361	2.06316	2.72948	3.15482	3.02799	2.48637	1.68291
ENSMUSG00000048920	Fkrp	7:16809245-16840931	4.66375	4.62795	3.71021	3.50858	4.24613	2.27549
ENSMUSG00000025887	Casp12	9:5345429-5373032	0.514942	0.561711	0.602228	0.605136	0.917676	0.570233
ENSMUSG00000084128	Esrp2	8:106059602-106138525	32.2941	26.9287	24.7559	24.8483	29.0944	24.6303
ENSMUSG00000028712	Cyp4a31	4:115563648-115579015	1.21872	1.7115	0.202393	0.8952	1.74248	1.12004
ENSMUSG00000001988	Npas1	7:16455720-16476780	0.0976505	0	0	0	0	0
ENSMUSG00000097152	Gm26515	5:110770948-110781127	0.415449	0	0.357404	0.0765831	0.256693	0.0654636
ENSMUSG00000041375	Ccdc9	7:16274041-16286795	12.3945	11.5455	11.931	14.0755	16.5266	16.0707
ENSMUSG00000004535	Tax1bp1	6:52713343-52766780	34.2462	29.7702	31.4219	34.4179	32.0035	23.5847
ENSMUSG00000024534	Sncaip	18:52767708-52915935	0	0.0711981	0.014844	0.0855798	0.150989	0.0870802
ENSMUSG00000042447	Mios	6:8209221-8236274	2.58678	2.3245	2.68534	2.75141	2.32357	1.63229
ENSMUSG00000024029	Tff3	17:31125305-31129646	15.5276	13.3159	10.7232	1.30389	1.47167	0.477787
ENSMUSG00000025402	Nab2	10:127642985-127701049	5.75998	4.90462	5.79567	4.36501	5.20054	4.2861
ENSMUSG00000078611	Gm5901	7:105371210-105400054	0.0533297	0	0.006379	0	0	0
ENSMUSG00000027667	Zfp639	3:32510258-32520833	7.10217	7.54219	7.69592	7.71879	6.02377	6.71062
ENSMUSG00000027071	P2rx3	2:84998582-85047109	0.472664	0.755126	0.694882	0.597279	0.532113	0.565763
ENSMUSG00000041144	Dnah7b	1:46066314-46373546	0.00468678	0.00166615	0	0.00352811	0.00803348	0.381487
ENSMUSG00000034297	Med13	11:86201369-86357602	2.53786	2.63503	2.78735	2.69597	2.24196	1.19138
ENSMUSG00000040389	Wdr47	3:108591278-108645719	0.323738	0.897199	1.35294	0.853289	0.805792	0.617216
ENSMUSG00000030759	Far1	7:113513833-113571511	0.478276	1.05272	0.776051	0.732849	1.06471	1.0381
ENSMUSG00000054808	Actn4	7:28881421-28962340	26.0185	25.626	30.1678	31.1937	31.2722	23.7072
ENSMUSG00000079477	Rab7	6:87980420-88045270	59.029	58.0268	63.0174	62.3931	57.5819	49.2101
ENSMUSG00000015837	Sqstm1	11:50174443-50210827	163.059	168.42	164.879	181.734	185.851	179.588
ENSMUSG00000002897	Il17ra	6:120463246-120487559	18.8007	3.81745	4.4231	3.0631	3.6455	2.67924
ENSMUSG00000055546	Timd4	11:46810799-46844332	1.53538	1.88079	1.59048	1.26792	1.90986	1.83335
ENSMUSG00000102459	Gm38352	1:153849541-153909723	0	0	0	0.0179245	0	0.0272355
ENSMUSG00000070576	Mn1	5:111417361-111457033	1.40107	2.22764	2.11696	1.93049	1.86711	2.05123
ENSMUSG00000108446	RP23-367H8.4	7:42561413-42578235	0.0297551	0.13004	0.101333	0.0424859	0.137905	0.0418066
ENSMUSG00000087641	Gm12811	4:109569213-109657853	0	0.0832857	0	0.0674416	0	0
ENSMUSG00000104737	Gm42937	3:101576218-101604684	0.277056	0.13156	0.33183	0.210084	0.264191	0.133678
ENSMUSG00000078528	Gm17068	19:16132830-16387463	0	0	0.0674755	0	0	0
ENSMUSG00000037474	Dtl	1:191537355-191575544	0.0684317	0.127741	0.129422	0.0780743	0.0724678	0.0474189
ENSMUSG00000025486	Sirt3	7:140856956-140898643	24.6143	27.9845	38.4493	42.3629	49.4114	44.3106
ENSMUSG00000015671	Psma2	13:14613241-14625671	56.7143	64.9322	61.9213	64.7752	66.7186	62.1706
ENSMUSG00000022639	Dubr	16:50719293-50732773	0.0596943	0.174426	0.307979	0.333338	0.466734	0.463519
ENSMUSG00000074768	Bhmt	13:93616890-93637961	1049.99	1878.99	2632.49	2197.36	1943.83	1817.65
ENSMUSG00000074415	2610203C20Rik	9:41376396-41617772	0.21735	0.160299	0.222111	0.409158	0.221554	0.280642
ENSMUSG00000041298	Katnal1	5:148871583-149015813	0.93093	1.02915	0.666192	1.06598	1.38417	0.69695
ENSMUSG00000032583	Mon1a	9:107888150-107903139	9.77195	7.81996	8.61148	7.65923	9.14851	7.05666
ENSMUSG00000073147	5031425E22Rik	5:23382307-23434269	5.72916	5.84975	5.67571	8.40523	7.43946	4.68624
ENSMUSG00000034311	Kif4	X:100622882-100727214	0.0236847	0.0498836	0.0104518	0.0930852	0.0102992	0.0136953
ENSMUSG00000047712	Ust	10:8204752-8518825	0.138217	0.181159	0.119046	0.0907676	0.0380797	0.101654
ENSMUSG00000027048	Abcb11	2:69238281-69342616	62.2832	84.4232	111.419	109.821	96.7169	76.2799
ENSMUSG00000031433	Rbm41	X:139889510-139998595	0.890514	0.686111	0.499311	0.520682	0.466074	0.228035
ENSMUSG00000097418	Mir155hg	16:84703166-84715245	0.0421483	0.0278448	0	0.0306673	0.0653054	0
ENSMUSG00000087578	Ccdc142os	6:83101600-83109939	2.44054	0.81607	0.587345	0.231633	0.653217	1.51157
ENSMUSG00000027776	Il12a	3:68690643-68698547	0	0	0	0.0482305	0	0
ENSMUSG00000030034	Ino80b	6:83121764-83125431	6.2705	9.74483	9.3382	9.23336	8.0683	11.0604
ENSMUSG00000104159	Gm38099	17:31532290-31535460	0.0672165	0.0153816	0.0190849	0	0	0
ENSMUSG00000082173	Mup-ps10	4:61243576-61246293	0	0	0	0.263807	0	0.381404
ENSMUSG00000080242	Gm15487	6:37806085-37806550	2.39791	0.767008	0.419424	0.805955	1.29477	0.684832
ENSMUSG00000072889	Nfxl1	5:72513300-72559684	4.85833	4.94028	3.05327	5.12412	3.5572	3.21112
ENSMUSG00000073422	H2-Ke6	17:34026032-34031690	32.2057	50.6528	52.3471	52.2622	68.3523	72.5833
ENSMUSG00000104273	A530064N14Rik	9:72662345-72749852	0.126212	0.0301457	0.0741619	0	0	0
ENSMUSG00000084797	Gm14321	2:167777466-167783486	0	0.20145	0	0.108424	0	0
ENSMUSG00000086528	Gm15731	5:8037293-8069379	0	0.0175763	0	0	0	0
ENSMUSG00000059854	Hydin	8:110265247-110610253	0	0	0	0	0	0.0024511
ENSMUSG00000068823	Csde1	3:103020425-103058186	39.4763	31.7706	34.3388	37.3022	30.8338	23.3542
ENSMUSG00000042476	Abcb4	5:8893716-8959231	29.1461	34.266	39.9729	37.9138	43.3606	30.5928
ENSMUSG00000031783	Polr2c	8:94857449-94876312	12.2647	10.2884	9.97129	9.14777	10.3346	8.98393
ENSMUSG00000024561	Mbd1	18:74268271-74282685	8.19913	7.96061	6.82311	9.13285	7.50129	9.63003
ENSMUSG00000105128	Gm42870	16:19212659-19236776	0	0.00743963	0	0	0	0.0113725
ENSMUSG00000022575	Gsdmd	15:75862338-75867404	20.5654	20.6914	16.4302	13.5366	13.4156	12.6202
ENSMUSG00000047986	Palm3	8:84021470-84042575	0.032317	0	0.0567313	0.0244136	0.0277589	0
ENSMUSG00000055407	Map6	7:99267446-99337137	0	0.0231662	0	0.024592	0	0
ENSMUSG00000045078	Rnf216	5:142990892-143112994	4.6097	3.50388	3.63442	3.35003	3.49737	3.03294
ENSMUSG00000041930	Fam222a	5:114568015-114613220	7.15068	4.16366	2.39691	1.91963	2.07367	0.870362
ENSMUSG00000018339	Gpx3	11:54902452-54909655	0	0	0	0	1.89789	0
ENSMUSG00000060275	Nrg2	18:36017706-36197380	0	0	0	0	0	0.0334076
ENSMUSG00000097322	A530083I20Rik	9:122885079-122903184	0.366679	0.658173	0.429429	1.03871	0.208202	0.565326
ENSMUSG00000039427	Alg1	16:5233620-5289621	11.0381	12.1316	11.319	10.6174	11.6356	10.8925
ENSMUSG00000026786	Apbb1ip	2:22774093-22875653	0.505315	0.308715	0.628754	0.312815	0.577415	0.301993
ENSMUSG00000021771	Vdac2	14:21831268-21856926	28.8288	29.417	33.5484	38.5616	37.5516	33.771
ENSMUSG00000054622	D730045B01Rik	5:151037509-151432118	0.986799	0.290646	0.696678	0.204671	0.370542	0.259107
ENSMUSG00000094622	Gm3055	10:81745982-81747503	0	0.139431	0.0764621	0	0.172766	0.239509
ENSMUSG00000007646	Rad51c	11:87376644-87404954	0.345828	0.570458	0.241169	0.158975	0.177381	0.108145
ENSMUSG00000043733	Ptpn11	5:121130532-121191397	9.23593	9.22546	8.31385	10.2728	8.80503	4.88493
ENSMUSG00000059866	Tnip2	5:34496086-34513991	6.24643	3.62717	2.79966	3.08895	3.47902	2.73892
ENSMUSG00000024052	Lpin2	17:70853766-71475343	18.0063	25.4413	26.5092	33.1753	69.1337	52.0648
ENSMUSG00000006529	Itih1	14:30929179-30943289	196.066	170.886	163.71	149.943	137.06	116.028
ENSMUSG00000011350	Gm5893	7:24818794-24840275	0	0.107555	0	0	0	0
ENSMUSG00000047854	Stx19	16:62793684-62847040	0	0.0142834	0	0.0461112	0	0
ENSMUSG00000083424	Rpl35a-ps4	2:108874925-108875258	0.79754	0.785275	0.46025	0.715868	1.41649	0.678965
ENSMUSG00000035898	Uba6	5:86109286-86172803	0.684647	0.932784	1.00986	1.5904	1.25369	0.445253
ENSMUSG00000036862	Dchs1	7:105752988-105863650	0.125471	0.257655	0.151877	0.120168	0.339325	0.0911472
ENSMUSG00000074513	Arfip1	3:84496092-85887518	8.4073	5.66242	6.92982	7.63238	6.20598	3.90473
ENSMUSG00000034795	Ccdc122	14:77024199-77112257	2.59586	1.77146	1.64227	1.87948	3.09693	1.48444
ENSMUSG00000108030	9530062K07Rik	6:116199407-116207993	0.242148	0.466818	0.141007	0.123104	0.297989	0.0593698
ENSMUSG00000103981	Gm37449	3:155754970-155755240	0	0	0	0	0.649428	0
ENSMUSG00000021189	Atxn3	12:101918900-101958246	2.29786	2.8045	3.57655	3.2832	2.98605	1.69126
ENSMUSG00000097656	Gm26712	6:57684738-57692078	0	0.766858	1.74076	2.47945	4.90769	1.42479
ENSMUSG00000053799	Exoc6	19:37550417-37683245	3.54659	3.83054	4.61778	5.06712	4.67594	2.96331
ENSMUSG00000030513	Pcsk6	7:65861005-66074587	14.3245	17.7251	19.875	23.5575	21.9754	15.1942
ENSMUSG00000029165	Agbl5	5:30888693-30907788	1.20577	1.89049	1.70002	2.95811	3.45326	2.2272
ENSMUSG00000029536	Gatc	5:115333238-115341178	6.23533	7.71492	7.19583	7.66293	6.19093	6.78424
ENSMUSG00000020305	Asb3	11:30885357-31102704	2.84245	3.07372	2.40149	2.71656	1.87851	2.51696
ENSMUSG00000047454	Gphn	12:78226654-78684767	11.707	14.344	19.633	18.5205	14.288	12.2933
ENSMUSG00000020390	Ube2b	11:51949881-52286179	52.3949	43.7341	50.6891	49.5249	55.1127	51.5992
ENSMUSG00000083813	Gm15502	5:137892931-137921619	0	0	1.34662	0	0	0
ENSMUSG00000024379	Tslp	18:32663641-32866420	0.0525063	0	0	0.116974	0.134317	0.129934
ENSMUSG00000038346	Zfp384	6:125009144-125063267	11.9138	13.329	11.3836	12.07	14.3734	10.6395
ENSMUSG00000102419	Gm36940	9:56201125-56418067	0	0	0	0	0.0417703	0
ENSMUSG00000090021	Gm6493	16:22985853-23029101	1.78672	0.231917	0.0728082	0.187066	0.0343766	0.124533
ENSMUSG00000077450	Rab11b	17:33742483-33761870	31.489	30.3896	31.8979	34.8018	35.7165	35.6344
ENSMUSG00000071014	Ndufb6	4:40259600-40279421	60.8747	67.617	72.5141	91.4331	91.389	98.6559
ENSMUSG00000061374	Fiz1	7:5007058-5062049	6.38637	4.39122	5.13664	5.21753	5.662	4.16755
ENSMUSG00000071347	C1qtnf9	14:60768133-60903610	0.272753	0.152705	0.0546411	0.0699374	0.240532	0.119347
ENSMUSG00000051397	Tacstd2	6:67532488-67556216	0	0.037573	0	0	0	0
ENSMUSG00000073877	Gm13306	4:42153435-42158839	0.433242	0.411792	0.165847	0.439911	0.841035	0.653774
ENSMUSG00000025981	Coq10b	1:55051318-55072702	14.0896	8.41012	8.70475	8.0836	8.19349	8.85769
ENSMUSG00000002949	Timm44	8:4259730-4275913	13.7881	13.2133	14.7235	16.7335	16.6875	15.9574
ENSMUSG00000066364	Serpina3b	12:104127995-104139545	0	0	0	0	0.0545553	0.0395711
ENSMUSG00000054951	9130008F23Rik	17:40875481-40880558	0	0.0204956	0.0257251	0.13192	0	0.0166572
ENSMUSG00000106416	Gm5857	3:144427179-144427672	0.139877	0	0	0	0	0
ENSMUSG00000036833	Pnpla7	2:24976032-25054057	53.7962	50.4867	67.5829	98.4527	84.6511	71.6704
ENSMUSG00000106129	Gm19210	3:98382460-98763127	0.0466125	0	0	0	0	0
ENSMUSG00000029622	Arpc1b	5:145114214-145140238	31.1177	27.3712	20.4809	19.4962	23.0252	23.178
ENSMUSG00000003808	Farsa	8:84856988-84869257	9.6321	10.387	11.2397	10.9843	10.1357	8.75225
ENSMUSG00000038914	Dido1	2:180657963-180709999	6.10654	6.44141	6.69641	6.51291	8.24203	5.90559
ENSMUSG00000020680	Taf15	11:83473085-83506743	45.2059	32.9844	37.8312	38.5671	39.7055	45.6536
ENSMUSG00000064141	Zfp69	4:120930136-120951699	0.199166	0.364773	0.206061	0.320565	0.676487	0.217816
ENSMUSG00000035356	Nfkbiz	16:55811374-55838899	3.72173	3.60279	2.8627	1.96775	1.6769	1.7857
ENSMUSG00000022412	Mief1	15:80234079-80253366	5.03736	4.22417	5.80648	5.93514	5.07847	3.00571
ENSMUSG00000106930	Gm6450	5:93003830-93004404	1.23675	0.246382	0	0.0823174	0.323655	0.161637
ENSMUSG00000043458	Pcdhb12	18:36930183-37841873	0	0	0.0428671	0.0183107	0	0.0127644
ENSMUSG00000031095	Cul4b	X:38533273-38576196	4.09244	3.02311	4.4383	4.23738	4.24166	1.78577
ENSMUSG00000031823	Zdhhc7	8:119910359-124345724	4.98179	5.73797	7.00004	6.17671	6.47602	5.79353
ENSMUSG00000020098	Pcbd1	10:61089342-61094328	157.268	244.707	277.982	323.192	354.607	353.14
ENSMUSG00000108477	RP23-179K11.8	7:4631494-4659954	0.291092	0.101519	0.463936	0.199367	0.126503	0
ENSMUSG00000010342	Tex14	11:87405064-87555823	0.051312	0.022441	0.0183736	0.548138	0	0.338997
ENSMUSG00000040121	Rep15	6:147032583-147034245	0.0731193	0.0254076	0.0952996	0.0268588	0.124137	0.0860723
ENSMUSG00000021244	Ylpm1	12:84996320-85070515	4.49344	3.34072	4.60046	3.46646	3.92845	3.35597
ENSMUSG00000049044	Rapgef4	2:71981239-72257474	60.5879	61.2695	27.0102	19.487	17.2004	36.8881
ENSMUSG00000030468	Siglecg	7:43408203-43418358	0.0849755	0.0950513	0.12454	0.149739	0.177756	0.242015
ENSMUSG00000015133	Lrrk1	7:66226911-66388350	1.35077	1.68233	2.87788	1.75437	1.48853	1.48334
ENSMUSG00000036912	Piwil4	9:14696229-14740733	0	0	0	0.0409582	0	0.01084
ENSMUSG00000052942	Glis3	19:28258850-28720027	0.0639494	0.0062846	0.0312713	0.0783959	0.0073806	0.0264534
ENSMUSG00000016024	Lbp	2:158306492-158332852	173.815	105.916	27.2069	25.3226	26.0356	27.0519
ENSMUSG00000049971	Glt1d1	5:127595663-127709374	6.98675	12.1914	7.01035	9.3273	17.5746	16.1697
ENSMUSG00000019428	Fkbp8	8:70508262-70535328	159.499	140.258	156.459	162.84	185.227	165.561
ENSMUSG00000024807	Syvn1	19:6046575-6057751	45.4746	92.3812	52.8839	83.6733	48.6745	34.7846
ENSMUSG00000029233	Srd5a3	5:76140270-76155504	4.53266	4.54423	3.61938	4.16829	4.31393	4.41392
ENSMUSG00000020482	Ccdc117	11:5528886-5542187	6.86023	6.0378	5.74366	7.59979	5.41174	4.18128
ENSMUSG00000054893	Zfp667	7:6286578-6307883	0.655689	0.37297	0.595517	0.759534	0.557588	0.396449
ENSMUSG00000024072	Yipf4	17:74489492-74500277	14.3293	10.7435	11.3156	13.7045	12.6491	7.7906
ENSMUSG00000105741	C79130	5:29229801-29378390	0.114346	0.0990613	0.0474723	0.179285	0.132526	0.095604
ENSMUSG00000020358	Hnrnpab	11:51584756-51606847	65.7407	62.8423	68.3973	69.885	57.8473	54.3616
ENSMUSG00000102211	Gm37490	1:176814659-177258203	0	0.0598096	0.225888	0.0639616	0.70229	0.390381
ENSMUSG00000074398	Gm15441	3:96555764-96566801	0	0	0	0.362065	0.11091	0.178719
ENSMUSG00000081824	BC002163	16:42875880-43642602	0.343419	0	0	0	0.644655	0.498776
ENSMUSG00000094114	Gm21967	13:119487260-119610458	2.89045	3.43872	2.34706	1.76032	1.34614	1.82042
ENSMUSG00000090210	Itga10	3:96635375-96664519	0.461397	0.536112	0.455269	0.409471	0.588719	0.608954
ENSMUSG00000086828	Gm15579	7:143600133-143601299	0	0	0	0.136134	0	0
ENSMUSG00000022811	Zfp148	16:33380774-33503903	3.73987	3.69099	4.23259	4.18998	3.3258	2.00743
ENSMUSG00000048779	P2ry6	7:100937629-100974649	0.465071	1.13541	0.675467	0.627556	0.578078	0.463134
ENSMUSG00000106107	Gm43190	3:98382460-98763127	0	0.0178333	0.03403	0	0	0.0366437
ENSMUSG00000047182	Irs3	5:137643030-137645714	0.0720003	0.168965	0.0327452	0.442255	0.100611	0.0631611
ENSMUSG00000027364	Usp50	2:126707327-126783458	8.40903	6.59096	3.72847	5.98926	7.50653	7.27384
ENSMUSG00000026600	Soat1	1:156424524-156474331	0.921453	1.12618	0.671551	0.420081	1.30467	0.416579
ENSMUSG00000001891	Ugp2	11:21321137-21374161	30.6588	48.1975	76.8245	103.55	106.132	82.6501
ENSMUSG00000046245	Pilra	5:137787797-137836281	1.40646	2.02361	1.71067	0.763916	1.24975	1.05555
ENSMUSG00000049565	Aknad1	3:108739657-108782309	0	0.0141626	0	0	0	0
ENSMUSG00000034135	Sik3	9:46012819-46224194	6.93154	7.47072	8.45966	8.52039	7.71384	8.64195
ENSMUSG00000099923	1700105P06Rik	19:7356463-7384308	0	0.122995	0	0	0	0.0574819
ENSMUSG00000090872	Gm3239	14:4664191-4670850	0	0	0	0	0	0.00657787
ENSMUSG00000002580	Mien1	11:98412469-98439046	43.661	52.4313	47.7137	48.5524	49.0829	60.9222
ENSMUSG00000071036	Gm10309	17:86167784-86657919	3.97676	0.189365	0	0.0257824	0	0.0437405
ENSMUSG00000043183	Simc1	13:54503778-54565435	1.85194	2.27436	3.03128	2.83715	2.63498	1.97897
ENSMUSG00000027427	Polr3f	2:144527717-144541995	3.56635	2.8923	2.84906	3.00148	3.79363	2.42582
ENSMUSG00000105204	Gm43738	3:89081938-89101959	0.921233	0.643711	0.549601	0.808414	0.712883	0.56078
ENSMUSG00000103932	Gm36963	16:77236316-77691403	0	0	0	0.0343853	0	0.0129238
ENSMUSG00000016918	Sulf1	1:12692276-12861192	0.0611247	0.110979	0.186159	0.0862853	0.0680156	0.191019
ENSMUSG00000021928	Ebpl	14:61339762-61360445	21.6261	20.0392	24.4603	31.2312	37.1194	30.8164
ENSMUSG00000087055	Gm11948	11:3344255-3409189	0	0	0	0	0.140717	0
ENSMUSG00000061878	Sphk1	11:116529214-116536674	0.162708	0	0.215881	0	0.346915	0.134188
ENSMUSG00000043323	Fbrsl1	5:110361753-110449946	8.68157	7.95172	7.45786	8.51224	10.8844	10.6011
ENSMUSG00000021012	Zc3h14	12:98746967-98901484	8.52694	7.60174	7.68246	9.28792	7.01077	5.22047
ENSMUSG00000041164	Zmiz2	11:6389073-6406158	4.99358	6.1487	6.34248	6.42539	6.31165	5.5129
ENSMUSG00000087294	Gm13556	2:37776248-38287390	0	0	0	0.0650331	0	0
ENSMUSG00000004285	Atp6v1f	6:29467717-29470512	52.3615	61.1504	53.945	58.9542	70.8698	82.6201
ENSMUSG00000048154	Kmt2d	15:98831668-98871204	2.96951	3.70918	3.87979	3.19735	4.75381	3.40419
ENSMUSG00000027080	Med19	2:84600070-84715180	5.42381	6.88008	6.68775	6.87537	5.78001	4.28741
ENSMUSG00000034429	Zfp707	15:75969122-75975868	17.0472	17.7984	18.7072	18.6615	21.9838	22.8225
ENSMUSG00000022505	Emp2	16:10281748-10313968	0.494779	0.896365	1.10068	0.738344	1.11047	0.704216
ENSMUSG00000003923	Tfam	10:71225463-71238280	11.0057	12.8154	12.4701	12.9942	14.5094	10.0988
ENSMUSG00000025902	Sox17	1:4490930-4499558	0.628247	1.88211	0.964834	1.39412	1.39395	1.74219
ENSMUSG00000102418	Sh2d1b1	1:170277319-170286769	0.0273502	0.0369776	0.0229868	0	0	0
ENSMUSG00000027800	Tm4sf1	3:57285610-57301988	1.94502	3.46249	5.28623	6.70169	7.90828	3.42918
ENSMUSG00000047014	Catsperb	12:101404672-101626009	0	0	0	0	0.0112291	0
ENSMUSG00000085636	Gm11769	11:120103959-120152341	0.163421	0.16598	0.11412	0.0916833	0.0711795	0.0488507
ENSMUSG00000102030	Gm29106	1:118176541-118202307	0.00973141	0.0132	0.0170325	0	0	0.0100211
ENSMUSG00000086358	Gm13270	2:13271600-13491813	0.0958163	0.0516311	0.0276076	0.0553376	0.147136	0
ENSMUSG00000019768	Esr1	10:4611592-5005614	3.77832	3.64667	4.03971	2.54757	2.0848	0.808449
ENSMUSG00000050530	Fam171a1	2:3114223-3227806	0.400342	0.489003	0.639039	0.667398	0.781257	0.570928
ENSMUSG00000033788	Dysf	6:84008589-84211060	1.20572	0.517154	0.744726	0.659493	0.795468	0.578382
ENSMUSG00000066149	Cdc26	4:62360726-62408642	18.3743	13.616	16.7436	18.8248	17.2644	11.3531
ENSMUSG00000046991	Wdr27	17:14829330-14934653	0	0	0	0	0	0.0158006
ENSMUSG00000024797	Vps51	19:6062820-6084944	6.69414	7.39601	8.1378	8.45076	8.59273	6.59423
ENSMUSG00000006462	A530013C23Rik	2:167691176-167729172	0	0.0599619	0.0741184	0.0211823	0.117217	0.0841834
ENSMUSG00000106643	Gm43422	5:107106569-107289629	0.0368696	0	0	0	0.0147639	0.009673
ENSMUSG00000029213	Commd8	5:72156574-72168189	11.2665	11.7835	7.62416	12.4137	12.5089	9.71616
ENSMUSG00000051703	Tmem198	1:75479309-75506452	0.168118	0.455112	0	0.0436203	0.141763	0.0265937
ENSMUSG00000016984	Etaa1	11:17938755-17953875	1.2451	0.940878	0.964317	0.880534	0.959434	0.598708
ENSMUSG00000033953	Ppp3r1	11:17159262-17233796	9.34399	8.20756	10.1495	11.4458	9.58718	5.33947
ENSMUSG00000033906	Zdhhc15	X:104536968-104671064	0	0	0.0177203	0	0.00816953	0.00503706
ENSMUSG00000089665	Fcor	8:3671187-3672362	1.48391	0.174361	1.04412	1.98357	4.89962	1.63062
ENSMUSG00000032750	Gab3	X:74966842-75085458	0.0707727	0.0327131	0.154925	0.0270553	0.175403	0.0241182
ENSMUSG00000028869	Gnl2	4:125016584-125065703	18.9007	10.0557	10.504	11.8892	10.7617	9.64544
ENSMUSG00000020744	Slc25a19	11:115614177-115628295	22.1327	16.6585	6.3153	7.88175	10.7075	7.99054
ENSMUSG00000018168	Ikzf3	11:98464901-98546031	0	0.0225139	0.0775131	0.0929494	0.137118	0.386287
ENSMUSG00000066892	Fbxl12	9:20618117-20647140	3.13397	3.74133	3.61858	4.11636	3.71176	6.12431
ENSMUSG00000055866	Per2	1:91415981-91459324	1.02344	1.43655	2.31818	2.62185	2.65464	1.90105
ENSMUSG00000031770	Herpud1	8:94377920-94395377	65.4468	119.441	115.88	130.824	135.178	125.145
ENSMUSG00000029038	Ssu72	4:155704799-155734727	28.8083	27.3415	27.089	29.9776	28.3725	25.4046
ENSMUSG00000054604	Cggbp1	16:64851995-64859507	11.9897	10.4215	9.58609	11.1317	10.7245	7.89553
ENSMUSG00000030095	Tmem43	6:91473702-91488463	2.73534	3.28599	3.6989	3.90191	4.40669	2.2955
ENSMUSG00000027525	Phactr3	2:178118974-178338492	0	0	0	0	0	0.0709929
ENSMUSG00000039153	Runx2	17:44495986-45119290	0.0225457	0.0897205	0.0554662	0.298386	0.0629854	0.0130871
ENSMUSG00000040268	Plekha1	7:130162450-133124354	4.03062	3.73216	3.66368	4.55414	5.22626	2.04554
ENSMUSG00000030727	Rabep2	7:126428758-126463108	2.6804	5.48942	4.89176	6.11821	7.33584	7.22414
ENSMUSG00000030757	Zkscan2	7:123475383-123500449	0	0.135145	0.077184	0.00564629	0.0485917	0.305003
ENSMUSG00000073910	Mob3b	4:34949073-35157484	3.84676	5.10031	6.92295	7.36551	6.75511	4.37821
ENSMUSG00000040728	Esrp1	4:11261314-11386783	0	0	0.0472952	0.0271169	0	0
ENSMUSG00000025145	Lrrc45	11:120713924-120721128	4.70588	5.49704	5.24606	6.94381	9.49042	7.51908
ENSMUSG00000025144	Stra13	11:120710941-120713738	18.7318	24.7344	26.7376	31.2761	30.24	35.4287
ENSMUSG00000011382	Dhdh	7:45473562-45488796	12.9253	17.2094	27.1622	28.7891	25.3438	19.388
ENSMUSG00000103653	Gm3934	1:191997204-192151026	321.546	469.293	551.601	199.167	290.791	515.277
ENSMUSG00000058073	Gm11189	11:53200683-53201058	0	0.0506738	0	0	0	0
ENSMUSG00000034926	Dhcr24	4:106561037-106589113	232.736	169.798	118.319	128.827	106.131	44.4243
ENSMUSG00000032066	Bco2	9:50533086-50555181	2.98145	7.28596	9.43485	9.30147	10.9876	8.28912
ENSMUSG00000076598	Igkv3-7	6:70607436-70608036	0	0	0.289454	0	0	0
ENSMUSG00000030127	Cops7a	6:124958412-124965538	21.4861	23.4623	27.6402	26.4297	27.7031	22.2272
ENSMUSG00000022025	Lect1	14:79637689-79662170	0.458098	0.362971	1.71236	3.08549	3.82654	4.3029
ENSMUSG00000029361	Nos1	5:117781031-117958840	0	0	0	0	0.0232949	0.0257619
ENSMUSG00000041333	Mup4	4:59956803-59960710	0	0	0.0538107	0	0	0.0784042
ENSMUSG00000092517	Art2a-ps	7:101552452-101560865	0.0515418	0	0	0	0.230741	0.0339755
ENSMUSG00000086860	Gm1720	X:166662024-166689812	0	0	0	0	0	0.0566145
ENSMUSG00000037674	Rfx7	9:72532239-72622937	2.36778	2.26616	2.61449	2.84111	3.1578	1.76574
ENSMUSG00000021754	Map3k1	13:111746427-111808993	2.7031	2.23013	2.63371	2.17957	1.74503	1.20776
ENSMUSG00000001120	Pcbp3	10:76761856-76961887	0.327536	0.248396	0.370923	0.238659	0.563939	0.41733
ENSMUSG00000044254	Pcsk9	4:106442328-106464329	16.7043	14.0544	14.7961	14.4684	10.1196	4.95473
ENSMUSG00000009828	Ick	9:78109191-78172107	4.36379	5.68934	6.06309	7.52868	8.4796	6.1303
ENSMUSG00000104436	Gm37423	1:138963434-139178960	0.0634591	0.0272533	0	0	0	0.00879423
ENSMUSG00000057897	Camk2b	11:5969643-6066362	3.5097	4.51535	3.34856	4.38922	4.45928	3.33244
ENSMUSG00000108812	RP23-32A8.3	7:73426637-73558395	0	0	0.0408406	0	0.0387507	0
ENSMUSG00000108436	RP23-137A24.6	7:80388584-80406577	0.5674	0.778026	1.33825	0.912367	2.03219	0.750086
ENSMUSG00000025163	Cd7	11:121029401-121052357	0	0.240162	0.143513	0.436625	0.325117	0.183709
ENSMUSG00000068245	Phf11d	14:59347406-59365470	0.609313	0.814337	0.778054	0.736554	1.33508	0.592475
ENSMUSG00000102191	Gm36569	3:79859292-79946280	0	0	0	0.126364	0	0
ENSMUSG00000031877	Ces2g	8:104961717-104969537	5.10521	6.6488	11.742	12.6148	11.0063	8.75758
ENSMUSG00000102543	Pcdhgc5	18:36930183-37841873	0	0.00908489	0	0.0297032	0.0450066	0.00964172
ENSMUSG00000090958	Lrrc32	7:98489282-98502181	1.75993	1.82217	1.5771	3.09257	2.39971	2.16573
ENSMUSG00000043903	Gm22	8:119910359-124345724	0	0	0	0	0	0.0156434
ENSMUSG00000026278	Bok	1:93685659-93695764	6.18833	12.2187	7.52982	6.69622	10.2876	15.1183
ENSMUSG00000081372	Gm16171	7:80902226-80947780	0	0	0.204553	0	0	0
ENSMUSG00000060924	Csmd1	8:15892536-17535586	0	0	0	0	0.00765991	0.00473208
ENSMUSG00000105068	Gm42950	5:7680107-7960346	0	0	0.0769287	0	0.231723	0
ENSMUSG00000079502	Cfap77	2:28926948-29055066	0	0.0266677	0.0351264	0.165832	0.0917332	0
ENSMUSG00000087222	E030042O20Rik	2:75704769-75710024	0.204024	0.107559	0.318287	0.386743	1.31777	0.512973
ENSMUSG00000086819	Gm13613	2:69238281-69342616	0.0444359	0.0943442	0.0397003	0.0676303	0.0820873	0.0302485
ENSMUSG00000018417	Myo1b	1:51749764-51916071	31.0099	33.236	33.5501	40.6422	36.8213	22.3538
ENSMUSG00000108621	Gm37494	7:39542536-39580589	3.51752	2.25445	2.21189	2.24087	3.56562	1.759
ENSMUSG00000006276	Eps15l1	8:72341000-72421474	2.16157	2.59845	2.52219	2.54296	2.55487	2.33941
ENSMUSG00000032469	Dbr1	9:99575798-99584501	3.79567	3.41694	3.06234	3.139	4.19711	3.45784
ENSMUSG00000109508	RP23-366O14.9	8:10962956-10970814	0	0.0153023	0	0	0	0
ENSMUSG00000026110	Mgat4a	1:37439339-37541016	0.0837769	0.151702	0.135069	0.146578	0.106282	0.0939841
ENSMUSG00000104388	Gm37033	1:180326969-180424802	0.00974054	0.013561	0.00839765	0.0143147	0.0155365	0.0399399
ENSMUSG00000031004	Mki67	7:135689787-135716379	0.095993	0.187585	0.0698211	0.0770426	0.126429	0.0583078
ENSMUSG00000025234	Arih1	9:59388257-59486618	7.18312	6.73455	6.93321	8.50376	7.68965	3.8027
ENSMUSG00000104022	Gm37214	1:183418214-183436808	0	0	0	0	0	0.0451092
ENSMUSG00000079317	Trappc2	X:166390032-166453140	4.0942	2.71197	3.9046	4.01452	2.98231	2.49088
ENSMUSG00000043535	Setx	2:29124180-29182471	1.9869	1.93665	2.03186	2.18046	1.73219	0.987985
ENSMUSG00000106352	5033403H07Rik	5:52973011-52995753	11.3723	19.0025	21.2977	24.804	33.8297	25.0936
ENSMUSG00000010476	Ebf3	7:137193672-137314445	0	0	0	0.0374135	0.0559212	0
ENSMUSG00000026582	Sele	1:164048233-164057677	0	0.0159908	0	0	0	0
ENSMUSG00000004748	Mtfp1	11:4091479-4095445	8.75675	9.58824	12.5019	17.5093	13.536	13.3139
ENSMUSG00000047757	Fancb	X:164980591-164997272	0.0791969	0.160869	0.266556	0.253161	0.246329	0.0941581
ENSMUSG00000040430	Pitpnc1	11:107207891-107470699	3.12154	2.05422	1.56943	2.56158	2.43892	1.84226
ENSMUSG00000027797	Dclk1	3:55242363-55539068	0	0	0	0.00612408	0	0
ENSMUSG00000032246	Calml4	9:62838784-62875918	0.357747	0.22413	0.298987	0.361266	0.143096	0.0631108
ENSMUSG00000015305	Sash1	10:8722218-8886880	2.40081	2.91043	3.69515	2.78517	3.31361	2.20701
ENSMUSG00000075327	Zbtb2	10:4367073-4388108	1.19396	0.862603	1.19676	1.11326	0.869869	0.585178
ENSMUSG00000019303	Psmc3ip	11:101087276-101095436	0.0616557	0.126218	0.219318	0.176422	0.208007	0.31394
ENSMUSG00000109357	RP23-383B18.1	7:118688544-118705778	0.202092	0.674671	1.85185	0.671367	2.45044	0
ENSMUSG00000101778	Gm29488	1:131285250-131527352	0	0	0	0	0.0402894	0
ENSMUSG00000031577	Tti2	8:31150315-31168724	1.50558	1.47563	1.63051	1.28617	1.46764	1.14492
ENSMUSG00000104830	5830487J09Rik	5:123332725-123374992	0.176711	0.141234	0.46168	0	0.497178	0.127672
ENSMUSG00000034758	Tle6	10:81590903-81601073	1.36938	1.56842	1.54765	1.14566	1.68405	1.62425
ENSMUSG00000104876	Trdc	14:54128297-54149294	0	0.0114236	0	0	0	0.0183803
ENSMUSG00000034445	Cyb561a3	19:10577453-10588548	5.45934	4.61014	4.92688	4.06765	3.44265	2.55152
ENSMUSG00000020412	Ascc2	11:4637746-4685699	7.53548	7.91788	7.50127	8.47374	6.86081	6.44113
ENSMUSG00000087552	Gm15819	5:63908896-63968897	0	0	0	0	0.595483	0
ENSMUSG00000007589	Tinf2	14:55679082-55681817	6.38238	4.13174	4.03399	3.8807	4.08578	2.95299
ENSMUSG00000069306	Hist1h4m	13:21811745-21812147	1.31227	2.53988	1.34299	0.583003	0	0.200788
ENSMUSG00000093565	Rab26os	17:24488782-24534210	6.18849	6.76191	6.70314	3.99768	7.15667	9.19041
ENSMUSG00000041710	Trpc5	X:144381670-144688180	0	0	0	0.0352524	0	0
ENSMUSG00000046593	Tmem215	4:40472179-40477168	0	0.0174719	0	0.0647568	0	0.0615845
ENSMUSG00000021456	Fbp2	13:62836883-62858400	0	0.0804133	0	0.0846384	0.101942	0
ENSMUSG00000009350	Mpo	11:87793580-87804413	0.0360286	0.148993	0	0.0288968	0	0
ENSMUSG00000024803	Ankrd1	19:36111964-36119844	0	0.050223	0.187216	0.133103	0.0986445	0.0716267
ENSMUSG00000038365	Fbxo25	8:13907805-13940521	2.6601	2.19284	2.04251	3.49943	2.85767	2.10092
ENSMUSG00000030061	Uba3	6:97183669-97205647	11.5558	9.49999	10.9388	12.2571	10.883	8.44066
ENSMUSG00000062825	Actg1	11:120345689-120348542	48.2618	43.2567	44.3782	62.8479	41.4686	25.0384
ENSMUSG00000026621	2022-03-01	1:184786766-184811313	108.224	127.236	149.371	175.034	197.961	200.098
ENSMUSG00000058625	Gm17383	18:82338773-82339816	1.75726	1.59185	1.4733	2.05137	2.98785	1.90842
ENSMUSG00000080703	Gm13183	2:3613757-3782142	0	0	0	0	0.161488	0
ENSMUSG00000051323	Pcdh19	X:133582859-133707262	0	0	0	0.00440471	0	0
ENSMUSG00000102632	Gm37786	10:40219582-40222807	0	0	0	0.0135219	0	0
ENSMUSG00000058755	Osm	11:4236419-4241026	0.228162	0	0	0	0	0
ENSMUSG00000008206	Cers4	8:4493025-4538187	0.365672	0.64898	0.704214	1.20154	0.54523	0.892267
ENSMUSG00000097295	Hmgb1-ps8	10:22158568-22374139	0	0.0675842	0	0	0.179942	0.0717567
ENSMUSG00000109224	RP24-63G4.14	7:30729578-30756134	0	0	0.000418433	0.637172	0.20503	0.161534
ENSMUSG00000032078	Zpr1	9:46273063-46282643	19.4633	17.3793	14.4849	17.2549	23.6062	24.9324
ENSMUSG00000026626	Ppp2r5a	1:191351974-191403272	32.0387	34.2136	44.5617	45.3949	45.7418	33.4296
ENSMUSG00000041225	Arhgap12	18:6024426-6136098	4.05181	4.41549	4.52681	5.78083	4.71277	3.181
ENSMUSG00000026254	Eif4e2	1:87213913-87240488	19.2233	21.4519	21.9494	25.3094	22.5579	22.9121
ENSMUSG00000051906	Cd209f	8:4102786-4105835	0.0603211	0.0512173	0.0594879	0.194879	0.293432	0
ENSMUSG00000027865	Gdap2	3:99885405-100206981	10.1454	10.0393	8.72943	8.35184	9.6567	7.91254
ENSMUSG00000028991	Mtor	4:148448610-148557683	5.97083	3.98118	3.70677	3.90985	4.35272	3.30159
ENSMUSG00000016356	Col20a1	2:180983923-181017540	0.103791	0.316001	0.375017	0.404483	0.51639	0.384455
ENSMUSG00000083592	Gm13614	2:69238281-69342616	0	0	0.119859	0.208512	0	0
ENSMUSG00000046731	Kctd11	11:69878260-69881406	0.709927	0.690764	0.416067	0.600828	0.451975	0.297361
ENSMUSG00000070972	Dnajc25	4:58995061-59041903	8.04819	7.69807	8.69704	9.12295	8.25249	8.41558
ENSMUSG00000053835	H2-T24	17:35994452-36042747	0.721938	0.814077	1.36826	0.728517	0.338869	0.560209
ENSMUSG00000036534	Slc38a7	8:95835919-95853539	5.65944	4.82193	5.55935	6.40182	7.44525	4.56672
ENSMUSG00000019929	Dcn	10:97479499-97518162	38.6294	52.9357	55.5037	52.0922	64.2826	45.3417
ENSMUSG00000025243	Slc6a20b	9:123593819-123632565	0	0	0	0.0601767	0	0
ENSMUSG00000059908	Mug1	6:121838540-121889057	345.021	626.19	823.582	583.256	565.559	410.37
ENSMUSG00000103685	Gm37074	1:191249423-191251266	0	0	0	0	0.033758	0
ENSMUSG00000062203	Gspt1	16:11203382-11254270	20.1677	18.6124	23.0986	20.0879	17.9526	13.8897
ENSMUSG00000081787	Gm13991	2:116527842-116528490	0	0	0.100266	0	0	0
ENSMUSG00000033882	Rbm46	3:82837227-82876483	0.0253741	0	0.027047	0.0193271	0.0209418	0
ENSMUSG00000022241	Tars	15:11383662-11399658	32.4139	36.4354	44.6366	54.4538	46.1942	27.6657
ENSMUSG00000107949	Gm44157	6:115601901-115677780	0.941449	0	0	0	0	0
ENSMUSG00000084127	Gm13169	4:146153455-147492201	0.721466	0.463105	0.572414	0.713519	0.49966	0.568737
ENSMUSG00000081690	Gm12317	11:70517724-70518043	0.317879	0	0	0	0	0.392157
ENSMUSG00000102549	Gm38137	1:60880337-60881738	0.0394605	0	0	0	0	0.02223
ENSMUSG00000081330	Gm13013	4:136307363-136307886	0	0	0.117265	0	0	0
ENSMUSG00000050989	Sepn1	4:134537891-134541022	0.796732	0.956352	0.461659	0.767099	1.10539	0.804995
ENSMUSG00000028577	Plaa	4:94567513-94603244	12.5699	10.3432	11.202	12.6467	11.3129	6.44156
ENSMUSG00000026940	Ccdc183	2:25583017-25631761	0.0193167	0.0270175	0	0.0144634	0.0169226	0.0430968
ENSMUSG00000023991	Foxp4	17:47867132-47924645	4.58408	6.33771	5.37259	6.25846	5.0761	5.28164
ENSMUSG00000039206	Daglb	5:143464583-143528036	3.59738	4.30065	4.83793	3.91174	3.79542	2.92396
ENSMUSG00000034290	Nek9	12:85299513-85339362	8.31035	8.61265	7.31241	8.36999	7.82586	4.83488
ENSMUSG00000030660	Pik3c2a	7:116334254-116443449	9.72215	7.06412	5.4732	5.81505	5.10688	4.10951
ENSMUSG00000054723	Vmac	17:56713931-56717699	2.59573	3.10192	4.32619	5.1905	4.15437	3.77263
ENSMUSG00000101308	Gm28989	13:106788069-106936958	0	0.100041	0.125758	0.0357565	0	0.0292186
ENSMUSG00000097379	Gm26873	17:17374331-17395303	0.460245	0.500559	0.471706	0.445336	0.261812	0.374996
ENSMUSG00000091530	Cldn20	17:3326572-3557713	0	0.185807	0.574407	0.09802	0	0
ENSMUSG00000051652	Lrrc3	10:77897574-77902536	10.5226	13.6327	16.5599	17.0866	16.4504	11.0052
ENSMUSG00000021276	Cinp	12:110872609-110889145	3.34746	3.39184	3.13481	3.49505	3.8503	3.43996
ENSMUSG00000078995	Zfp456	13:67312997-67375810	0.242871	0.155349	0.0943528	0.162069	0.133126	0.228362
ENSMUSG00000037306	Man1c1	4:134561689-134704290	0.275958	0.355773	0.271466	0.285622	0.518683	0.187672
ENSMUSG00000023845	Lnpep	17:17527722-17624489	1.31924	0.859483	0.75434	1.36684	1.21982	0.11472
ENSMUSG00000086229	Gm4887	7:104821203-104822256	0	0.0397114	0	0.0419326	0	0.0376758
ENSMUSG00000024481	Lvrn	18:46850038-46905446	0	0	0	0.0140527	0	0
ENSMUSG00000104633	Gm42421	5:143909963-143985719	0.140067	0	0	0	0	0.15849
ENSMUSG00000052676	Zmat1	X:134971371-135009209	1.0347	1.63425	1.393	1.94745	2.12105	1.73717
ENSMUSG00000102927	Gm37152	1:86542993-86582629	0	0	0	0	0	0.0760512
ENSMUSG00000074039	4930520O04Rik	9:114368302-114390675	0	0	0	0.0780859	0	0
ENSMUSG00000034343	Ube2f	1:91250303-91290337	22.0826	22.3916	21.7004	21.8075	21.1736	17.6606
ENSMUSG00000059674	Cdh24	14:54631991-54690742	0.217243	0.300957	0.187355	0.0544222	0.0706467	0.0531646
ENSMUSG00000105453	Gm43702	5:140008688-140321552	0.463659	0.0179914	0	0.0944155	0.0204831	0
ENSMUSG00000018189	Uchl5	1:143777271-143807466	6.33175	6.40406	6.9899	6.90856	6.89607	5.89353
ENSMUSG00000042510	AA986860	1:130731975-130744622	0.999747	0.618247	0.167903	0.165747	0.434142	0.372614
ENSMUSG00000106612	Gm43750	3:126921611-127499350	0	0	0.0424815	0.0708935	0.0395551	0.0456456
ENSMUSG00000024235	Map3k8	18:4331326-4353015	0.966122	0.7752	1.20447	0.563761	0.928765	1.03075
ENSMUSG00000017466	Timp2	11:118301068-118355740	1.12517	2.08778	3.07462	2.8612	2.55126	1.31749
ENSMUSG00000028161	Ppp3ca	3:136670123-136937727	3.70596	4.98585	7.74096	7.46827	6.74453	6.81534
ENSMUSG00000026782	Abi2	1:60409618-60481158	0.813618	0.556067	0.279032	0.556501	0.67486	0.407811
ENSMUSG00000104761	Gm43511	5:100798626-100804471	0.16789	0.263737	0.394977	0.210774	0.149165	0.233687
ENSMUSG00000033998	Kcnk1	8:125995101-126030683	0.0968946	0.551681	0.85228	0.0466722	0.0247574	0.0477395
ENSMUSG00000083483	Gm14044	2:130384882-130385329	0.096958	0	0	0.145337	0.0960362	0.0740759
ENSMUSG00000038593	Tctn1	5:122206803-122264460	1.08164	0.931044	0.77216	1.06745	1.35081	0.875362
ENSMUSG00000087135	Gm16096	9:40685961-40785319	0	0.0832913	0	0.0741529	0	0
ENSMUSG00000002767	Mrpl2	17:46442447-46831413	35.6701	34.593	33.4336	33.8911	44.5401	49.9714
ENSMUSG00000043664	Tmem221	8:71554302-71558871	0.231107	0.162442	0.103796	0.131241	0.152521	0
ENSMUSG00000108741	RP23-8I8.3	7:73426637-73558395	0	0	0	0.0465568	0.0514023	0
ENSMUSG00000046240	Hepacam	9:37367367-37386572	0	0.0148151	0.0182153	0.0156655	0	0
ENSMUSG00000042569	Dhrs7b	11:60830630-60860195	7.36699	9.92552	11.2059	12.6373	14.1655	12.1589
ENSMUSG00000016481	Cr1l	1:195097381-195131586	19.4447	18.2019	20.1245	20.1108	21.8693	17.7111
ENSMUSG00000038497	Tmco3	8:13255962-13322924	0.918345	1.05207	0.875789	0.867733	0.916766	0.479451
ENSMUSG00000015468	Notch4	17:34564267-34588503	0.230906	0.382452	0.358504	1.05516	1.92259	0.741341
ENSMUSG00000093606	B130034C11Rik	16:87495998-87504033	0.0436466	0.270596	0.237783	0.295667	0.253457	0.13037
ENSMUSG00000015812	Gnrh1	14:67745228-67749435	0	0.457631	0.223061	0.0960749	0	0.485435
ENSMUSG00000017776	Crk	11:75679258-75706908	20.1951	16.8299	16.5663	17.6332	18.9999	10.4514
ENSMUSG00000106682	Gm42648	5:65760990-65830108	0	0.0768705	0.0193709	0.0493472	0.0358764	0
ENSMUSG00000046519	Golph3l	3:95588933-95619247	2.7835	3.0623	1.94768	2.70214	2.39271	1.48321
ENSMUSG00000029610	Aimp2	5:143817787-143909847	5.07481	6.29209	5.30119	6.01234	4.73773	4.87266
ENSMUSG00000057265	Bbof1	12:84409070-84450950	0.13425	0.0973892	0.130017	0.408763	0.039452	0.090628
ENSMUSG00000056379	Taar1	10:23920355-23921469	0.0736537	0	0	0	0	0
ENSMUSG00000032293	Ireb2	9:54863754-54912534	14.958	9.78888	12.4221	12.1892	11.1128	7.51472
ENSMUSG00000037660	Gdf7	12:8297933-8301954	0	0	0	0	0.119996	0
ENSMUSG00000027490	E2f1	2:154559406-154569892	0.610748	0.807406	0.661458	0.782877	0.753144	0.6282
ENSMUSG00000021238	Aldh6a1	12:84409070-84450950	59.7277	70.1189	87.0931	101.627	91.1827	57.1672
ENSMUSG00000097616	1110019D14Rik	6:13871525-14044385	1.16231	0.885919	0.861469	1.17766	1.56494	0.929069
ENSMUSG00000045180	Shroom2	X:152609508-152769465	1.8291	2.26564	3.26547	2.28841	2.13117	1.3041
ENSMUSG00000025227	Tmem180	19:46341120-46375252	1.69572	4.43023	3.61326	3.09041	2.91012	2.76399
ENSMUSG00000066150	Slc31a1	4:62360726-62408642	50.0887	38.7037	38.3499	40.7188	36.8506	26.1339
ENSMUSG00000104449	Gm37255	2:12347262-12419470	0	0	0.0355029	0.0449899	0	0.0192722
ENSMUSG00000040466	Blvrb	7:27447977-27466144	32.9323	59.4556	58.0172	68.0993	96.7049	97.0453
ENSMUSG00000037363	Letm2	8:25578491-25597989	0.369973	0.678876	0.62896	0.821329	0.925487	0.911541
ENSMUSG00000018008	Cyth4	15:78597046-78622019	1.46608	2.18229	1.30443	1.25775	1.63448	1.41185
ENSMUSG00000028177	1810013D15Rik	3:157925219-157938355	0.0561321	0.3066	0.790827	0.328744	2.11069	0.311346
ENSMUSG00000058290	Espl1	15:102296292-102324356	0.0266607	0.0581357	0.0717693	0.0825868	0.0247224	0.06043
ENSMUSG00000004937	Sgta	10:81044074-81060178	17.201	16.3734	15.179	17.9035	18.3132	20.0453
ENSMUSG00000043091	Tuba1c	15:99029890-99038105	58.6361	52.127	64.486	61.0538	51.3227	40.929
ENSMUSG00000032446	Eomes	9:118478211-118486132	0	0.0187486	0.0152856	0	0.0230411	0
ENSMUSG00000032083	Apoa1	9:46228579-46230466	4312.38	5123.76	6225.46	6254.44	7007.14	9653.95
ENSMUSG00000039199	Zdhhc1	8:105472480-105484350	0.451894	0.329333	0.510079	0.751884	1.03748	0.620493
ENSMUSG00000097832	Gm26912	12:110841028-110845216	0	0.0722896	0	0	0	0.0714668
ENSMUSG00000073705	Apitd1	4:149127120-149137629	0	0.255662	0.208016	0.0752329	0.404189	0.154959
ENSMUSG00000086231	Rapgef4os3	2:71981239-72257474	1.76129	1.64684	0.838079	1.12256	0.755557	1.15032
ENSMUSG00000037204	Atg101	15:101284300-101290934	12.025	20.0235	17.9656	20.02	26.6096	26.166
ENSMUSG00000097635	Gm26826	6:122813618-122845366	0	0.027913	0	0	0	0
ENSMUSG00000022586	Ly6i	15:74979533-74983430	0	0	0	0.0444486	0	0
ENSMUSG00000040009	Gnaz	10:74957476-75032586	0	0	0	0	0	0.0448242
ENSMUSG00000024421	Lama3	18:12333818-12583013	0.797156	1.48087	1.63556	1.08374	0.85999	0.814473
ENSMUSG00000024187	Fam234a	17:26211821-26244223	9.92222	10.7703	11.1929	12.5944	12.8912	11.9068
ENSMUSG00000020758	Itgb4	11:115974708-116008412	0	0.102615	0.0351708	0.0514942	0.0133838	0.0548379
ENSMUSG00000107322	4933439J24Rik	5:134919787-134920640	0	0	0	0	0	0.0680119
ENSMUSG00000104348	Gm37691	1:193203037-193343878	0.170117	0.328927	1.14806	1.30512	1.23566	0.736724
ENSMUSG00000099343	Gm28836	1:21240588-21271593	0	0.0675164	0.569755	0.211256	0.864463	0.206342
ENSMUSG00000047264	Zfp358	8:3493137-3497208	3.07492	4.78171	3.13819	4.35586	4.60209	4.52414
ENSMUSG00000035208	Slfn8	11:83002157-83020810	0.396992	0.534823	0.381056	0.390447	0.371268	0.490765
ENSMUSG00000083817	Gm14400	2:177225472-177228963	0.0559743	0.0720683	0.0394292	0.0499771	0.0827804	0.0419967
ENSMUSG00000084790	Gm15879	16:4032838-4077827	0	0.547107	0.556881	0.53081	0.387871	0.362832
ENSMUSG00000097961	Gm27000	X:88759470-88760312	0.120146	0.174213	0.334691	0	0	0.26575
ENSMUSG00000023073	Slc10a2	8:5083218-5105351	9.99921	6.19261	5.95894	5.26788	5.0685	2.44555
ENSMUSG00000021130	Galnt16	12:80518989-80603896	0	0	0.016468	0.0141644	0	0
ENSMUSG00000033220	Rac2	15:78559168-78572783	1.10056	0.964382	0.753853	0.875453	1.22939	1.4648
ENSMUSG00000038909	Kat7	11:95274258-95310246	6.73783	4.95805	5.2299	5.43371	4.25858	2.98042
ENSMUSG00000045917	6330416G13Rik	4:63558780-63586357	2.07491	1.96624	2.05823	1.41497	2.10389	1.03319
ENSMUSG00000046295	Ankle1	8:71406009-71409904	0.0460367	0.263738	0.0767187	0.299031	0.14822	0.442545
ENSMUSG00000035949	Fbxw2	2:34804513-34826311	14.1728	13.7725	14.2865	16.1787	14.3129	10.3976
ENSMUSG00000026442	Nfasc	1:132564689-132741797	0.799475	0.504243	0.180777	0.215872	0.66968	0.196673
ENSMUSG00000021982	Cdadc1	14:59560895-59597836	9.4094	9.05186	9.29131	10.2863	9.73946	6.45761
ENSMUSG00000052337	Immt	6:71831084-71877388	23.7001	26.5061	30.7592	35.5191	33.5256	24.2506
ENSMUSG00000086610	Gm15408	5:148871583-149015813	0.104553	0.724083	0.881543	1.42373	1.98951	1.722
ENSMUSG00000025495	Ptdss2	7:141122381-141157021	3.75783	2.96812	4.35141	4.1412	4.11681	4.45551
ENSMUSG00000060183	Cxcl11	5:92331826-92414628	0.784148	1.24075	1.63232	1.36057	1.4363	0.799173
ENSMUSG00000097007	4930432B10Rik	10:11244789-11281221	0.030421	0	0	0	0	0
ENSMUSG00000039367	Sec24c	14:20674320-20703012	19.3196	21.8788	23.1531	24.8267	22.0199	12.3025
ENSMUSG00000095788	Sirpb1a	3:15371652-15426520	0.0414292	0	0.1438	0.120031	0.286955	0
ENSMUSG00000104053	Gm38126	1:160219173-160793211	0	0.00909312	0	0.00970722	0.0107005	0
ENSMUSG00000021694	Ercc8	13:108158730-108195364	1.60113	1.12817	0.733714	1.52636	1.14739	0.988972
ENSMUSG00000046844	Vat1l	8:114205611-114374071	0	0	0.0149301	0	0	0
ENSMUSG00000045248	Med26	8:72492933-72548310	1.44602	1.32468	1.53716	1.45697	0.872329	1.16662
ENSMUSG00000097311	Gm26871	3:118430323-118530022	0	0.0323164	0	0	0.0249445	0
ENSMUSG00000030865	Chp2	7:122219495-122222824	0.841073	1.16348	1.238	1.12902	0.582742	0.198253
ENSMUSG00000021550	2210016F16Rik	13:58380045-58385225	8.34469	7.6967	6.86839	7.60603	7.63858	6.5166
ENSMUSG00000038064	Cldn22	8:47824481-47825475	0	0.0763288	0.0940173	0	0	0
ENSMUSG00000097864	Gm26856	7:49778345-49858265	0.0492346	0.0341033	0	0	0	0
ENSMUSG00000039633	Lonrf1	8:36216063-36249516	0.447602	0.60778	1.47723	1.19841	0.575106	0.328047
ENSMUSG00000087088	Gm16638	7:83584926-83631880	0.0618783	0.0732037	0.0563515	0.0958215	0.108237	0.0668561
ENSMUSG00000068742	Cry2	2:92403645-92434043	4.57184	3.61843	5.16042	4.43156	5.78018	3.14579
ENSMUSG00000060556	Olfr1418	19:11854929-11856001	0	0.0345293	0	0	0	0
ENSMUSG00000043085	Tmem82	4:141613375-141618633	15.7682	12.6485	9.52893	9.48136	9.51992	10.0761
ENSMUSG00000033257	Ttll4	1:74661744-74703730	6.97314	6.48599	6.06836	5.59748	4.12336	3.50052
ENSMUSG00000027952	Pmvk	3:89454540-89469013	23.5234	24.4479	34.312	27.563	34.4771	22.2771
ENSMUSG00000085562	2610028E06Rik	4:125887850-125922417	0	0	0.0175163	0	0	0
ENSMUSG00000097748	Gm26533	18:31759823-31789045	0.265131	0	0	0	0.369216	0.214834
ENSMUSG00000014791	Elmo3	8:105305600-105310623	3.52498	5.22871	4.6724	5.60775	5.2893	4.55949
ENSMUSG00000104664	Gm35570	5:87369802-87370483	4.38158	1.21869	1.0877	1.92015	1.54202	2.14359
ENSMUSG00000102055	Gm28913	1:131254342-131279606	0.464314	0	0.975089	0.492167	0.423328	0.308238
ENSMUSG00000003955	Fam162a	16:36043843-36071515	29.5994	31.6364	35.0212	40.2024	45.0918	38.271
ENSMUSG00000012422	Tmem167	13:89655311-90143907	6.58383	5.49787	4.28073	5.54125	5.29064	3.14254
ENSMUSG00000021892	Sh3bp5	14:31336637-31436078	7.20577	9.16284	11.5387	13.6566	14.9082	9.30937
ENSMUSG00000104253	Gm37174	1:121304352-121332589	0.101413	0.0951092	0.35776	0.115776	0.264263	0.0691479
ENSMUSG00000079669	Gm17396	9:116572745-117629913	0.122596	0	0.103748	0	0.0361599	0.0794498
ENSMUSG00000022364	Tbc1d31	15:57912198-57970067	1.28961	1.75184	2.2613	2.59356	3.29018	1.78752
ENSMUSG00000029686	Cul1	6:47453397-47526139	24.2055	17.8521	16.6641	16.6464	16.5464	10.4623
ENSMUSG00000045282	Tmem86b	7:4626977-4631422	30.0813	43.3189	50.018	48.45	50.3181	58.9605
ENSMUSG00000075551	Cyp3a41a	5:145694048-145720136	0.0916985	0	0	0	0	0.00696414
ENSMUSG00000003665	Has1	17:17843327-17855188	0	0	0	0	0.0437717	0
ENSMUSG00000067148	Polr1c	17:46243919-46248054	14.6634	10.5635	10.8449	10.1233	10.6852	10.2777
ENSMUSG00000020153	Ndufs7	10:80249120-80256794	65.9312	92.5448	96.5344	92.1843	100.153	142.863
ENSMUSG00000000204	Slfn4	11:83175185-83190221	0.402108	0.297637	0.069746	0.0534948	0.0802547	0.0954339
ENSMUSG00000066319	Rtp3	9:110984934-111008029	31.2629	34.509	33.7305	29.936	32.887	27.8546
ENSMUSG00000024817	Uhrf2	19:30030512-30093722	11.3287	8.10392	10.8795	8.12357	8.25831	4.75679
ENSMUSG00000019809	Pex3	10:13523841-13563376	6.40084	5.59406	7.42301	10.4113	8.48393	6.68032
ENSMUSG00000079258	Calhm1	19:47141034-47144174	0	0	0	0.0915204	0	0
ENSMUSG00000037369	Kdm6a	X:18162574-18279936	2.25972	2.75187	2.1673	2.23593	2.21169	1.25426
ENSMUSG00000009549	Srp14	2:118475849-118479711	25.2159	34.9251	31.954	33.6795	40.3129	43.7663
ENSMUSG00000010051	Hyal1	9:107575819-107587425	27.8575	20.9658	16.8452	23.3175	17.6451	23.2345
ENSMUSG00000033083	Tbc1d4	14:101442359-101609191	0.421773	0.554661	0.317769	0.502667	0.567346	0.239728
ENSMUSG00000024924	Vldlr	19:27216483-27254231	0.0146882	0.00503317	0.0684482	0.0463995	0.230205	0.0197637
ENSMUSG00000030584	Dpf1	7:29303950-29319402	0.280348	0.153615	0.12863	0	0.237785	0.120221
ENSMUSG00000057230	Aak1	6:86849516-87003223	1.87038	1.18907	2.09039	2.3127	2.18502	0.67289
ENSMUSG00000035186	Ubd	17:37193891-37196095	0.538046	0.771352	0.296178	0.81996	1.00117	0.135978
ENSMUSG00000039830	Olig2	16:91225549-91228677	0.0360737	0	0	0.0543632	0	0
ENSMUSG00000107176	Gm9794	6:66875320-66875743	1.04437	1.23124	0	0.761681	1.56546	1.58669
ENSMUSG00000052613	Pcdh15	10:73099341-74649737	0	0.0351542	0.0542574	0.0135175	0.0585098	0
ENSMUSG00000097573	G730003C15Rik	1:59100589-59237231	0.0654831	0.0934481	0.0854479	0.375023	0.187807	0.125046
ENSMUSG00000105745	Gm42521	5:45529704-45645469	0	0	0.0277543	0	0	0
ENSMUSG00000026567	Adcy10	1:165485182-165576774	0	0	0	0.0556763	0	0
ENSMUSG00000029442	Wdr66	5:123252101-123327484	0.374311	0.605161	0.778811	0.26081	0.677533	0.518628
ENSMUSG00000030769	Slc5a11	7:123214779-123273253	0.182727	0.0328612	0.163445	0	0	0
ENSMUSG00000024887	Asah2	19:31984653-32061469	2.0296	1.69578	1.98461	2.17169	2.80951	1.13746
ENSMUSG00000100975	Gm28875	12:104925500-104926142	0.380596	0.611477	0.856937	0.723127	2.138	0.6324
ENSMUSG00000046793	Gpr61	3:108148320-108154882	0	0.0121395	0	0	0	0.0285579
ENSMUSG00000056124	B4galt6	18:20684598-20746404	0.265718	0.400098	0.120085	0.196335	0.296608	0.168776
ENSMUSG00000025492	Ifitm3	7:141009585-141010770	714.766	632.664	520.794	401.118	493.056	532.045
ENSMUSG00000075555	Gm10863	15:79166040-79227524	0	0	0.135807	0	0	0.0997762
ENSMUSG00000021922	Itih4	14:30886475-30901981	2006.3	786.816	383.679	352.908	309.406	207.011
ENSMUSG00000010825	Grid2ip	5:143357337-143403748	0.0241692	0	0	0	0	0
ENSMUSG00000074657	Kif5a	10:127225695-127263363	0.0500238	0.238004	0.446507	0.268111	0.385003	0.486929
ENSMUSG00000053768	Chchd3	6:32790975-33060260	34.0284	40.4539	44.1939	53.8001	44.0813	50.8445
ENSMUSG00000081885	Gm13231	4:145585165-145711968	0.0187536	0	0.0143154	0.0122388	0	0.00288824
ENSMUSG00000075486	Commd6	14:101633765-101640686	19.4627	23.1434	24.0246	24.6209	23.8795	23.5697
ENSMUSG00000044719	E230025N22Rik	18:36684922-36695925	0	0	0	0.0264262	0	0
ENSMUSG00000023764	Sfi1	11:3131849-3266415	5.83635	6.89625	5.10805	5.68134	5.20251	5.67803
ENSMUSG00000003762	Adck4	7:27233022-27282144	7.44822	6.02191	5.17578	6.0828	6.31462	4.93821
ENSMUSG00000100301	6030407O03Rik	1:73618087-73864466	0	0	0	0	0.0399492	0
ENSMUSG00000107812	Gm43935	6:113282306-113306674	0.0625587	0.0887893	0.10726	0	0	0
ENSMUSG00000002228	Ppm1j	3:104752726-104786018	0.29932	0.068885	0.547541	0.111487	0.268924	0.195578
ENSMUSG00000053801	Grwd1	7:45825226-45830944	3.8236	4.00547	3.42855	3.99613	2.46603	2.62966
ENSMUSG00000039997	Ifi203	1:173857219-173942672	2.27253	2.72529	2.28504	2.27691	2.69016	1.50198
ENSMUSG00000097334	2700012I20Rik	9:57072039-57142722	0.106486	0.226234	0.192312	0.413489	0.802708	0
ENSMUSG00000029599	Ddx54	5:120612738-120634235	8.0948	7.8867	8.03031	8.12755	6.61602	5.19762
ENSMUSG00000021097	Clmn	12:104763113-104865076	4.95656	5.19532	6.45349	6.17798	5.76777	4.45765
ENSMUSG00000108637	RP24-68L4.3	7:27046893-27047707	0	0.110462	0	0	0	0.0498859
ENSMUSG00000057614	Gnai1	5:18265134-18360355	0.170858	0.366766	0.572372	0.752233	0.435657	0.371373
ENSMUSG00000038780	Smurf1	5:144876494-144965847	2.11649	2.32799	3.12189	3.70689	4.33704	2.82203
ENSMUSG00000109237	RP23-339B16.2	8:24506429-24508082	0	0	0.0654963	0.0273527	0	0
ENSMUSG00000020183	Cpm	10:117629499-117687352	0.613181	0.588331	0.539654	0.532563	0.693647	0.769679
ENSMUSG00000106022	Gm42929	3:121424235-121458207	0.347441	0.118827	0.244732	0.168575	0.551937	0.216704
ENSMUSG00000030519	Apba2	7:64501705-64753878	0.324199	0.230613	0	0.0844606	0.0183832	0.155603
ENSMUSG00000028212	Ccne2	4:11191350-11254258	0.413074	0.511292	0.160725	0.338279	0.175859	0.158217
ENSMUSG00000033187	BC016579	16:45626847-45654118	0	0.0403514	0.0506397	0	0	0
ENSMUSG00000034467	Dynlrb2	8:116505014-116515896	0	0.0966367	0	0	0	0.302986
ENSMUSG00000007021	Syngr3	17:24685091-24689955	0	0.0652726	0.0408952	0	0	0
ENSMUSG00000033720	Sfxn5	6:85213048-85333422	3.06013	5.24901	6.39776	8.53803	8.15841	6.51929
ENSMUSG00000026037	Orc2	1:58430993-58505109	1.05151	1.59983	1.58532	1.25905	0.827403	0.567759
ENSMUSG00000032609	Klhdc8b	9:108447635-108465938	1.80125	4.54664	7.96545	7.02603	8.45966	8.32076
ENSMUSG00000027519	Rab22a	2:173659759-173707343	5.34749	6.17356	5.94117	5.05621	6.11603	4.2268
ENSMUSG00000056687	Gm11696	11:109346838-109401369	0.114694	0.117815	0.116712	0.473918	0.0932209	0.100685
ENSMUSG00000038544	Inip	4:59769636-59801589	1.9916	1.37358	1.89376	1.60745	2.01727	1.27409
ENSMUSG00000030983	Bccip	7:133686242-133881532	45.8252	48.9633	46.2641	48.0413	48.1677	57.5761
ENSMUSG00000105810	Gm43435	3:108555466-108562466	0	0	0	0	0	0.104549
ENSMUSG00000020211	Sf3a2	10:80796099-80804924	9.08052	7.42744	8.70825	9.13169	7.92193	10.4516
ENSMUSG00000046768	Rhoj	12:75308321-75401456	0.825501	0.591463	0.948435	1.2141	1.04405	0.560807
ENSMUSG00000038456	Dennd2a	6:39462377-39557867	0.343495	0.492191	0.519265	0.634731	0.700617	0.402316
ENSMUSG00000032637	Atxn2l	7:126491707-126503437	15.5203	16.3479	16.0621	18.6474	21.6039	22.6764
ENSMUSG00000079137	Rpl27-ps1	1:171305086-171305494	0.105503	0	0	0.314411	0	0.0802912
ENSMUSG00000037991	Rmi2	16:10835058-10892966	0.0780333	0.0398768	0.0994157	0.0141188	0.0472799	0.0100335
ENSMUSG00000011751	Sptbn4	7:27342132-27447686	0	0.0708828	0	0.0309489	0	0.00808298
ENSMUSG00000094819	Olfr53	7:140646451-140652919	0	0.0484892	0	0	0	0
ENSMUSG00000038845	Phb	11:95666956-95680773	81.8015	78.2488	94.2807	89.4153	124.725	116.852
ENSMUSG00000021499	Catsper3	13:55784567-55808998	0.0508828	0	0.0461734	0.210375	0.0457569	0.189319
ENSMUSG00000091736	Yy2	X:157535370-157598715	0.155621	0.369682	0.224779	0.371148	0.165638	0.0444368
ENSMUSG00000074622	Mafb	2:160363702-160367065	8.11643	6.65028	5.76564	5.17413	10.085	5.52405
ENSMUSG00000104402	Gm38012	1:61638823-62642284	0	0	0	0.0128267	0	0
ENSMUSG00000031665	Sall1	8:89027247-89044162	4.30323	4.79969	3.57995	2.38431	4.48603	2.06912
ENSMUSG00000054517	Trim65	11:116105751-116131128	1.24469	2.16503	2.40769	1.82975	2.6278	1.55333
ENSMUSG00000032216	Nedd4	9:72662345-72749852	30.1833	31.4366	34.5462	35.8045	35.2742	19.8867
ENSMUSG00000027244	Atg13	2:91674617-91710576	13.5532	11.6649	12.3652	15.0311	11.2624	8.6507
ENSMUSG00000019978	Epb41l2	10:25359797-25523519	1.23422	1.98058	2.33979	2.0122	2.6632	1.4753
ENSMUSG00000047583	Tyw3	3:154576430-154623182	0.541917	0.444784	0.413744	0.428919	0.46451	0.458738
ENSMUSG00000006675	P4htm	9:108578861-108597667	0.265271	0.162435	0.0752957	0.0297802	0.235709	0
ENSMUSG00000099707	Gm8883	1:71888111-71891204	65.6723	30.0957	20.9273	21.7021	22.2594	18.5388
ENSMUSG00000055818	A230083G16Rik	6:124913680-124925844	0.560375	1.03801	1.35584	0.264719	0.879168	0.364138
ENSMUSG00000004896	Rrnad1	3:87919505-87940686	4.44668	5.40022	4.87385	5.27677	8.14453	5.27076
ENSMUSG00000091955	Gm9844	7:24862212-24862697	0.119598	0	0.111563	0	0.121582	0.0491903
ENSMUSG00000090389	Gm7236	14:43121771-43122101	0	0	0	0.12762	0.703765	0
ENSMUSG00000022303	Dcstamp	15:39745931-39760934	0	0.0755233	0.0633079	0.0816392	0	0
ENSMUSG00000048544	5930422O12Rik	8:33428708-33429548	0.169578	0	0	0.0620479	0.48886	0.315949
ENSMUSG00000066842	Hmcn1	1:150562523-150993435	0.0232387	0.219358	0.059265	0.480018	0.289162	0.162959
ENSMUSG00000015149	Sirt2	7:28756173-28788661	19.9908	23.5059	22.9225	25.0717	21.5569	24.2194
ENSMUSG00000105552	Gm19710	3:89995445-90068347	0.366872	0.0908025	0	0.664885	0	0
ENSMUSG00000015882	Lcorl	5:45669918-45857615	2.70507	1.89745	1.64184	2.28481	1.93913	0.969576
ENSMUSG00000097691	9030616G12Rik	10:128971196-128978115	3.44207	3.44694	5.75148	4.28489	10.482	9.36966
ENSMUSG00000035392	Dennd1a	2:37776248-38287390	2.93552	2.49786	3.30256	4.90231	4.39841	3.64692
ENSMUSG00000031155	Pim2	X:7878261-7883432	1.39565	2.26402	1.92931	1.80268	1.27193	1.23245
ENSMUSG00000045915	Ccdc42	11:68587020-68597966	0	0.0678697	0	0	0	0
ENSMUSG00000001380	Hars	18:36766529-36792562	11.2925	9.98915	11.2789	11.2769	8.2	7.90471
ENSMUSG00000060743	H3f3a	1:180800831-180816859	78.4334	87.7896	98.5174	112.918	116.648	117.847
ENSMUSG00000034990	Otoa	7:121081649-121163097	0	0	0	0.0234521	0	0.0770415
ENSMUSG00000083844	Ube2d-ps	11:5703982-5784710	2.26956	4.6209	4.37786	4.55286	6.48532	4.95193
ENSMUSG00000035521	Gnptg	17:25188396-25240124	9.23548	11.3934	11.1572	11.4668	11.4353	12.9939
ENSMUSG00000040462	Os9	10:127094258-127121160	46.6236	44.0845	42.2104	40.0944	35.907	35.7967
ENSMUSG00000040616	Tmem51	4:142030991-142088099	3.13498	2.38481	1.07355	1.93016	2.64494	2.43636
ENSMUSG00000026837	Col5a1	2:27882924-28039514	0.494085	0.56245	0.705302	0.830618	1.02376	0.808814
ENSMUSG00000020393	Kremen1	11:5191551-5261558	3.05909	2.28343	2.41023	2.22293	2.48294	1.98172
ENSMUSG00000023068	Nus1	10:52417546-52440192	11.8944	10.884	9.09021	11.4466	8.81874	5.02549
ENSMUSG00000043993	2900052L18Rik	11:120229801-120231585	2.14297	2.43087	1.58796	2.67612	2.65505	1.84529
ENSMUSG00000053411	Cbx7	15:79891658-79971119	1.21893	1.61472	2.34401	2.20159	2.24809	2.61179
ENSMUSG00000000605	Clcn4	7:7282315-7299511	10.204	9.10882	9.11647	10.8789	9.07577	6.48269
ENSMUSG00000007837	Prrg2	7:45053612-45061652	9.97714	9.80365	10.5377	12.5203	13.7331	13.3386
ENSMUSG00000091655	Gm8741	17:35335908-35336292	0.557502	0.837449	0.414547	0.360016	0.243862	0.545356
ENSMUSG00000037962	Fam101a	5:125003220-125012547	0	0	0.0509483	0.173073	0.0521704	0
ENSMUSG00000108076	9530086O07Rik	6:101028021-101377897	0	0.0168537	0	0	0	0
ENSMUSG00000103059	Gm18186	1:165485182-165576774	0.078549	0	0	0	0	0
ENSMUSG00000030588	Yif1b	7:29238328-29248466	19.9414	21.8747	21.6217	18.2892	26.5501	26.788
ENSMUSG00000024847	Aip	19:4114445-4125858	9.27272	12.9586	11.7905	14.7278	13.8719	15.4361
ENSMUSG00000020592	Sdc1	12:8771322-8793715	108.049	63.9768	59.7596	67.9412	71.8724	45.7504
ENSMUSG00000097712	Gm10532	18:75431223-75697696	0	0.030347	0	0	0	0
ENSMUSG00000023341	Mx2	16:97535307-97560900	3.90046	3.93256	2.93616	2.19029	2.56173	3.19012
ENSMUSG00000015659	Serac1	17:5941279-6079741	0.37022	0.587654	0.596476	1.11568	1.44447	0.492037
ENSMUSG00000055632	Hmcn2	2:31314414-31460738	0.670588	0.119592	0.40634	0.636239	0.366374	0.497316
ENSMUSG00000045658	Pid1	1:84036295-84364180	67.4529	58.8013	42.2307	58.8858	47.4802	36.2114
ENSMUSG00000067929	Gm10226	17:21691859-21692114	0	0	0	0	0	0.786273
ENSMUSG00000026249	Serpine2	1:79794196-79861180	7.3942	10.0439	9.60688	5.56952	4.51443	8.71527
ENSMUSG00000034656	Cacna1a	8:84388439-84640246	0.0671068	0.0644753	0.269455	0.0628278	0.189642	0.119233
ENSMUSG00000097073	9430037G07Rik	9:88595324-88599516	2.35366	2.06775	0.765356	0.553851	1.19042	0.909632
ENSMUSG00000042564	Fam227a	15:79609575-79658956	0.152399	0.1113	0.0651607	0.166307	0.134247	0.147599
ENSMUSG00000032491	Nradd	9:110621134-110624452	0.332562	0.830961	0.812459	0.290869	0.465316	0.535701
ENSMUSG00000001520	Nrip2	6:128362966-128424931	0.0686825	0.184297	0.0979712	0.229187	0.0188136	0.0615847
ENSMUSG00000085971	Gm15411	5:148871583-149015813	0.0216468	0.0711651	0.0543047	0.102106	0.293551	0.169568
ENSMUSG00000053574	4930563E22Rik	11:72211723-72218450	0	0.169204	0.0465188	0.0908525	0.0735763	0
ENSMUSG00000028292	Rars2	4:34614956-34660167	4.18751	6.9153	6.49728	6.43825	4.76365	5.44133
ENSMUSG00000046721	Rpl14-ps1	7:45303154-45333780	0.384335	0.650172	0.89762	0.759951	0.632306	1.43245
ENSMUSG00000026072	Il1r1	1:40225079-40317257	61.8422	29.737	9.95552	6.34259	4.12894	4.89245
ENSMUSG00000026874	Hc	2:34983330-35061438	252.13	282.88	236.536	142.732	138.445	106.943
ENSMUSG00000090223	Pcp4	16:96361667-96525793	0	0.0782982	0.388824	0.582285	0	0
ENSMUSG00000081739	Mdm4-ps	X:128261410-128267924	0.00486439	0	0	0.00356878	0.0245177	0
ENSMUSG00000032177	Pde4a	9:21165713-21213248	0.431498	1.13872	1.11159	1.01299	0.953889	0.808504
ENSMUSG00000039959	Hip1	5:135406530-135545120	0.675999	0.930709	0.574367	0.740251	0.544797	0.332173
ENSMUSG00000086076	Ncr3-ps	17:35180534-35184662	0	0.129273	0	0	0	0
ENSMUSG00000024654	Asrgl1	19:9109867-9279175	1.10732	1.44569	1.88425	2.84047	1.74426	1.93068
ENSMUSG00000056612	Ppp1r14b	19:6975047-6977324	10.7705	13.4417	13.0612	13.1646	13.3104	11.0994
ENSMUSG00000036330	Slc18a1	8:69037710-69113711	1.5164	0.516039	0.692215	0.71032	1.07626	0.418107
ENSMUSG00000035202	Lars2	9:123366939-123462664	8.27522	13.9763	9.6099	18.5179	13.1089	10.0998
ENSMUSG00000106715	Tmem265	7:127510437-127573116	1.95582	1.58896	0.47065	1.35191	3.43594	3.01905
ENSMUSG00000028457	Atp8b5	4:43267158-43373833	0.0389177	0.0803623	0.116119	0.0846583	0.124716	0.136109
ENSMUSG00000021846	Peli2	14:48120868-48260883	2.582	2.52841	2.39651	2.80048	2.43324	1.5791
ENSMUSG00000022940	Pigp	16:94358762-94469222	12.1257	13.2413	12.6069	13.2608	19.7128	13.7066
ENSMUSG00000091898	Tnnc1	14:31170929-31216946	0.413527	0.29168	0.257045	0.89568	0.458833	0.301554
ENSMUSG00000069308	Hist1h2bp	13:21787460-21789213	0	0.117018	0.0277242	0	0	0.0353031
ENSMUSG00000023940	Sgol1	17:53674785-53689333	0.0471786	0.0433103	0.0269698	0	0.051599	0.016443
ENSMUSG00000051341	Zfp52	17:21555045-21562066	0.0470172	0.163254	0	0.156567	0.197806	0.0983356
ENSMUSG00000081142	Gm15497	5:138603651-138620757	0	0.0983234	0	0	0.131904	0
ENSMUSG00000016763	Scube1	15:83602582-83725021	0	0.035173	0.0171942	0.0134642	0.110523	0.0356535
ENSMUSG00000044768	D1Ertd622e	1:97606317-97662074	4.38037	4.57801	2.50569	4.33207	5.28655	2.28769
ENSMUSG00000107411	Gm19040	6:114643096-114860614	0.0131276	0.00939299	0.0583654	0.0299136	0.0118026	0.00813618
ENSMUSG00000043822	Adamtsl5	10:80339109-80348412	0.316317	0.220843	0.22196	0.228596	0.645367	0.251728
ENSMUSG00000021431	Snrnp48	13:38204938-38227663	5.66561	6.31454	5.60517	5.12632	7.12712	5.22156
ENSMUSG00000042870	Tom1	8:75033685-75070121	8.0218	8.60723	10.2194	9.76446	10.3379	8.53961
ENSMUSG00000095845	Gm5741	8:85067567-85067982	0	0	0.322185	0	0	0
ENSMUSG00000034893	Cog3	14:75702350-75754493	3.16871	3.03449	3.80263	4.37989	3.62798	2.06567
ENSMUSG00000027186	Elf5	2:103411687-103450989	0	0.0214037	0.0228058	0.0929516	0.0898387	0.018766
ENSMUSG00000097194	9330175E14Rik	8:94422898-94435105	0.486133	0.686932	0.734999	0.500508	0.643586	0.870824
ENSMUSG00000078763	Slfn1	11:83116848-83122670	0.240355	0.242334	0	0.103779	0.0926707	0.180007
ENSMUSG00000040506	Ambra1	2:91730133-91918849	4.46524	3.92955	4.10051	4.43445	3.87942	2.83068
ENSMUSG00000036686	Cc2d1a	8:84132827-84147936	2.43159	2.38343	3.26683	3.14137	2.85355	2.82358
ENSMUSG00000081605	Gm15953	16:38498346-38522663	0.0405668	0.0594402	0.110508	0.0319044	0	0.030471
ENSMUSG00000076677	Ighv6-3	12:114391711-114392169	0	0.179942	0	0	0	0
ENSMUSG00000099373	Gm19667	9:105162155-105527319	0.0160495	0	0	0	0	0
ENSMUSG00000094497	Gm8210	1:43123073-43196984	1.10503	0.481187	0.403443	0.472917	1.15904	0.806351
ENSMUSG00000020798	Spns3	11:72494918-72550506	0	0.0115732	0.0434535	0.0439049	0	0.0086853
ENSMUSG00000096883	Shisa8	15:82206951-82212815	0	0.332582	0	0.212981	0	0
ENSMUSG00000019301	Hsd17b1	11:101078410-101080527	0.23127	0.114818	0.423807	0.0607971	0.14139	0
ENSMUSG00000028240	Cyp7a1	4:6265611-6275633	6.55373	9.74564	32.9289	4.49939	6.52115	1.87643
ENSMUSG00000097357	Gm16793	8:35582571-35679449	0.317542	0.425036	0.565973	0.20977	0.241235	0.253144
ENSMUSG00000030037	Mrpl53	6:83101600-83109939	35.0366	40.2476	39.4104	39.5517	36.0609	48.0893
ENSMUSG00000020823	Sec14l1	11:117115167-117159268	3.03384	3.30318	2.12496	3.22704	3.40632	2.08004
ENSMUSG00000020684	Rasl10b	11:83409136-83421039	0.254632	0.323011	0.222965	0.0988072	0.0195583	0.0127587
ENSMUSG00000024127	Prepl	17:85028346-85090267	8.3713	6.90254	5.0403	5.5523	4.88985	2.93463
ENSMUSG00000063457	Rps15	10:80292452-80294114	444.902	465.21	480.074	470.75	534.026	609.331
ENSMUSG00000029330	Cds1	5:101765129-101823858	0.0706162	0.132983	0.160382	0.0386995	0.087706	0.0361824
ENSMUSG00000054626	Xlr	X:53777117-53797706	0.226104	0.211666	0.225263	0.241494	0.296826	0.263004
ENSMUSG00000038902	Pogz	3:94837566-94882326	3.44507	3.92656	4.81408	4.46432	4.30163	3.62479
ENSMUSG00000031220	Awat2	X:100402220-100442717	0.277579	0.161612	0.361806	0.242812	0.367078	0.387208
ENSMUSG00000068855	Hist2h2ac	3:96220360-96220880	0.440087	0.299633	0	0	0	0.539816
ENSMUSG00000020216	Jsrp1	10:80808495-80813498	0	0	0	0	0.300055	0
ENSMUSG00000024664	Fads3	19:10041547-10059671	1.04654	1.78913	1.73855	1.20461	1.46158	1.00199
ENSMUSG00000022613	Miox	15:89334397-89337015	0	0	0.129284	0	0	0
ENSMUSG00000063281	Zfp35	18:23989631-24005376	2.23467	2.77682	2.05575	2.86966	2.2356	1.71682
ENSMUSG00000068860	Gm128	3:95236919-95251193	0	0	0.153184	0.0664766	0	0.0304768
ENSMUSG00000018921	Pelp1	11:70392882-70410031	4.93401	3.60724	3.53385	2.45228	3.18533	2.61503
ENSMUSG00000097059	Fam120aos	13:48968286-48972031	1.76176	2.0507	2.54551	2.5085	2.73181	2.99883
ENSMUSG00000041237	Pklr	3:89136141-89160196	18.7158	27.8949	77.9571	130.319	138.381	81.062
ENSMUSG00000067377	Tspan6	X:133891067-133898429	0.118107	0.133693	0.18088	0.0871569	0.0315985	0.204374
ENSMUSG00000051506	Wdfy4	14:32959546-33185508	0.20009	0.22414	0.135393	0.0655403	0.142705	0.119684
ENSMUSG00000036894	Rap2b	3:61358548-61368430	0.307214	0.300789	0.233504	0.199795	0.304283	0.253718
ENSMUSG00000097787	2700046G09Rik	19:32122726-32391184	0.245196	0.567189	0.321518	0.452228	0.339464	0.74807
ENSMUSG00000094117	Igkv3-12	6:70518249-70518849	0	0	0	0	0	0.429761
ENSMUSG00000076583	Igkv8-24	6:70216857-70217421	0	0	0	0	0.255232	0.564584
ENSMUSG00000074472	Zfp872	9:22188167-22213860	0.361977	0.51681	0.23797	0.612224	0.322731	0.389644
ENSMUSG00000021806	Nid2	14:19751256-19823823	1.07933	1.95666	1.624	2.15713	1.85379	0.89389
ENSMUSG00000028524	Sgip1	4:102741296-103011965	0	0.0646194	0.0348245	0.0454608	0.196125	0.14655
ENSMUSG00000025732	Fam195a	17:25794570-25985680	7.99981	14.6512	21.0183	29.2464	29.7616	26.182
ENSMUSG00000057948	Unc13d	11:116062094-116077961	0.0982638	0.286152	0.355804	0.212442	0.56609	1.2238
ENSMUSG00000060586	H2-Eb1	17:34305876-34316199	2.66717	4.32165	9.11066	8.31964	24.3193	8.12655
ENSMUSG00000068893	Sprr2a2	3:92215798-92256724	0	0	0	0	0.0147686	0.0029692
ENSMUSG00000057594	Arl16	11:120464865-120467607	3.3444	3.45	2.88221	3.63933	2.61087	2.72973
ENSMUSG00000086606	Gm13205	4:148804428-148954889	0	0.121761	0	0	0	0.267758
ENSMUSG00000044296	Zfp879	11:50832030-50841552	0.181439	0.232311	0.214617	0.190572	0.190064	0.159184
ENSMUSG00000028706	Nsun4	4:116032841-116053876	6.6259	5.75382	7.15225	7.06282	7.30662	5.70387
ENSMUSG00000030979	Uros	7:133686242-133881532	9.90965	13.6543	13.1312	9.8325	12.5093	13.0586
ENSMUSG00000006586	Runx1t1	4:13743435-13893649	0	0.0223787	0.0454304	0.0481516	0.0668066	0
ENSMUSG00000034634	Ly6d	15:74762055-74763620	5.73655	2.13145	1.40118	1.02161	2.76568	0.520082
ENSMUSG00000056148	Rdh9	10:127759720-127792697	7.88864	4.84327	4.43468	7.10803	9.65447	5.26712
ENSMUSG00000086826	Gm11739	11:116466318-116494202	0.465519	0.991868	0.623251	0.442758	0.768244	1.39597
ENSMUSG00000042474	Fcmr	1:130865668-130880791	0	0	0.219012	0.823369	0.429887	0.0412984
ENSMUSG00000022828	Gtf2e1	16:37509789-37539789	5.25575	4.97737	3.96247	3.96086	4.00715	1.52826
ENSMUSG00000106147	Rnu3a	10:40258466-40258680	0	0	0	0	0	1.80264
ENSMUSG00000090293	Gm17034	6:82725024-82774454	0	0	0.0278082	0	0	0
ENSMUSG00000079505	Gm11131	17:35377020-35385290	0.192127	0.212756	0.401786	0.358919	0.483905	0.418383
ENSMUSG00000071748	Gm14698	X:68821092-68825318	1.59659	1.24802	1.3414	1.30002	1.54998	0.870622
ENSMUSG00000002803	Btbd6	12:112959861-113001926	4.10812	4.92666	5.13949	5.51927	4.80087	4.106
ENSMUSG00000096959	4930509G22Rik	16:11178175-11192292	0.156778	0	0.131508	0.0757099	0.105426	0.102101
ENSMUSG00000044452	Zfp507	7:35772342-35838074	2.71252	2.64044	3.21987	3.17233	3.92856	2.03431
ENSMUSG00000021867	Tmem254b	14:26081515-26235744	27.2463	22.7014	38.0536	27.929	26.2284	24.3955
ENSMUSG00000044279	Crb3	17:57041774-57065918	7.89744	10.8381	6.18403	11.4265	13.62	12.1705
ENSMUSG00000028194	Ddah1	3:145758674-145894277	3.0903	6.19549	15.2998	27.9818	29.577	20.9456
ENSMUSG00000027078	Ube2l6	2:84798827-84810335	49.2373	43.2159	34.4046	31.7773	38.3255	30.5349
ENSMUSG00000078485	Plekhn1	4:156221455-156228542	0.0686751	0.181024	0.193265	0.0554882	0.207256	0.246235
ENSMUSG00000069565	Dazap1	10:80261485-80288408	14.9781	16.6559	22.6902	15.6721	26.2666	21.8431
ENSMUSG00000028434	Epb41l4b	4:56991971-57143437	24.2356	24.261	22.649	24.2686	19.44	14.1412
ENSMUSG00000029190	D5Ertd579e	5:36490603-36696024	5.40664	5.8625	6.8645	6.77168	6.90763	4.0742
ENSMUSG00000023979	Guca1b	17:47385392-47392967	0.464481	0.985444	0.50138	0.499929	0.668179	0.522389
ENSMUSG00000045763	Basp1	15:25363284-25413764	0.362736	0.726798	0.914984	0.476944	0.458815	0.481538
ENSMUSG00000038591	Colec10	15:54410773-54466358	2.24109	2.62589	3.16434	3.97235	4.32616	2.05255
ENSMUSG00000071335	G630090E17Rik	10:39946906-39986646	10.3227	9.24401	8.48661	9.72929	7.96232	5.27638
ENSMUSG00000038080	Kdm1b	13:47025169-47084613	4.24185	5.45897	6.09578	6.23952	5.56628	3.49859
ENSMUSG00000015966	Il17rb	14:29996140-30008896	3.31674	2.26223	1.46467	1.95381	2.15492	1.57098
ENSMUSG00000107990	Gm7890	6:49073794-49214957	0.205217	0.304582	0	0.162953	0	0.0788631
ENSMUSG00000035364	4930524J08Rik	5:99979060-99979663	0.226183	0	0.363782	0	0.472063	0.189199
ENSMUSG00000087249	Gm16062	11:59810079-59880968	1.31324	1.40595	0.509701	0.58732	0.688655	1.1911
ENSMUSG00000068392	Rnase13	14:51922159-51922773	0.130968	0.187683	0.11418	0.101815	0	0.102562
ENSMUSG00000059554	Ccdc28a	10:18213675-18234998	6.12705	8.99463	10.5799	7.54112	10.3563	10.5347
ENSMUSG00000021514	Zfp369	13:65278813-65304221	1.38716	0.926417	1.07352	1.47606	2.41484	1.57537
ENSMUSG00000000440	Pparg	6:115360950-115490399	0.777481	1.12916	4.19915	5.65326	4.80667	3.51324
ENSMUSG00000022831	Hcls1	16:36934982-36963212	1.38341	3.00816	1.99544	2.0624	4.54004	4.02378
ENSMUSG00000068196	Col8a1	16:57624257-57754737	0.116805	0.00804369	0.120503	0.0426196	0.0905061	0.0110398
ENSMUSG00000083382	Gm6433	5:141241489-142215586	0.128579	0.134049	0.35882	0.20567	0.431197	0.289105
ENSMUSG00000035183	Slc24a5	2:125068123-125123661	0.365806	0.359514	0.163008	0.45204	0.0740558	0.116203
ENSMUSG00000031147	Magix	X:7673163-7681251	3.66445	5.93153	8.48214	8.09508	9.42832	8.65346
ENSMUSG00000029366	Dck	5:88764995-88783281	1.55653	1.58012	1.88751	1.8394	1.81091	0.712833
ENSMUSG00000017688	Hnf4g	3:3508029-3658052	0	0.0211291	0	0	0	0
ENSMUSG00000020591	Ntsr2	12:16653469-16660236	0	0	0	0.0551575	0	0
ENSMUSG00000021279	Cdc42bpb	12:111284761-111377718	5.97509	9.51894	9.20006	9.5964	9.66266	5.95526
ENSMUSG00000026368	F13b	1:139501701-139523752	36.3065	35.5455	53.9567	50.4407	47.4116	32.861
ENSMUSG00000028018	Gstcd	3:132981751-133110988	1.1361	0.936336	0.659938	1.42355	1.22115	0.892028
ENSMUSG00000038628	Polr3k	2:181864336-181870830	4.0379	4.44898	5.06079	5.37596	5.2525	2.73195
ENSMUSG00000029269	Sult1b1	5:87513338-87538195	2.68178	4.75975	10.4658	10.02	13.3702	9.82331
ENSMUSG00000033502	Cdc14a	3:116272552-116424032	0.456464	0.319815	0.29119	0.408595	0.308572	0.238976
ENSMUSG00000106709	Gm42582	6:21771394-21858178	0	0.302646	0	0.430653	0.69358	0.208205
ENSMUSG00000050821	Fam131a	16:20693281-20722267	0.106055	0.0286187	0.246874	0	0.105479	0.294364
ENSMUSG00000042251	Pm20d1	1:131797380-131821473	11.2768	13.9432	18.5352	19.0933	17.2008	11.9066
ENSMUSG00000051391	Ywhag	5:135908408-135934616	23.6936	25.8642	25.8564	30.0026	26.3092	14.743
ENSMUSG00000029246	Ppat	5:76913248-76967509	4.20124	3.84795	3.9057	3.73956	3.37965	2.0511
ENSMUSG00000024339	Tap2	17:34197720-34216321	8.22547	6.7166	6.18311	5.44862	8.15222	6.40399
ENSMUSG00000003437	Paf1	7:28392950-28399388	15.4244	13.8339	14.3179	16.5115	17.0885	14.7791
ENSMUSG00000019295	Tmem129	5:33634951-33678995	7.33443	7.19159	5.93046	6.48222	6.08071	5.30181
ENSMUSG00000056592	Zfp658	7:43562255-43575461	0.295226	0.207428	0.276858	0.556181	0.532303	0.254979
ENSMUSG00000031848	Lsm4	8:70673247-70678752	13.4983	15.0988	17.1419	15.7329	19.2011	22.8589
ENSMUSG00000051639	Gm5812	17:6106436-6251128	0.127014	0.0190343	0.235015	0.16048	0.101803	0.201368
ENSMUSG00000017943	Gdap1l1	2:163438475-163455324	0	0	0	0	0.093567	0
ENSMUSG00000106288	Gm43593	5:107744794-107875107	1.04204	0.411691	0.624671	0.562152	0.294748	0.26718
ENSMUSG00000037017	Zscan21	5:138116902-138134265	6.26029	6.09514	5.19113	4.40548	6.50663	4.4085
ENSMUSG00000049515	Espnl	1:91322074-91348306	0.126179	0.0890146	0.0750303	0.0539681	0.117003	0.0703747
ENSMUSG00000068762	Gstm6	3:107938846-107943749	18.7034	33.258	64.9731	96.2714	89.8645	86.1478
ENSMUSG00000028278	Rragd	4:32983036-33022180	0.341926	0.344483	0.32635	0.209097	0.276103	0.116999
ENSMUSG00000027463	Slc52a3	2:151996510-152009258	0	0.215539	0.312557	0.124035	0.0544465	0.105133
ENSMUSG00000026955	Sapcd2	2:25372320-25378213	0	0.0169695	0	0	0.135682	0.0124532
ENSMUSG00000104801	Gm43834	3:18299309-18304139	0.0332017	0	0	0	0	0
ENSMUSG00000084050	Gm14439	2:175061548-175067781	0	0	0	0	0	0.140672
ENSMUSG00000001053	N4bp3	11:51643062-51650842	1.2127	2.42132	2.05431	2.46745	2.23642	2.19259
ENSMUSG00000085315	A430018G15Rik	2:52425011-52676831	2.94353	2.36213	3.69859	3.78586	2.62299	5.87827
ENSMUSG00000045730	Adrb2	18:62177816-62179959	0.327648	0.249714	0.126281	0.189178	0.329307	0.239936
ENSMUSG00000054381	Zfp747	7:127372536-127376050	2.63845	1.46188	1.97788	1.39318	2.83392	1.28344
ENSMUSG00000080972	Gm16061	5:135653809-135735326	0.104126	0	0	0	0.0998992	0
ENSMUSG00000105137	Gm42869	3:100562207-100685503	0	0	0	0.0192606	0	0
ENSMUSG00000075420	Smim6	11:115858405-115966725	0	0.336898	0.413204	0.177411	0.728652	0.89359
ENSMUSG00000020121	Srgap1	10:121780967-122047315	0.213537	0.102844	0.0950659	0.180492	0.0784503	0.154906
ENSMUSG00000103966	Gm37120	1:132102364-132108323	0.0107307	0.0148418	0	0	0.00876413	0.00560959
ENSMUSG00000087273	Gm13203	4:148713702-148716581	1.03401	0.307559	1.13835	0.215735	1.08499	0.948994
ENSMUSG00000089847	Timm10b	7:105634202-105721799	39.7384	35.8976	30.3376	31.6396	41.4137	42.1985
ENSMUSG00000097857	Gm26603	2:52857859-53134202	0.0207127	0.0141052	0.017669	0	0	0.0213918
ENSMUSG00000094614	Gm21769	8:20122364-20126624	0.16627	0.096603	0.0421449	0.0972428	0.134248	0.0591305
ENSMUSG00000039110	Mycbpap	11:94501346-94521742	0	0.100065	0.0165933	0	0.0335253	0.0109525
ENSMUSG00000017499	Cdc6	11:98907800-98923940	0.0255601	0.0948875	0.0130794	0.0677772	0.0619847	0.0510864
ENSMUSG00000096964	Gm6345	1:170254048-170255739	0	0.0665584	0.211081	0.105693	0.286372	0.247199
ENSMUSG00000019027	Dnah1	14:31260374-31323896	0.0160742	0.0360406	0.0345578	0	0.00507603	0
ENSMUSG00000028886	Eya3	4:132638986-132724765	4.0675	3.81923	3.28825	3.58768	3.28577	2.72332
ENSMUSG00000031387	Renbp	X:73922120-73930850	1.7601	0.792418	0.625888	1.26377	1.82351	0.659155
ENSMUSG00000004110	Cacna1e	1:154390730-154884501	0	0	0	0.0172507	0.0634205	0.00185764
ENSMUSG00000059669	Taf1b	12:24498580-24558571	0.998214	1.11211	1.68864	1.96003	1.5225	1.55742
ENSMUSG00000008129	4930432K21Rik	8:84148024-84172590	0	0	0.030641	0	0	0
ENSMUSG00000070565	Rasal2	1:157135181-157420236	1.22738	1.48562	3.31635	0.764886	0.768736	0.579307
ENSMUSG00000059864	Olfr1393	11:49280149-49281085	0	0.218102	0.27106	0	0.189895	0.281651
ENSMUSG00000087094	Gm13093	4:150113878-150119263	0	0.0217122	0	0	0	0.0175222
ENSMUSG00000043102	Qrfp	2:31806165-31810580	0.0237145	0.0168377	0	0.017938	0.0212857	0.014293
ENSMUSG00000094559	Cyp2d34	15:82615964-82620907	0	0	0.0429254	0	0	0.0344497
ENSMUSG00000039887	Alg14	3:121291772-121363094	6.64344	5.74077	4.35238	8.79305	4.69863	5.13355
ENSMUSG00000021650	Ptcd2	13:99319648-99344678	10.0893	10.5829	11.6862	12.7694	10.1333	8.66453
ENSMUSG00000034210	Efcab14	4:115737743-115777327	4.34763	4.02706	3.64389	4.02067	3.51785	2.224
ENSMUSG00000074818	Pdzd7	19:45015175-45046614	0	0	0.034659	0.0513546	0	0
ENSMUSG00000080002	Gm5566	5:149660764-149661223	0.19225	0	0	0	0	0.142768
ENSMUSG00000045671	Spred2	11:19924374-20024026	1.83728	2.18726	2.8289	2.69606	2.33107	1.82992
ENSMUSG00000028654	Mycl	4:122995651-123002485	0.6366	1.01076	1.31115	1.38126	2.53234	1.47848
ENSMUSG00000038697	Taf5l	8:119910359-124345724	3.34827	2.82586	3.85809	3.81121	2.45764	1.99908
ENSMUSG00000058997	Vwa8	14:78849177-79202310	13.5476	13.4287	16.9352	21.6328	17.7683	11.9652
ENSMUSG00000002459	Rgs20	1:4909575-5162529	0	0	0.0671451	0	0	0
ENSMUSG00000085795	Zfp703	8:26977335-26981461	2.63974	1.89548	1.4064	1.35693	1.68579	0.9535
ENSMUSG00000047084	Ngrn	7:80261214-80265374	9.00517	10.878	10.2369	14.1718	11.2234	10.8771
ENSMUSG00000032002	Dcun1d5	9:7184565-7207031	13.9499	14.6908	12.7279	13.5382	13.5665	10.4168
ENSMUSG00000070544	Top1	2:160645887-160722764	11.3979	11.3132	10.7558	12.1008	9.72289	6.16824
ENSMUSG00000054428	Atpif1	4:132530554-132533659	11.4188	14.2207	14.1106	16.9749	15.8304	17.2166
ENSMUSG00000078897	Gm4724	2:175422299-175435807	1.48811	1.79908	1.95279	2.22159	2.04981	1.41523
ENSMUSG00000026991	Pkp4	2:59160849-59355208	9.84012	13.9073	17.7493	19.9996	14.3884	8.60539
ENSMUSG00000085303	Gm16751	2:160731299-160906002	0.0396187	0	0	0	0	0
ENSMUSG00000085637	1700048M11Rik	16:92301285-92313041	0	0.394471	0	0	0.168843	0
ENSMUSG00000034274	Thoc5	11:4895319-4928867	4.57421	5.17475	5.4021	6.03327	4.27927	4.97268
ENSMUSG00000051043	Gprc5c	11:114851151-114872617	13.5831	14.371	15.3424	14.7248	13.386	11.4068
ENSMUSG00000017692	Rhbdl3	11:80300911-80355955	0.0205554	0.0284416	0.0527766	0	0.0172686	0.0107162
ENSMUSG00000072972	Adam4	12:81358859-81557458	0.282758	0.159203	0.279287	0.0842858	0.130963	0.129798
ENSMUSG00000034786	Gpsm3	17:34589805-34597400	0.974786	1.40665	0.894742	1.28901	2.58056	2.05479
ENSMUSG00000102758	Naaladl2	3:23798101-25144261	0.0865522	0.0769605	0.588582	0.803456	0.668608	0.404742
ENSMUSG00000045875	Adra1a	14:66635250-66733462	0.629524	0.720909	0.587528	1.08709	1.06203	0.378705
ENSMUSG00000027245	Hypk	2:121439009-121458672	9.85605	13.4211	12.7852	13.2271	7.08556	7.41997
ENSMUSG00000024597	Slc12a2	18:57878677-57946821	0.960295	1.31539	1.27374	1.2935	1.12898	0.580783
ENSMUSG00000066839	Ecsit	9:22055459-22086122	12.7171	15.9046	19.3476	18.1886	17.2856	18.4521
ENSMUSG00000076538	Igkv13-84	6:68939601-68940067	0	0	0	0	0	0.193981
ENSMUSG00000101603	Gm28730	X:53051193-53053159	0	0	0	0	0.0882893	0
ENSMUSG00000047370	Gm7367	7:60155608-60156100	1.11757	0.34311	0.850946	0.418239	1.22175	0.609754
ENSMUSG00000074435	Smcp	3:92583866-92588997	0	0	0.114363	0	0	0
ENSMUSG00000000530	Acvrl1	15:101128521-101145336	0.651698	0.95043	0.849986	1.19048	0.717399	0.810426
ENSMUSG00000096940	Gm4755	12:8764900-8771181	0.0929695	0.0810199	0.0200833	0.0346011	0.0402649	0.0260518
ENSMUSG00000090352	Gm3972	7:9478412-9501500	0.0448386	0.0328955	0.0166743	0.0070604	0.0154222	0.0349294
ENSMUSG00000045312	Lhfpl2	13:94057795-94195409	0.716939	0.97422	1.63266	1.44504	1.58742	0.79547
ENSMUSG00000035206	Sppl2b	10:80855274-80868705	3.52407	4.72149	4.85372	5.55711	5.3244	4.78627
ENSMUSG00000107586	Gm44283	2:37776248-38287390	0	0	0	0	0.0100554	0
ENSMUSG00000029234	Tmem165	5:76183879-76209245	5.03159	5.47877	4.69183	4.64463	4.26704	3.51292
ENSMUSG00000008822	Acyp1	12:85272397-85288438	11.1481	8.5705	10.0713	10.3121	11.6574	13.9863
ENSMUSG00000017344	Vtn	11:78499090-78502324	1914.72	1671.53	1305.96	1132.21	1059.31	1323.7
ENSMUSG00000081165	Gm11783	4:3258348-3259233	0	0	0	0	0	0.0615272
ENSMUSG00000040998	Npnt	3:132881744-132950291	0.100722	0.0630995	0.164136	0.204332	0.319174	0.0991783
ENSMUSG00000027189	Trim44	2:102300118-102407828	6.62586	8.4697	9.69935	8.78772	7.45673	4.07788
ENSMUSG00000038312	Edem2	2:155701676-155729475	22.4174	26.4109	23.8019	23.0467	18.9858	20.4808
ENSMUSG00000040322	Slc25a24	3:109123148-109168457	0.174636	0.330988	0.263453	0.23649	0.263303	0.222606
ENSMUSG00000021763	BC067074	13:113317083-113379711	0	0	0	0.0266795	0	0.00980474
ENSMUSG00000040044	Orc3	4:34570795-34614944	8.34732	6.35739	7.02689	7.78908	7.01908	5.9509
ENSMUSG00000097051	Gm26836	11:75732868-75765845	0	0.0953702	0	0.0253508	0	0
ENSMUSG00000049287	Iba57	11:59155368-59163739	2.98521	3.14367	2.46154	2.82954	2.54362	2.88972
ENSMUSG00000028289	Epha7	4:28813130-28967499	0.213432	0.179971	0.101308	0.119999	0.27981	0.118251
ENSMUSG00000041372	B4galnt3	6:120203072-120295432	0.648873	1.00628	0.727022	0.744376	0.447331	0.249463
ENSMUSG00000087364	Gm13398	2:27037284-27040853	0	0	0	0	0.0239006	0
ENSMUSG00000067995	Gtf2f2	14:75896936-76010865	3.90599	4.12556	4.72189	4.5697	3.97304	3.19098
ENSMUSG00000050627	Gpd1l	9:114899340-114933987	3.05638	3.55019	4.42469	4.7863	5.40355	2.71534
ENSMUSG00000032258	Lca5	9:83390292-83454573	0.014653	0.0786069	0.0777191	0.160802	0.19387	0.103979
ENSMUSG00000023977	Ubr2	17:46928291-47010532	7.09467	7.00783	7.49574	8.04986	7.91162	6.30755
ENSMUSG00000100680	1810044D09Rik	6:91440986-91441755	2.09263	3.38777	1.3588	2.17959	3.34627	2.80743
ENSMUSG00000039220	Ppp1r10	17:35916433-35932283	8.53904	14.5001	12.19	9.74629	9.47315	8.82503
ENSMUSG00000032289	Thsd4	9:59966930-60522046	0	0.0285998	0.0812361	0.0350323	0.0542094	0.0413919
ENSMUSG00000035268	Pkig	2:163658385-163726158	12.3031	13.1703	10.1144	11.4172	12.8246	12.21
ENSMUSG00000029076	Sdf4	4:155992871-156013610	46.863	41.5869	40.7999	47.336	50.2596	46.1579
ENSMUSG00000034258	Mfsd7c	12:85746538-85813585	0.541958	0.405769	0.388506	0.301406	0.429774	0.2667
ENSMUSG00000024251	Thada	17:84190055-84466196	0.563222	0.851955	0.846874	0.75877	0.576368	0.389962
ENSMUSG00000005718	Tfap4	16:4544660-4559720	0.980222	0.765751	1.4378	1.39481	1.6646	1.67542
ENSMUSG00000082170	Gm8617	X:74789936-74792158	0	0	0	0.0103346	0	0
ENSMUSG00000029844	Hoxa1	6:52155589-52162119	0	0.0627798	0.0292457	0.145906	0.121502	0.119063
ENSMUSG00000081121	Gm12791	4:101875346-101876001	0	0.0833076	0	0	0	0
ENSMUSG00000033530	Ttc7b	12:100300770-100520822	3.50748	3.22073	2.83759	3.80635	2.91058	2.4267
ENSMUSG00000085342	Gm12254	11:58508790-58509261	2.80221	1.35421	0.954035	1.75223	2.09948	2.46095
ENSMUSG00000063543	Gm5616	9:48450399-48450786	0	0.056688	0	0	0	0
ENSMUSG00000096988	A930029G22Rik	17:69416659-69439304	0.307328	0.0847863	0.404484	0.180436	0.186154	0.239643
ENSMUSG00000085184	4933439K11Rik	1:172520800-172563717	0	0.0936275	0	0	0.0942937	0
ENSMUSG00000025359	Pmel	10:128706257-128744056	0.215139	0.0811037	0.0995164	0.0289979	0.0362652	0.165654
ENSMUSG00000092176	Gm20460	17:34604261-34628510	0	0.0669562	0	0	0	0
ENSMUSG00000041642	Kif21b	1:136131388-136177998	0.199707	0.123594	0.159275	0.31722	0.220512	0.453775
ENSMUSG00000101211	Gm28818	1:71894067-71917125	0.649042	0.304799	1.34107	0.141529	0.160387	0.281492
ENSMUSG00000023973	Cnpy3	17:46442447-46831413	15.5167	21.9236	18.7715	22.9579	21.9923	22.7149
ENSMUSG00000020914	Top2a	11:98992942-99024189	0.420516	0.444105	0.467307	0.391349	0.355209	0.157295
ENSMUSG00000072789	Gm10420	6:122696000-122696882	0.926714	0.68784	0.529952	0.507578	1.69053	1.02428
ENSMUSG00000079415	Cntf	19:12763659-12796126	0.419077	0	0	0.235656	0.553196	0.113717
ENSMUSG00000025413	Ttc4	4:106662255-106678944	7.72231	9.28355	10.6093	9.94966	9.7606	8.79755
ENSMUSG00000021645	Smn1	13:100124851-100137690	4.05525	3.36277	4.32821	4.05753	4.97523	3.3955
ENSMUSG00000086946	Gm15527	6:54039553-54566489	0.0354425	0	0.029481	0	0	0.008106
ENSMUSG00000085715	Tsix	X:103414466-103484957	0	0.096783	0.0719272	0.0463571	0	0
ENSMUSG00000082016	Pgam1-ps2	7:27469770-27470535	3.20035	2.43064	3.11001	2.49129	3.35658	2.55682
ENSMUSG00000033688	1300017J02Rik	9:103250520-103305082	140.175	160.61	180.617	177.639	158.375	159.545
ENSMUSG00000029055	Plch2	4:154983114-155056784	0	0	0	0.0772941	0	0.0164175
ENSMUSG00000004837	Grap	11:61653264-61720826	0.959503	1.07049	1.24403	1.06761	1.31317	1.46197
ENSMUSG00000003549	Ercc1	7:19344777-19359483	2.49108	3.53637	3.66909	3.00591	2.1546	3.83872
ENSMUSG00000087113	Gm11714	11:107207891-107470699	0.912363	0.0687248	0.169565	0.217114	0	0
ENSMUSG00000022793	B4galt4	16:38742263-38769049	0.444001	0.442061	0.307419	0.3679	0.602911	0.542805
ENSMUSG00000106560	Gm43119	5:111417361-111457033	0.62661	0.259308	0.163452	0.253551	0.136876	0.232542
ENSMUSG00000071477	Zfp777	6:48024187-48048911	1.38945	3.03678	2.72247	2.5239	3.91105	2.94596
ENSMUSG00000022054	Nefm	14:68082589-68124846	0	0.0114361	0	0.0362722	0.0141808	0
ENSMUSG00000097313	Gm26569	16:29907518-29946517	0	0	0.0646963	0	0	0
ENSMUSG00000074735	Gm21994	2:150254517-150255591	0.368333	0.185616	0.155137	0.120128	0.228222	0.0678477
ENSMUSG00000042607	Asb4	6:5383385-5433022	0.0568899	0.164721	0.047928	0.0405185	0.0146194	0.0267999
ENSMUSG00000047250	Ptgs1	2:36230425-36252272	4.20454	3.31519	2.57572	2.34744	2.91453	2.02107
ENSMUSG00000078664	Sprr2a1	3:92215798-92256724	0	0	0	0.00447055	0	0.0028363
ENSMUSG00000052921	Arhgef15	11:68943154-68957480	1.08317	1.42503	1.04873	0.869294	2.29207	1.35183
ENSMUSG00000073478	D730003I15Rik	1:191224453-191226140	0.408524	0.948958	0.665122	1.35617	1.41376	1.68623
ENSMUSG00000071350	Setdb2	14:59402008-59440884	3.88515	2.65508	3.37362	3.82617	4.84614	1.47324
ENSMUSG00000020741	Cluh	11:74649494-74670847	32.3769	36.874	49.9326	48.5435	42.9285	30.4145
ENSMUSG00000022500	Litaf	16:10959274-11066157	143.386	67.6334	38.5597	36.1953	29.1946	26.4356
ENSMUSG00000058613	Cyp2d41-ps	15:82777930-82782141	3.64481	2.58629	1.19884	0.576169	0.259412	0.155009
ENSMUSG00000073436	Eme2	17:24886642-24936977	10.0183	6.04841	6.37626	6.28425	6.68901	4.93166
ENSMUSG00000035355	Kcnh4	11:100740375-100759942	0	0	0	0	0.0212246	0
ENSMUSG00000061479	Snrpa	7:27187004-27228661	18.9893	22.4893	23.5999	25.1069	26.0676	27.3545
ENSMUSG00000021482	Aaed1	13:64291835-64312710	11.352	11.0521	12.6943	14.9327	13.8128	7.75474
ENSMUSG00000029445	Hpd	5:123047372-123250131	397.386	510.512	678.324	668.409	787.525	814.661
ENSMUSG00000004980	Hnrnpa2b1	6:51460931-51469894	194.711	168.121	174.143	164.566	182.291	143.393
ENSMUSG00000057561	Eif1a	18:46597703-46610225	33.3091	29.391	29.3986	31.2489	27.5025	12.4379
ENSMUSG00000103392	Gm38303	3:10311955-10335681	5.0623	2.65682	1.7356	2.63863	3.6995	1.16394
ENSMUSG00000023505	Cdca3	6:124829546-124833701	1.32745	1.06425	1.65445	0.839989	1.22094	0.69642
ENSMUSG00000046822	Slc39a3	10:81028537-81037426	2.26756	1.6888	1.59973	2.02711	1.98966	1.65423
ENSMUSG00000064032	Gm10143	19:10198367-10207824	0	0.0617989	0.0946381	0.089404	0.024409	0
ENSMUSG00000086796	4932702P03Rik	13:24905592-24941417	0.142695	0.32555	0.131629	0.077269	0.348873	0.104229
ENSMUSG00000031097	Tnni2	7:142441807-142444410	0	0.394456	0	0	0.106714	0
ENSMUSG00000027520	Zdbf2	1:63273225-63314576	0	0	0	0.00339566	0	0.00224579
ENSMUSG00000037447	Arid5a	1:36307732-36324029	7.32329	1.02394	0.54658	1.23849	0.30393	0.817485
ENSMUSG00000081769	Gm12216	11:53783417-53859256	0.563889	1.06051	0.903554	1.2693	0.341682	1.25088
ENSMUSG00000034110	Kctd7	5:130144860-130155806	1.92066	0.838735	0.754466	1.96987	0.760179	0.193636
ENSMUSG00000071332	E230015B07Rik	6:87672381-87690847	0.0455031	0.115758	0.081342	0.104647	0.16675	0.0820526
ENSMUSG00000097835	Gm26910	18:67773711-67774857	0	0.530435	0.163978	0.698066	0.171514	0.137809
ENSMUSG00000021384	Susd3	13:49230689-49248706	0.0709791	0	0.0566058	0	0.0593319	0.208755
ENSMUSG00000039910	Cited2	10:17723227-17725673	6.41741	10.0654	11.0257	10.8252	11.7607	7.5373
ENSMUSG00000024965	Fermt3	19:6996130-7019469	0.730719	0.663993	0.541242	0.593429	1.05298	0.715342
ENSMUSG00000022283	Pabpc1	15:36595660-36608973	50.1194	51.1555	56.8426	54.3181	46.7652	45.9473
ENSMUSG00000091680	Klhdc7b	15:89386826-89388867	0	0.331685	0.203453	0.0708367	0.13061	0.211781
ENSMUSG00000084132	Gm15982	5:74204815-74531759	0	0	0	0.119316	0.145479	0
ENSMUSG00000033170	Card10	15:78775137-78803042	0.902851	1.59615	1.36684	1.66998	1.66666	1.71007
ENSMUSG00000054385	Ceacam2	7:25376818-25566417	4.74661	4.38834	5.61998	5.90714	6.95324	6.08635
ENSMUSG00000109157	RP24-439I22.8	7:59223846-59324149	0.0617895	0.0823735	0.0258745	0.0109136	0.0585436	0.0525867
ENSMUSG00000029474	Rnf34	5:122850047-123030456	1.77744	1.38587	2.47436	1.61289	2.60237	1.15307
ENSMUSG00000080790	Gm7638	16:11178175-11192292	0	0	0	0.196136	0	0
ENSMUSG00000026688	Mgst3	1:167371965-167393841	2.27846	4.25207	4.98072	10.3296	16.8274	11.4265
ENSMUSG00000063235	Ptpmt1	2:90894633-90918258	17.7003	25.6049	28.8131	29.6739	33.1879	31.4556
ENSMUSG00000023829	Slc22a1	17:12648873-12675838	110.253	117.708	107.464	128.6	123.404	100.19
ENSMUSG00000087480	Gm15910	10:120781095-120899101	0.0631433	0.0272835	0	0	0.0306107	0.0268667
ENSMUSG00000030556	Lrrc28	7:67513409-67645268	12.6696	11.0219	11.4721	16.2337	15.919	10.1118
ENSMUSG00000039065	Fam173b	15:31601851-31621227	8.60116	10.6835	10.8689	9.82373	11.3123	8.29256
ENSMUSG00000003233	Dvl3	16:20511132-20532520	4.65463	3.61578	3.81746	3.80273	3.52346	2.29791
ENSMUSG00000030889	Vwa3a	7:120736458-120805742	0.0339018	0	0	0	0	0.228905
ENSMUSG00000021275	Tecpr2	12:110889263-110972394	1.65959	1.64087	1.26592	1.91348	1.78252	0.876564
ENSMUSG00000105550	Gm42586	3:127861598-127865261	0.0844921	0.0289855	0	0.0616075	0.0340632	0.0478447
ENSMUSG00000085936	2610307P16Rik	13:28460033-28885620	0.176313	0.165684	0	0	0	0.103708
ENSMUSG00000019892	Lrriq1	10:103063197-103236322	0	0	0	0.00686162	0	0
ENSMUSG00000020774	Aspa	11:73304991-73329596	3.31687	2.64883	4.32409	4.84086	5.86547	4.00585
ENSMUSG00000000631	Myo18a	11:77763245-77865980	18.7848	12.9056	9.56975	12.2097	10.6944	9.15105
ENSMUSG00000108350	RP24-174G2.1	7:79922571-79924867	1.06144	1.18919	1.31167	0.73029	0.569254	0.628004
ENSMUSG00000094475	Gm11007	2:175643977-175653860	0.620927	1.16718	1.60541	1.38449	1.12387	0.675482
ENSMUSG00000029388	Eif2b1	5:124570212-124579131	12.4998	10.1605	10.117	13.0074	11.2231	9.59729
ENSMUSG00000101671	Gm28221	15:37366174-37792570	0	0	0.470927	0	0	0
ENSMUSG00000071567	A830039N20Rik	14:23289430-24004859	0	0	0	0.0967835	0	0
ENSMUSG00000105485	Gm42447	5:14514917-14863459	0	0	0	0.0156246	0	0
ENSMUSG00000020775	Mrpl38	11:116131816-116138868	38.2957	43.3411	41.3545	44.5312	47.5705	51.2141
ENSMUSG00000002660	Clpp	17:56990263-56996371	27.3696	34.3485	30.2711	32.6037	33.8578	42.6248
ENSMUSG00000074698	Csnk2a1	2:152226838-152281852	19.2938	18.7703	20.5155	22.8739	22.7954	14.4436
ENSMUSG00000053931	Cnn3	3:121424235-121458207	29.278	32.4186	38.9257	46.8532	47.0065	41.5688
ENSMUSG00000082744	Gm15625	9:55208924-55326844	0.0507462	0	0	0	0	0
ENSMUSG00000039756	Dnttip2	3:122245556-122530191	8.8068	6.18924	6.05423	6.61087	4.98549	4.27118
ENSMUSG00000106541	Gm43246	5:113086322-113163351	0	0.117068	0	0.126491	0.167024	0
ENSMUSG00000032042	Srpr	9:35184550-35267805	77.6072	60.4536	57.9481	59.3426	49.1475	30.516
ENSMUSG00000069920	B3gnt9	8:105225144-105255153	0.422896	0.356449	0.618166	0.723591	0.847938	0.257059
ENSMUSG00000035722	Abca7	10:79996493-80015572	0.776346	1.07651	0.930594	0.833557	1.19362	0.911593
ENSMUSG00000099381	Gm18303	1:45905622-45906798	0	0.0364739	0	0	0	0
ENSMUSG00000107838	RP24-470M22.10	6:133104908-133112301	2.86825	5.31711	5.56033	5.36962	6.44742	5.41769
ENSMUSG00000040964	Arhgef10l	4:140514484-140666012	11.1663	7.27494	8.29552	5.91149	5.87523	6.79222
ENSMUSG00000021156	Zmynd11	13:9684835-9765321	13.3232	11.8835	12.2416	15.6823	13.8795	12.1883
ENSMUSG00000040006	Ginm1	10:7767946-7792824	28.2664	27.7307	28.04	20.8607	22.9846	19.8533
ENSMUSG00000072704	Smim10l1	6:133104908-133112301	22.4007	24.1225	23.7457	24.6819	24.9413	26.3586
ENSMUSG00000104713	Gbp6	5:105214906-105293698	1.51804	2.11605	3.7752	3.73918	3.08817	1.20641
ENSMUSG00000042042	Csgalnact2	6:118107451-118139140	2.83777	2.37961	1.87092	2.57179	2.3998	1.16168
ENSMUSG00000097374	Gm26874	19:57452905-57491005	0	0	0.0638373	0	0	0
ENSMUSG00000020251	Glt8d2	10:82629827-82690650	0.057831	0.0805959	0	0	0	0.0543233
ENSMUSG00000039361	Picalm	7:90130212-90213465	24.5751	23.2063	25.8588	26.6919	28.9445	18.7636
ENSMUSG00000054752	Fsd1l	4:53631470-53707009	0.182428	0.103704	0.0592246	0.133265	0.0702276	0.0648195
ENSMUSG00000027254	Map1a	2:121289599-121355396	0	0.00488066	0.0395029	0.0264445	0.00628442	0.0224601
ENSMUSG00000030619	Eed	7:89954653-90049069	9.86131	6.71106	8.10773	7.56508	9.50215	5.57058
ENSMUSG00000001034	Mapk7	11:61485430-61494406	0.681794	0.836649	0.963682	0.561028	0.936369	0.984724
ENSMUSG00000015652	Steap1	5:5736316-5749326	0.236936	0.124371	0.240215	0.266842	0.105381	0
ENSMUSG00000025290	Rps24	14:24490680-24496146	379.474	382.116	320.94	341.221	320.456	329.706
ENSMUSG00000059791	Nrm	17:35860917-35875596	0.349892	0.843494	0.180555	0.768584	0.0645059	0.458333
ENSMUSG00000045411	2410002F23Rik	7:44246721-44262720	8.93486	7.15147	6.56573	7.34607	7.93536	8.22951
ENSMUSG00000025722	Wdr73	7:80890722-80901269	4.87565	3.43372	5.9044	5.26722	5.32334	4.87124
ENSMUSG00000106262	Gm43375	3:95929245-95947390	0.244076	0.0405728	0.0251636	0.107695	0.0472128	0.0295708
ENSMUSG00000028330	Ncbp1	4:46038934-46196311	7.44457	6.44299	6.62722	7.83351	6.06941	4.54772
ENSMUSG00000091586	Cyp4f17	17:32506461-32528894	4.74119	4.55641	4.81072	6.08365	5.04207	5.279
ENSMUSG00000027602	Map1lc3a	2:155276296-155278073	20.3631	23.5324	23.6504	24.7486	27.0235	25.4967
ENSMUSG00000024952	Rps6ka4	19:6829084-6840601	1.33985	1.50017	1.36904	1.77037	1.85885	1.69047
ENSMUSG00000020956	Dtd2	12:51988311-52006501	5.74784	5.06429	5.3843	7.05347	6.11015	6.6545
ENSMUSG00000020882	Cacnb1	11:98001507-98030492	0.218354	0.250986	0.17559	0.114602	0.0462839	0.252785
ENSMUSG00000106788	Gm43449	5:90490736-90515931	0	0	0	0.582362	0	0
ENSMUSG00000035629	Rubcn	16:32821702-32908963	2.70001	4.85883	3.09352	4.22097	6.7654	2.42752
ENSMUSG00000035004	Igsf6	7:121033251-121078329	0.777609	0.842184	0.484007	0.498416	0.905659	0.815452
ENSMUSG00000042812	Foxf1	8:119910359-124345724	0.583584	0.934847	0.688362	0.806193	1.16207	0.909861
ENSMUSG00000097133	Gm26628	6:71909052-71984935	0.0449455	0.0643194	0.0401673	0	0.0810824	0.201994
ENSMUSG00000098609	Anxa11os	14:25842155-25886804	0.0459184	0	0	0.0176016	0.124319	0
ENSMUSG00000039968	Rsbn1l	5:20893027-20956398	1.99917	2.32273	2.29559	2.13647	2.14761	1.35217
ENSMUSG00000033701	Acbd6	1:155558119-155691330	19.7802	21.482	19.2387	24.9002	24.3652	27.5145
ENSMUSG00000021939	Ctsb	14:63122461-63177793	66.9233	74.9259	71.7615	79.027	73.5779	58.6838
ENSMUSG00000008028	1700008O03Rik	7:44310252-44400187	0	0.0399777	0	0	0	0
ENSMUSG00000019590	Cyb561	11:105933701-105953336	22.8281	10.8743	4.4392	2.13089	3.70962	2.28488
ENSMUSG00000079380	Gm8271	14:5161445-5221712	0	0	0	0	0.0116051	0
ENSMUSG00000018932	Map2k3	11:60932032-60952811	17.2541	22.3864	28.0608	28.3649	26.331	25.0299
ENSMUSG00000104332	Gm38283	1:121300136-121300831	0.133756	0	0.116515	0	0.229585	0
ENSMUSG00000046567	4930430F08Rik	10:100488288-100589259	1.60285	1.61955	1.86463	2.41899	2.10599	1.46223
ENSMUSG00000027637	1110008F13Rik	2:156863127-156887192	62.8016	54.474	57.0439	67.7561	61.771	39.24
ENSMUSG00000018698	Lhx1	11:84518283-84525535	0	0	0	0	0	0.00991133
ENSMUSG00000071337	Tia1	6:86404218-86480830	7.11104	7.24232	5.4879	5.44138	6.58895	4.24974
ENSMUSG00000071253	Slc25a16	10:62920632-62946498	13.8129	16.623	18.9734	22.0499	21.3756	13.1364
ENSMUSG00000000708	Kat2b	17:53566860-53672720	8.01172	9.10951	12.3141	15.1641	12.8253	7.1227
ENSMUSG00000021111	Papola	12:105784693-105838944	41.0826	35.842	32.1047	34.3897	35.7096	24.4896
ENSMUSG00000070868	Skint3	4:112232244-112300468	0	0	0.0477613	0.0420485	0	0.0057184
ENSMUSG00000048799	Cep120	18:53681723-53744547	1.69844	2.30552	1.91518	1.90735	1.80003	1.24561
ENSMUSG00000039133	9330171B17Rik	7:79660195-79715720	0	0	0	0	0	1.53061e-06
ENSMUSG00000028096	Gpr89	3:96798762-97092785	10.3549	8.90336	7.6478	9.84593	9.60585	6.84495
ENSMUSG00000093772	4931403E22Rik	19:26605049-26823907	0.248024	0.266443	0.219497	0.37474	0	0.0905349
ENSMUSG00000035954	Dock4	12:40446052-40846486	2.98482	2.86609	2.96271	3.08374	2.42463	1.29397
ENSMUSG00000006356	Crip2	12:113140235-113145506	35.9702	38.9216	35.5273	44.0119	40.2271	43.2469
ENSMUSG00000034789	Rab24	13:55319222-55321980	8.09009	9.98916	9.92339	10.4084	10.0307	9.17894
ENSMUSG00000042515	Mum1l1	X:139210041-139238335	0.0575433	0	0.0101385	0.039838	0.0444643	0.0304748
ENSMUSG00000026062	Slc9a2	1:40680573-40769273	0	0	0	0	0.0352311	0
ENSMUSG00000028958	Tmub1	5:24445457-24447854	5.38987	3.99535	3.6884	5.0798	5.47022	6.12887
ENSMUSG00000028488	Sh3gl2	4:85205125-85783127	0	0	0	0.0846696	0	0
ENSMUSG00000003458	Ncstn	1:172066012-172122330	10.6693	10.5726	10.6659	13.1723	9.44888	8.9812
ENSMUSG00000027716	Trpc3	3:36620481-36690167	0.0187822	0.0130066	0.0324241	0.0413804	0.0754687	0.140146
ENSMUSG00000044084	4933402P03Rik	11:69816565-69818465	0	0	0.0433859	0	0	0
ENSMUSG00000020895	Tmem107	11:69070805-69073293	1.89686	1.1044	0.782698	0.825275	0.771897	0.695559
ENSMUSG00000025035	Arl3	19:46531108-46573085	11.2703	12.0477	9.5585	10.0923	8.71894	11.4141
ENSMUSG00000057103	Cml1	6:85910153-85930284	81.2481	135.867	220.188	191.979	172.941	212.51
ENSMUSG00000089991	Gm16332	1:139862956-139936477	9.78551	5.93777	5.43488	5.86386	5.27039	3.10338
ENSMUSG00000015944	Gatsl2	5:134099710-134144343	0.550286	0.527589	0.697536	0.778042	0.690491	0.775536
ENSMUSG00000026788	Zbtb43	2:33450286-33468559	5.72568	6.65546	5.4247	5.97432	6.16102	4.7695
ENSMUSG00000089774	Slc5a3	16:92058269-92112227	0.368755	0.525067	0.552911	0.36746	0.519025	0.271548
ENSMUSG00000041064	Pif1	9:65587159-65595967	0.147948	0.0162965	0.081844	0.0174904	0.11394	0.0479586
ENSMUSG00000033762	Recql4	15:76701541-76710559	0.169882	0.464299	0.390662	0.483453	0.655959	0.38495
ENSMUSG00000032412	Atp1b3	9:96332654-96364442	10.9343	11.2526	11.8328	12.121	12.4361	10.0142
ENSMUSG00000082746	Rps12-ps1	X:103489516-103489917	0	0	0.208073	0	0	0
ENSMUSG00000024816	Frmd8	19:5845622-5875274	3.30912	4.74047	4.94686	4.90234	4.04747	2.90242
ENSMUSG00000031985	Gnpat	8:124793018-124890057	14.1165	12.78	13.0552	16.3196	16.2061	12.6425
ENSMUSG00000039701	Usp53	3:122931492-122984510	1.64506	1.55195	0.816863	1.24335	1.09283	0.927851
ENSMUSG00000085595	Gm16090	18:20558073-20674324	0	0.410632	0.116937	0.208683	0.1205	0.0980723
ENSMUSG00000082064	Rpl5-ps2	2:154703808-154704699	0.141135	0.0500741	0.0625435	0.052967	0	0
ENSMUSG00000018900	Slc22a5	11:53864541-53891660	7.56	4.39543	3.17112	3.73299	4.05951	3.34631
ENSMUSG00000103634	3110062G12Rik	1:176733652-176814067	0.0417114	0	0	0	0	0
ENSMUSG00000034484	Snx2	18:53176364-53220860	12.3887	12.3402	13.0295	14.0585	14.4467	10.9479
ENSMUSG00000010554	Mettl16	11:74770829-74828525	3.27934	4.01027	4.18937	4.19176	5.07155	2.61239
ENSMUSG00000024082	Ndufaf7	17:78937134-78948052	3.86313	4.20951	5.74432	5.0797	4.51586	3.60012
ENSMUSG00000033983	Coil	11:88970251-88991613	1.60629	1.89404	2.14103	1.88413	2.33666	1.04731
ENSMUSG00000101007	Gm29541	12:31500067-31500745	0	0	0.310838	0	0	0
ENSMUSG00000046062	Ppp1r15b	1:133128675-133139783	17.8658	15.0849	19.599	19.4862	14.7555	11.2872
ENSMUSG00000076490	Trbc1	6:41538217-41539881	0.228462	0.079636	0.198721	0.888315	0.649688	1.13002
ENSMUSG00000023952	Gtpbp2	17:46161031-46169370	19.7904	20.5468	20.8239	19.2457	28.2141	23.3389
ENSMUSG00000045709	Smkr-ps	6:29985328-29993776	0	0.0567517	0	0	0	0
ENSMUSG00000031586	Rbpms	8:33782642-33929863	19.0385	24.3433	16.5228	17.6616	21.4941	20.4113
ENSMUSG00000030350	Prmt8	6:127689010-127769472	0	0	0	0.019479	0	0
ENSMUSG00000050747	Trim15	17:36860690-36867210	0	0.0281854	0.0349356	0	0	0
ENSMUSG00000024145	Pigf	17:86963081-87025406	4.56307	4.22101	3.11713	3.06679	2.85155	3.33251
ENSMUSG00000103649	Gm37768	1:180726042-180755836	0.547458	0.546103	0.0615894	0.477986	0.234273	0.451768
[truncated: 19,127 more rows]

## Sheet: ESM Table 5
ESM Table 5. Pathway enrichment of all DEGs .
Upregulation
Annotation Cluster 1	Enrichment Score 3.032272929331417
Category	Term	Count	%	PValue	Genes	List Total	Pop Hits	Pop Total	Fold Enrichment	Bonferroni	Benjamini	FDR
GOTERM_BP_ALL	GO0032101~regulation of response to external stimulus	32	7.56501	0.000182109	NRP1, PGLYRP2, MVK, TNFAIP6, PLEK, CFI, ALOX12, EGFR, PLD3, C1QTNF3, GJA1, RXRA, C6, NFKBIZ, ST3GAL4, ZBP1, UNC13B, SERPINF2, CARD9, BRAF, ESR1, HOPX, F7, LACC1, MMRN1, TRAF3, HC, HRG, MEGF8, TLR4, TLR2, FGFR1	341	891	19672	2.07189	0.601302	0.0403161	0.0397013
GOTERM_BP_ALL	GO0031347~regulation of defense response	27	6.38298	0.000879834	CD86, PGLYRP2, MVK, TNFAIP6, CFI, EGFR, PLD3, C1QTNF3, GJA1, C6, NFKBIZ, ZBP1, UNC13B, CARD9, PARP14, ESR1, LACC1, TRAF3, OAS3, TLR8, CD226, TLR7, SH2D1B1, TLR4, MYO1F, TLR2, FGFR1	341	767	19672	2.03078	0.988254	0.0980862	0.0965903
GOTERM_BP_ALL	GO0006954~inflammatory response	26	6.14657	0.000991826	MVK, TNFAIP6, CFI, PBXIP1, ORM3, AK7, EGFR, PLD3, C4B, C1QTNF3, C4A, GJA1, C6, NFKBIZ, GSDMD, ZBP1, SERPINF2, CARD9, LACC1, TLR8, TLR7, HC, TLR4, EPHA2, TLR2, FGFR1	341	732	19672	2.04907	0.993331	0.0983407	0.096841
GOTERM_BP_ALL	GO0050727~regulation of inflammatory response	16	3.78251	0.00467457	ZBP1, PGLYRP2, MVK, TNFAIP6, CARD9, CFI, ESR1, EGFR, PLD3, C1QTNF3, LACC1, C6, NFKBIZ, TLR4, FGFR1, TLR2	341	404	19672	2.28472	1	0.193698	0.190744
Annotation Cluster 2	Enrichment Score 2.995825941204958
Category	Term	Count	%	PValue	Genes	List Total	Pop Hits	Pop Total	Fold Enrichment	Bonferroni	Benjamini	FDR
GOTERM_BP_ALL	GO0080134~regulation of response to stress	49	11.5839	0.00010669	CD86, PGLYRP2, TNFAIP6, PLEK, FMN2, BABAM1, C1QTNF3, GJA1, NFKBIZ, ZBP1, UNC13B, SERPINF2, TRAF2, AXIN2, HIC1, F7, MMRN1, TRAF3, OAS3, TLR8, CD226, TLR7, SH2D1B1, EEF1E1, TLR4, TLR2, HBEGF, ZFP622, MVK, CFI, ALOX12, EGFR, PLD3, C6, OS9, ST3GAL4, BRD8, ABCB1B, CADM4, CARD9, BRAF, PARP14, ESR1, HOPX, LACC1, HRG, MYO1F, FGFR1, GRINA	341	1590	19672	1.77784	0.416496	0.0283513	0.027919
GOTERM_BP_ALL	GO0006950~response to stress	104	24.5863	0.000182092	CD86, PGLYRP2, SLA, SLC8A1, C4B, C4A, GJA1, SMARCAD1, SLC39A4, ZBP1, UNC13B, SCARA5, FBXO2, SERPINF2, ESCO2, HIC1, RUNX1, IFI27, RRAGD, SIK1, CD226, SH2D1B1, UBE2V1, DNA2, EPHA2, ZFP622, CFI, SLC1A3, NOLC1, ALOX12, AK7, PLD3, C2, NUAK2, C6, ZMAT3, C9, ST3GAL4, WFDC18, GAS2L1, MYH10, GSDMD, CADM4, RAB27A, TNFRSF10B, ASNS, BRAF, IFI47, PARP14, ESR1, HOPX, LACC1, FER, TBL2, HRG, FGFR1, NRP1, TNFAIP6…	341	4315	19672	1.39042	0.601268	0.0403161	0.0397013
GOTERM_BP_ALL	GO0006952~defense response	51	12.0567	0.00301642	CD86, PGLYRP2, TNFAIP6, SLA, C8B, ORM3, C8A, C4B, C1QTNF3, C4A, GJA1, NFKBIZ, OASL2, ZBP1, UNC13B, SERPINF2, IRAK4, IFI27, TRAF3, OAS3, TLR8, CD226, TLR7, SH2D1B1, TLR4, EPHA2, TLR2, MVK, CFI, PBXIP1, AK7, EGFR, PLD3, C2, C6, C9, WFDC18, GSDMD, TRIM43A, C1RA, CARD9, RAB27A, IFI47, PARP14, ESR1, LACC1, FER, HC, HRG, MYO1F, FGFR1	341	1950	19672	1.50879	1	0.155407	0.153037
GOTERM_BP_ALL	GO0009605~response to external stimulus	69	16.3121	0.0177334	CD86, NRP1, SCARB1, PGLYRP2, TNFAIP6, PLEK, CHD7, SLC8A1, C1QTNF3, GJA1, UPK1B, GNAT2, NFKBIZ, GRM8, SOX9, SLC39A4, OASL2, ZBP1, UNC13B, SERPINF2, CYP7B1, F7, MMRN1, IFI27, TRAF3, OAS3, RBP1, RRAGD, TLR8, SIK1, TLR7, ADNP, TLR4, EPHA2, TLR2, HBEGF, MVK, CFI, SLC1A3, FOXK1, ALOX12, LRP2, EGFR, PLD3, C2, NUAK2, RXRA, C6, ST3GAL4, WFDC18, GAS2L1, MYH10, GSDMD, KDM4A, CARD9, ASNS, BRAF, ESR1, HOPX, L…	341	3077	19672	1.29365	1	0.392425	0.38644
Annotation Cluster 3	Enrichment Score 2.3154706273651238
Category	Term	Count	%	PValue	Genes	List Total	Pop Hits	Pop Total	Fold Enrichment	Bonferroni	Benjamini	FDR
GOTERM_BP_ALL	GO0030194~positive regulation of blood coagulation	7	1.65485	4.41505e-05	F7, MMRN1, SERPINF2, PLEK, ST3GAL4, HRG, TLR4	341	38	19672	10.6269	0.199822	0.0185763	0.018293
GOTERM_BP_ALL	GO1900048~positive regulation of hemostasis	7	1.65485	4.41505e-05	F7, MMRN1, SERPINF2, PLEK, ST3GAL4, HRG, TLR4	341	38	19672	10.6269	0.199822	0.0185763	0.018293
GOTERM_BP_ALL	GO1903036~positive regulation of response to wounding	10	2.36407	5.46948e-05	F7, MMRN1, SERPINF2, PLEK, ST3GAL4, BRAF, HRG, TLR4, HOPX, HBEGF	341	99	19672	5.82719	0.241309	0.0201715	0.0198638
GOTERM_BP_ALL	GO0050820~positive regulation of coagulation	7	1.65485	6.88421e-05	F7, MMRN1, SERPINF2, PLEK, ST3GAL4, HRG, TLR4	341	41	19672	9.84937	0.293616	0.021724	0.0213927
GOTERM_BP_ALL	GO0090303~positive regulation of wound healing	9	2.12766	8.59867e-05	F7, MMRN1, SERPINF2, PLEK, ST3GAL4, HRG, TLR4, HOPX, HBEGF	341	82	19672	6.33174	0.352195	0.0241193	0.0237514
GOTERM_BP_ALL	GO0061041~regulation of wound healing	12	2.83688	0.000254974	F7, GJA1, CADM4, MMRN1, SERPINF2, PLEK, ST3GAL4, ALOX12, HRG, TLR4, HOPX, HBEGF	341	176	19672	3.93335	0.724048	0.0476801	0.0469529
GOTERM_BP_ALL	GO1903034~regulation of response to wounding	13	3.07329	0.000365798	CADM4, SERPINF2, PLEK, ALOX12, BRAF, HOPX, F7, GJA1, MMRN1, ST3GAL4, HRG, TLR4, HBEGF	341	214	19672	3.50448	0.842331	0.052769	0.0519643
GOTERM_BP_ALL	GO0030193~regulation of blood coagulation	8	1.89125	0.00115067	F7, MMRN1, SERPINF2, PLEK, ST3GAL4, ALOX12, HRG, TLR4	341	93	19672	4.96251	0.997012	0.101045	0.0995037
GOTERM_BP_ALL	GO1900046~regulation of hemostasis	8	1.89125	0.00130343	F7, MMRN1, SERPINF2, PLEK, ST3GAL4, ALOX12, HRG, TLR4	341	95	19672	4.85803	0.998619	0.101045	0.0995037
GOTERM_BP_ALL	GO0050818~regulation of coagulation	8	1.89125	0.00147161	F7, MMRN1, SERPINF2, PLEK, ST3GAL4, ALOX12, HRG, TLR4	341	97	19672	4.75787	0.99941	0.107683	0.106041
GOTERM_BP_ALL	GO0007596~blood coagulation	10	2.36407	0.00363252	F7, MMRN1, C9, SERPINF2, PLEK, ST3GAL4, RAB27A, ALOX12, HRG, TLR4	341	176	19672	3.27779	1	0.17981	0.177068
GOTERM_BP_ALL	GO0007599~hemostasis	10	2.36407	0.00434769	F7, MMRN1, C9, SERPINF2, PLEK, ST3GAL4, RAB27A, ALOX12, HRG, TLR4	341	181	19672	3.18725	1	0.193621	0.190669
GOTERM_BP_ALL	GO0050817~coagulation	10	2.36407	0.00450318	F7, MMRN1, C9, SERPINF2, PLEK, ST3GAL4, RAB27A, ALOX12, HRG, TLR4	341	182	19672	3.16973	1	0.193621	0.190669
GOTERM_BP_ALL	GO0009611~response to wounding	22	5.20095	0.00452512	NRP1, CADM4, SERPINF2, PLEK, SLC1A3, RAB27A, ALOX12, BRAF, AI506816, HOPX, EGFR, F7, GJA1, MMRN1, C9, ST3GAL4, HC, ITGA5, HRG, TLR4, MYH10, HBEGF	341	648	19672	1.95858	1	0.193621	0.190669
GOTERM_BP_ALL	GO0050878~regulation of body fluid levels	15	3.5461	0.00863669	ELOVL1, CHRM3, SERPINF2, PLEK, RAB27A, ALOX12, EGFR, APRT, F7, GJA1, MMRN1, C9, ST3GAL4, HRG, TLR4	341	392	19672	2.20749	1	0.27065	0.266522
GOTERM_BP_ALL	GO0010543~regulation of platelet activation	5	1.18203	0.009382	MMRN1, PLEK, ALOX12, HRG, TLR4	341	48	19672	6.00929	1	0.285687	0.28133
GOTERM_BP_ALL	GO0042060~wound healing	16	3.78251	0.0174919	SERPINF2, PLEK, RAB27A, ALOX12, HOPX, EGFR, F7, GJA1, MMRN1, C9, ST3GAL4, ITGA5, HRG, TLR4, MYH10, HBEGF	341	470	19672	1.96389	1	0.391677	0.385703
GOTERM_BP_ALL	GO0010572~positive regulation of platelet activation	3	0.70922	0.0379748	MMRN1, PLEK, TLR4	341	18	19672	9.61486	1	0.579938	0.571094
GOTERM_BP_ALL	GO0061045~negative regulation of wound healing	5	1.18203	0.0480011	GJA1, MMRN1, SERPINF2, ALOX12, HRG	341	79	19672	3.65121	1	0.661864	0.651771
GOTERM_BP_ALL	GO0030168~platelet activation	5	1.18203	0.0776808	MMRN1, PLEK, ALOX12, HRG, TLR4	341	93	19672	3.10157	1	0.851539	0.838552
GOTERM_BP_ALL	GO1903035~negative regulation of response to wounding	5	1.18203	0.0800855	GJA1, MMRN1, SERPINF2, ALOX12, HRG	341	94	19672	3.06857	1	0.859232	0.846128
GOTERM_BP_ALL	GO0030195~negative regulation of blood coagulation	3	0.70922	0.207577	SERPINF2, ALOX12, HRG	341	49	19672	3.53199	1	1	0.984945
GOTERM_BP_ALL	GO1900047~negative regulation of hemostasis	3	0.70922	0.213922	SERPINF2, ALOX12, HRG	341	50	19672	3.46135	1	1	0.984945
GOTERM_BP_ALL	GO0050819~negative regulation of coagulation	3	0.70922	0.220285	SERPINF2, ALOX12, HRG	341	51	19672	3.39348	1	1	0.984945
GOTERM_BP_ALL	GO0070527~platelet aggregation	3	0.70922	0.220285	MMRN1, PLEK, ALOX12	341	51	19672	3.39348	1	1	0.984945
GOTERM_BP_ALL	GO0034109~homotypic cell-cell adhesion	3	0.70922	0.433493	MMRN1, PLEK, ALOX12	341	85	19672	2.03609	1	1	0.984945
Annotation Cluster 4	Enrichment Score 2.064857828715296
Category	Term	Count	%	PValue	Genes	List Total	Pop Hits	Pop Total	Fold Enrichment	Bonferroni	Benjamini	FDR
GOTERM_BP_ALL	GO0044087~regulation of cellular component biogenesis	33	7.80142	0.00270134	NRP1, GPR65, PLEK, HEATR1, STX18, ICA1, GPATCH4, FMN2, MED17, ARHGAP44, GJA1, TBC1D30, PLCE1, SOX9, UNC13B, FARP1, SERPINF2, COBL, TFIP11, TRAF2, BRAF, VPS37B, ESR1, KIF9, FER, FEZ1, TAF4B, ADNP, XAF1, HRG, TLR4, EPHA2, TLR2	341	1096	19672	1.73699	0.999999	0.148251	0.14599
GOTERM_BP_ALL	GO0044089~positive regulation of cellular component biogenesis	21	4.96454	0.00666962	UNC13B, NRP1, GPR65, SERPINF2, PLEK, HEATR1, STX18, COBL, BRAF, FMN2, VPS37B, ESR1, MED17, FER, PLCE1, TAF4B, SOX9, ADNP, HRG, TLR4, EPHA2	341	628	19672	1.9291	1	0.235489	0.231897
GOTERM_BP_ALL	GO0043254~regulation of protein complex assembly	16	3.78251	0.0354606	UNC13B, PLEK, ICA1, TFIP11, TRAF2, FMN2, ESR1, MED17, KIF9, FER, TAF4B, SOX9, XAF1, HRG, TLR4, TLR2	341	516	19672	1.78881	1	0.56351	0.554916
Annotation Cluster 5	Enrichment Score 2.0314047577676813
Category	Term	Count	%	PValue	Genes	List Total	Pop Hits	Pop Total	Fold Enrichment	Bonferroni	Benjamini	FDR
GOTERM_BP_ALL	GO0019835~cytolysis	7	1.65485	2.27969e-05	C6, C9, MMD2, HC, HRG, C8B, C8A	341	34	19672	11.8772	0.108726	0.0143877	0.0141683
GOTERM_BP_ALL	GO0050776~regulation of immune response	35	8.27423	0.000596778	CD86, PGLYRP2, CFI, C8B, C8A, C2, C4B, C4A, C6, C9, NFKBIZ, ZBP1, C1RA, CARD9, TRAF2, ICOSL, BRAF, BMX, PARP14, ESR1, FKBP1A, LACC1, FER, TRAF3, OAS3, TLR8, CD226, TLR7, SH2D1B1, HC, HRG, TLR4, HCST, MYO1F, TLR2	341	1084	19672	1.86266	0.950907	0.0772598	0.0760816
GOTERM_BP_ALL	GO0002253~activation of immune response	24	5.67376	0.000877987	CD86, ZBP1, C1RA, CFI, ICOSL, BRAF, BMX, C8B, C8A, C2, C4B, C4A, LACC1, C6, TRAF3, OAS3, C9, NFKBIZ, TLR8, CD226, TLR7, HC, TLR4, TLR2	341	644	19672	2.14991	0.988144	0.0980862	0.0965903
GOTERM_BP_ALL	GO0031347~regulation of defense response	27	6.38298	0.000879834	CD86, PGLYRP2, MVK, TNFAIP6, CFI, EGFR, PLD3, C1QTNF3, GJA1, C6, NFKBIZ, ZBP1, UNC13B, CARD9, PARP14, ESR1, LACC1, TRAF3, OAS3, TLR8, CD226, TLR7, SH2D1B1, TLR4, MYO1F, TLR2, FGFR1	341	767	19672	2.03078	0.988254	0.0980862	0.0965903
GOTERM_BP_ALL	GO0045087~innate immune response	34	8.03783	0.00173082	CD86, CFI, SLA, C8B, C8A, PLD3, C2, C4B, C4A, C6, C9, WFDC18, OASL2, GSDMD, ZBP1, TRIM43A, C1RA, CARD9, RAB27A, IRAK4, PARP14, ESR1, LACC1, FER, IFI27, TRAF3, OAS3, TLR8, CD226, TLR7, SH2D1B1, HC, TLR4, TLR2	341	1110	19672	1.76706	0.999841	0.118093	0.116292
GOTERM_BP_ALL	GO0045088~regulation of innate immune response	16	3.78251	0.00240691	CD86, ZBP1, CARD9, CFI, PARP14, ESR1, LACC1, TRAF3, OAS3, TLR8, CD226, TLR7, SH2D1B1, TLR4, MYO1F, TLR2	341	376	19672	2.45486	0.999995	0.144026	0.141829
GOTERM_BP_ALL	GO0006957~complement activation, alternative pathway	4	0.945626	0.00242467	C9, HC, C8B, C8A	341	16	19672	14.4223	0.999995	0.144026	0.141829
GOTERM_BP_ALL	GO0006952~defense response	51	12.0567	0.00301642	CD86, PGLYRP2, TNFAIP6, SLA, C8B, ORM3, C8A, C4B, C1QTNF3, C4A, GJA1, NFKBIZ, OASL2, ZBP1, UNC13B, SERPINF2, IRAK4, IFI27, TRAF3, OAS3, TLR8, CD226, TLR7, SH2D1B1, TLR4, EPHA2, TLR2, MVK, CFI, PBXIP1, AK7, EGFR, PLD3, C2, C6, C9, WFDC18, GSDMD, TRIM43A, C1RA, CARD9, RAB27A, IFI47, PARP14, ESR1, LACC1, FER, HC, HRG, MYO1F, FGFR1	341	1950	19672	1.50879	1	0.155407	0.153037
GOTERM_BP_ALL	GO0050778~positive regulation of immune response	28	6.61939	0.00377607	CD86, CFI, C8B, C8A, C2, C4B, C4A, C6, C9, NFKBIZ, ZBP1, C1RA, CARD9, TRAF2, ICOSL, BRAF, BMX, LACC1, TRAF3, OAS3, TLR8, CD226, TLR7, SH2D1B1, HC, HRG, TLR4, TLR2	341	896	19672	1.80279	1	0.181575	0.178806
GOTERM_BP_ALL	GO0002252~immune effector process	32	7.56501	0.00497886	CD86, PGLYRP2, CFI, C8B, C8A, C2, C4B, C4A, C6, C9, NFKBIZ, OASL2, ZBP1, C1RA, CARD9, RAB27A, TRAF2, ICOSL, IRAK4, LACC1, FER, IFI27, TRAF3, OAS3, TLR8, CD226, TLR7, SH2D1B1, HC, TLR4, MYO1F, TLR2	341	1096	19672	1.68435	1	0.197939	0.19492
GOTERM_BP_ALL	GO0031349~positive regulation of defense response	17	4.01891	0.0056614	UNC13B, CD86, ZBP1, CARD9, EGFR, LACC1, GJA1, TRAF3, OAS3, NFKBIZ, TLR8, CD226, TLR7, SH2D1B1, TLR4, FGFR1, TLR2	341	452	19672	2.16972	1	0.207133	0.203975
GOTERM_BP_ALL	GO0002682~regulation of immune system process	44	10.4019	0.00905732	CD86, PGLYRP2, TNFAIP6, CFI, ORM3, C8B, C8A, C2, C4B, C4A, C6, C9, NFKBIZ, ST3GAL4, SOX9, GAS2L1, ZBP1, GM5150, C1RA, CARD9, TRAF2, ICOSL, BRAF, BMX, PARP14, ESR1, RUNX1, FKBP1A, F7, LACC1, FER, TRAF3, OAS3, RBP1, TLR8, CD226, TLR7, SH2D1B1, HC, HRG, TLR4, HCST, MYO1F, TLR2	341	1722	19672	1.47405	1	0.278844	0.274592
GOTERM_BP_ALL	GO0002443~leukocyte mediated immunity	21	4.96454	0.0108547	C1RA, CARD9, CFI, RAB27A, ICOSL, TRAF2, IRAK4, C8B, C8A, C2, C4B, C4A, FER, C6, C9, CD226, HC, SH2D1B1, TLR4, MYO1F, TLR2	341	658	19672	1.84114	1	0.302792	0.298174
GOTERM_BP_ALL	GO0001816~cytokine production	25	5.91017	0.0123305	PGLYRP2, PLD3, C1QTNF3, ADGRG1, GSDMD, SERPINF2, CARD9, TRAF2, ICOSL, IRAK4, RUNX1, FKBP1A, SLC7A5, LACC1, TRAF3, OAS3, TLR8, CD226, TLR7, SH2D1B1, HC, TLR4, EPHA2, TLR2, FGFR1	341	846	19672	1.70476	1	0.322573	0.317654
GOTERM_BP_ALL	GO0006958~complement activation, classical pathway	10	2.36407	0.0142999	C4B, C4A, C1RA, C6, C9, CFI, HC, C8B, C8A, C2	341	219	19672	2.63421	1	0.357457	0.352006
GOTERM_BP_ALL	GO0045089~positive regulation of innate immune response	12	2.83688	0.0143719	ZBP1, CD86, LACC1, TRAF3, OAS3, CARD9, TLR8, CD226, TLR7, SH2D1B1, TLR4, TLR2	341	296	19672	2.33875	1	0.357457	0.352006
GOTERM_BP_ALL	GO0016064~immunoglobulin mediated immune response	13	3.07329	0.0150719	C1RA, CARD9, CFI, ICOSL, C8B, C8A, C2, C4B, C4A, C6, C9, CD226, HC	341	338	19672	2.21881	1	0.365857	0.360277
GOTERM_BP_ALL	GO0019724~B cell mediated immunity	13	3.07329	0.0166758	C1RA, CARD9, CFI, ICOSL, C8B, C8A, C2, C4B, C4A, C6, C9, CD226, HC	341	343	19672	2.18647	1	0.386766	0.380868
GOTERM_BP_ALL	GO0002684~positive regulation of immune system process	33	7.80142	0.0215598	CD86, CFI, C8B, C8A, C2, C4B, C4A, C6, C9, NFKBIZ, ST3GAL4, ZBP1, GM5150, C1RA, CARD9, TRAF2, ICOSL, BRAF, BMX, RUNX1, F7, LACC1, FER, TRAF3, OAS3, TLR8, CD226, TLR7, SH2D1B1, HC, HRG, TLR4, TLR2	341	1272	19672	1.49665	1	0.445639	0.438843
GOTERM_BP_ALL	GO0002455~humoral immune response mediated by circulating immunoglobulin	10	2.36407	0.0220133	C4B, C4A, C1RA, C6, C9, CFI, HC, C8B, C8A, C2	341	236	19672	2.44446	1	0.449981	0.443118
GOTERM_BP_ALL	GO0006956~complement activation	10	2.36407	0.0242106	C4B, C4A, C1RA, C6, C9, CFI, HC, C8B, C8A, C2	341	240	19672	2.40371	1	0.477496	0.470214
GOTERM_BP_ALL	GO0001817~regulation of cytokine production	23	5.43735	0.0264442	GSDMD, PGLYRP2, SERPINF2, CARD9, ICOSL, TRAF2, PLD3, RUNX1, FKBP1A, C1QTNF3, SLC7A5, LACC1, TRAF3, OAS3, TLR8, CD226, TLR7, HC, SH2D1B1, TLR4, FGFR1, EPHA2, TLR2	341	815	19672	1.62804	1	0.507668	0.499926
GOTERM_BP_ALL	GO0072376~protein activation cascade	10	2.36407	0.04186	C4B, C4A, C1RA, C6, C9, CFI, HC, C8B, C8A, C2	341	265	19672	2.17695	1	0.616707	0.607301
GOTERM_BP_ALL	GO0002449~lymphocyte mediated immunity	16	3.78251	0.0482952	C1RA, CARD9, CFI, RAB27A, ICOSL, TRAF2, C8B, C8A, C2, C4B, C4A, C6, C9, CD226, HC, SH2D1B1	341	539	19672	1.71248	1	0.661864	0.651771
GOTERM_BP_ALL	GO0002460~adaptive immune response based on somatic recombination of immune receptors built from immunoglobulin superfamily domains	16	3.78251	0.0492037	C1RA, CARD9, CFI, RAB27A, ICOSL, TRAF2, C8B, C8A, C2, C4B, C4A, C6, C9, NFKBIZ, CD226, HC	341	540	19672	1.70931	1	0.66425	0.65412
GOTERM_BP_ALL	GO0002376~immune system process	67	15.8392	0.0647484	CD86, PGLYRP2, TNFAIP6, PLEK, CHD7, SLA, GPATCH4, C8B, C8A, BABAM1, C4B, C4A, GJA1, NFKBIZ, SOX9, OASL2, ZBP1, TRAF2, ICOSL, IRAK4, ESCO2, CYP7B1, RUNX1, F7, IFI27, TRAF3, OAS3, RBP1, TLR8, CD226, TLR7, SH2D1B1, TLR4, DOCK1, HCST, EPHA2, TLR2, SKAP2, CFI, AK7, PLD3, C2, C6, NFIL3, C9, ST3GAL4, HS1BP3, WFDC18, GAS2L1, GSDMD, GM5150, TRIM43A, C1RA, CARD9, RAB27A, BRAF, BMX, PARP14, ESR1, FKBP1A, LA…	341	3191	19672	1.21127	1	0.783837	0.771883
GOTERM_BP_ALL	GO0002250~adaptive immune response	19	4.49173	0.101326	CD86, C1RA, CARD9, CFI, RAB27A, ICOSL, TRAF2, BMX, C8B, C8A, C2, C4B, C4A, C6, C9, NFKBIZ, CD226, HC, SH2D1B1	341	750	19672	1.46146	1	0.945646	0.931225
GOTERM_BP_ALL	GO0006955~immune response	44	10.4019	0.127422	CD86, PGLYRP2, CFI, SLA, C8B, AK7, C8A, PLD3, C2, C4B, C4A, C6, NFIL3, C9, NFKBIZ, WFDC18, OASL2, GSDMD, ZBP1, TRIM43A, C1RA, CARD9, RAB27A, TRAF2, ICOSL, BRAF, IRAK4, BMX, PARP14, ESR1, LACC1, FER, IFI27, TRAF3, OAS3, TLR8, CD226, TLR7, SH2D1B1, HC, HRG, TLR4, MYO1F, TLR2	341	2084	19672	1.21801	1	1	0.984945
GOTERM_BP_ALL	GO0006959~humoral immune response	12	2.83688	0.22776	C4B, C4A, C1RA, C6, C9, CFI, WFDC18, HC, HRG, C8B, C8A, C2	341	489	19672	1.41568	1	1	0.984945
Annotation Cluster 6	Enrichment Score 1.9197460783922073
Category	Term	Count	%	PValue	Genes	List Total	Pop Hits	Pop Total	Fold Enrichment	Bonferroni	Benjamini	FDR
GOTERM_BP_ALL	GO0045721~negative regulation of gluconeogenesis	7	1.65485	6.96915e-06	C1QTNF3, MUP19, MUP9, MUP5, MUP16, SIK1, MUP2	341	28	19672	14.4223	0.0345755	0.0126974	0.0125038
GOTERM_BP_ALL	GO0010677~negative regulation of cellular carbohydrate metabolic process	9	2.12766	8.58006e-06	C1QTNF3, MIDN, MUP19, MUP9, PLEK, MUP5, MUP16, SIK1, MUP2	341	60	19672	8.65337	0.042396	0.0126974	0.0125038
GOTERM_BP_ALL	GO0043491~protein kinase B signaling	15	3.5461	1.57017e-05	MUP5, MUP16, LRP2, EGFR, MUP2, PIK3R5, C1QTNF3, F7, SLC9A3R1, MUP19, MUP9, SOX9, HBEGF, FGFR1, EPHA2	341	207	19672	4.18037	0.0762172	0.0126974	0.0125038
GOTERM_BP_ALL	GO0051897~positive regulation of protein kinase B signaling	12	2.83688	1.62943e-05	F7, C1QTNF3, MUP19, MUP9, MUP5, MUP16, LRP2, EGFR, MUP2, HBEGF, FGFR1, PIK3R5	341	130	19672	5.32515	0.0789774	0.0126974	0.0125038
GOTERM_BP_ALL	GO0045912~negative regulation of carbohydrate metabolic process	9	2.12766	1.76039e-05	C1QTNF3, MIDN, MUP19, MUP9, PLEK, MUP5, MUP16, SIK1, MUP2	341	66	19672	7.8667	0.085047	0.0126974	0.0125038
GOTERM_BP_ALL	GO0051896~regulation of protein kinase B signaling	14	3.30969	2.6395e-05	MUP5, MUP16, LRP2, EGFR, MUP2, PIK3R5, C1QTNF3, F7, SLC9A3R1, MUP19, MUP9, HBEGF, FGFR1, EPHA2	341	189	19672	4.27327	0.124771	0.0148076	0.0145818
GOTERM_BP_ALL	GO0010817~regulation of hormone levels	26	6.14657	5.6927e-05	SCARB1, MIDN, CHD7, ICA1, ECE2, LRP2, EGFR, C1QTNF3, GJA1, SULT1E1, BBS1, RASL10B, DIO1, MUP5, MUP16, ESR1, TBX3, MUP2, RUNX1, SLC7A5, MUP19, MUP9, RBP1, DHCR7, FGFR1, LY6E	341	605	19672	2.4792	0.249813	0.0201715	0.0198638
GOTERM_BP_ALL	GO0002791~regulation of peptide secretion	19	4.49173	7.95468e-05	UNC13B, MIDN, RASL10B, RHBDF2, CHD7, ICA1, MUP5, MUP16, EGFR, MUP2, CYP51, C1QTNF3, GJA1, MUP19, MUP9, TLR4, MYH10, LLGL1, TLR2	341	368	19672	2.97852	0.330784	0.0236254	0.0232651
GOTERM_BP_ALL	GO0050708~regulation of protein secretion	17	4.01891	0.000183654	UNC13B, MIDN, RHBDF2, ICA1, MUP5, MUP16, EGFR, MUP2, CYP51, C1QTNF3, GJA1, MUP19, MUP9, TLR4, MYH10, LLGL1, TLR2	341	325	19672	3.01759	0.604402	0.0403161	0.0397013
GOTERM_BP_ALL	GO0032940~secretion by cell	33	7.80142	0.000287317	MIDN, PLEK, CHD7, ICA1, LRP2, SLC1A5, EGFR, C1QTNF3, GJA1, GRM8, MYH10, UNC13B, RASL10B, RHBDF2, RAB27A, MUP5, MUP16, BRAF, TBX3, SYN1, MUP2, CYP51, RUNX1, FER, MUP19, MUP9, EXOC4, TLR4, LLGL1, MYO1F, TLR2, FGFR1, LY6E	341	956	19672	1.99136	0.765634	0.0488568	0.0481117
GOTERM_BP_ALL	GO0090087~regulation of peptide transport	26	6.14657	0.000290296	MIDN, PKDCC, CHD7, ICA1, NOLC1, GCC2, EGFR, C1QTNF3, GJA1, OS9, MYH10, UNC13B, RASL10B, RHBDF2, MUP5, MUP16, WWP2, MUP2, CYP51, MUP19, IFI27, MUP9, EXOC4, TLR4, LLGL1, TLR2	341	672	19672	2.23202	0.769134	0.0488568	0.0481117
GOTERM_BP_ALL	GO0070584~mitochondrion morphogenesis	6	1.41844	0.00031747	MUP19, MUP9, FEZ1, MUP5, MUP16, MUP2	341	35	19672	9.88957	0.79874	0.0517066	0.0509181
GOTERM_BP_ALL	GO0046903~secretion	37	8.74704	0.000365464	CHRM3, MIDN, PLEK, CHD7, ICA1, LRP2, SLC1A5, EGFR, C1QTNF3, SLC9A3R1, GJA1, ANPEP, GRM8, MYH10, UNC13B, RASL10B, RHBDF2, RAB27A, MUP5, MUP16, BRAF, TBX3, SYN1, MUP2, CYP51, RUNX1, APRT, FER, MUP19, MUP9, EXOC4, TLR4, LLGL1, MYO1F, TLR2, FGFR1, LY6E	341	1140	19672	1.87237	0.842064	0.052769	0.0519643
GOTERM_BP_ALL	GO0032879~regulation of localization	77	18.2033	0.000464389	CLIC6, NRP1, SCARB1, CHRM3, MIDN, TNFAIP6, UBXN2B, CCDC125, CHD7, ICA1, GCC2, SLC8A1, C1QTNF3, GJA1, ANPEP, GRM8, SOX9, UNC13B, RHBDF2, MUP5, MUP16, MMD2, VPS37B, MUP2, RUNX1, F7, KIF9, IFI27, MUP19, MUP9, EXOC4, SIK1, ITGA5, TLR4, DOCK1, LLGL1, EPHA2, TLR2, HBEGF, PKDCC, STX18, SDC3, NOLC1, ALOX12, LRP2, EGFR, C2, SLC9A3R1, ADGRG1, OS9, INPP5E, PDGFC, ST3GAL4, MYH10, ABCB1B, GM5150, BBS1, CADM4,…	341	3043	19672	1.45976	0.904176	0.0651305	0.0641372
GOTERM_BP_ALL	GO0051223~regulation of protein transport	24	5.67376	0.000614091	UNC13B, MIDN, PKDCC, RHBDF2, ICA1, NOLC1, MUP5, MUP16, WWP2, GCC2, EGFR, MUP2, CYP51, C1QTNF3, GJA1, OS9, IFI27, MUP19, MUP9, EXOC4, TLR4, MYH10, LLGL1, TLR2	341	627	19672	2.2082	0.955018	0.0775136	0.0763315
GOTERM_BP_ALL	GO0009914~hormone transport	18	4.25532	0.000644721	MIDN, RASL10B, CHD7, ICA1, MUP5, MUP16, LRP2, TBX3, EGFR, MUP2, RUNX1, C1QTNF3, SLC7A5, GJA1, MUP19, MUP9, FGFR1, LY6E	341	400	19672	2.59601	0.961467	0.0785084	0.0773111
GOTERM_BP_ALL	GO0002790~peptide secretion	20	4.72813	0.00065307	UNC13B, MIDN, RASL10B, PLEK, RHBDF2, CHD7, ICA1, MUP5, MUP16, EGFR, MUP2, CYP51, C1QTNF3, GJA1, MUP19, MUP9, TLR4, MYH10, LLGL1, TLR2	341	475	19672	2.42902	0.963059	0.0785084	0.0773111
GOTERM_BP_ALL	GO0061179~negative regulation of insulin secretion involved in cellular response to glucose stimulus	5	1.18203	0.000832226	MUP19, MUP9, MUP5, MUP16, MUP2	341	25	19672	11.5378	0.985059	0.0977188	0.0962285
GOTERM_BP_ALL	GO0006111~regulation of gluconeogenesis	7	1.65485	0.000893635	C1QTNF3, MUP19, MUP9, MUP5, MUP16, SIK1, MUP2	341	65	19672	6.21268	0.989045	0.0980862	0.0965903
GOTERM_BP_ALL	GO0010906~regulation of glucose metabolic process	10	2.36407	0.000913089	C1QTNF3, MIDN, MUP19, MUP9, TFF3, MUP5, MUP16, FOXK1, SIK1, MUP2	341	144	19672	4.00619	0.990071	0.0980891	0.0965932
GOTERM_BP_ALL	GO0051224~negative regulation of protein transport	11	2.60047	0.00109674	MIDN, PKDCC, OS9, MUP19, MUP9, RHBDF2, MUP5, MUP16, WWP2, MUP2, CYP51	341	178	19672	3.56506	0.996075	0.101045	0.0995037
GOTERM_BP_ALL	GO0045475~locomotor rhythm	5	1.18203	0.00112362	MUP19, MUP9, MUP5, MUP16, MUP2	341	27	19672	10.6832	0.996574	0.101045	0.0995037
GOTERM_BP_ALL	GO0010675~regulation of cellular carbohydrate metabolic process	11	2.60047	0.00114412	C1QTNF3, MIDN, MUP19, MUP9, PLEK, TFF3, MUP5, MUP16, FOXK1, SIK1, MUP2	341	179	19672	3.54514	0.996911	0.101045	0.0995037
GOTERM_BP_ALL	GO0050709~negative regulation of protein secretion	8	1.89125	0.00122518	MIDN, MUP19, MUP9, RHBDF2, MUP5, MUP16, MUP2, CYP51	341	94	19672	4.90971	0.99795	0.101045	0.0995037
GOTERM_BP_ALL	GO0070201~regulation of establishment of protein localization	24	5.67376	0.00124706	UNC13B, MIDN, PKDCC, RHBDF2, ICA1, NOLC1, MUP5, MUP16, WWP2, GCC2, EGFR, MUP2, CYP51, C1QTNF3, GJA1, OS9, IFI27, MUP19, MUP9, EXOC4, TLR4, MYH10, LLGL1, TLR2	341	661	19672	2.09461	0.998164	0.101045	0.0995037
GOTERM_BP_ALL	GO0046879~hormone secretion	17	4.01891	0.00128198	MIDN, RASL10B, CHD7, ICA1, MUP5, MUP16, LRP2, TBX3, EGFR, MUP2, RUNX1, C1QTNF3, GJA1, MUP19, MUP9, FGFR1, LY6E	341	389	19672	2.52112	0.998461	0.101045	0.0995037
GOTERM_BP_ALL	GO1903530~regulation of secretion by cell	25	5.91017	0.00133303	MIDN, CHD7, ICA1, EGFR, C1QTNF3, GJA1, GRM8, MYH10, UNC13B, RASL10B, RHBDF2, RAB27A, MUP5, MUP16, BRAF, MUP2, CYP51, RUNX1, FER, MUP19, MUP9, TLR4, LLGL1, TLR2, FGFR1	341	706	19672	2.04282	0.998811	0.101045	0.0995037
GOTERM_BP_ALL	GO1904950~negative regulation of establishment of protein localization	11	2.60047	0.00134749	MIDN, PKDCC, OS9, MUP19, MUP9, RHBDF2, MUP5, MUP16, WWP2, MUP2, CYP51	341	183	19672	3.46765	0.998895	0.101045	0.0995037
GOTERM_BP_ALL	GO0023061~signal release	21	4.96454	0.00136087	UNC13B, MIDN, RASL10B, CHD7, ICA1, MUP5, MUP16, BRAF, LRP2, SYN1, TBX3, EGFR, MUP2, RUNX1, C1QTNF3, GJA1, MUP19, MUP9, GRM8, FGFR1, LY6E	341	545	19672	2.22288	0.998967	0.101045	0.0995037
GOTERM_BP_ALL	GO0051046~regulation of secretion	27	6.38298	0.00154125	MIDN, CHD7, ICA1, EGFR, C1QTNF3, SLC9A3R1, GJA1, ANPEP, GRM8, MYH10, UNC13B, RASL10B, RHBDF2, RAB27A, MUP5, MUP16, BRAF, MUP2, CYP51, RUNX1, FER, MUP19, MUP9, TLR4, LLGL1, TLR2, FGFR1	341	798	19672	1.95189	0.999585	0.110892	0.109201
GOTERM_BP_ALL	GO0031649~heat generation	5	1.18203	0.00190806	MUP19, MUP9, MUP5, MUP16, MUP2	341	31	19672	9.3047	0.999935	0.125114	0.123206
GOTERM_BP_ALL	GO0007623~circadian rhythm	12	2.83688	0.00199885	F7, MUP19, NFIL3, MUP9, IMPDH2, 2510009E07RIK, MUP5, MUP16, SIK1, CYP7B1, EGFR, MUP2	341	226	19672	3.06314	0.999959	0.12904	0.127072
GOTERM_BP_ALL	GO0006094~gluconeogenesis	7	1.65485	0.00201904	C1QTNF3, MUP19, MUP9, MUP5, MUP16, SIK1, MUP2	341	76	19672	5.31347	0.999963	0.12904	0.127072
GOTERM_BP_ALL	GO0009306~protein secretion	17	4.01891	0.00214072	UNC13B, MIDN, PLEK, RHBDF2, ICA1, MUP5, MUP16, EGFR, MUP2, CYP51, C1QTNF3, GJA1, MUP19, MUP9, TLR4, MYH10, TLR2	341	409	19672	2.39784	0.99998	0.133438	0.131403
GOTERM_BP_ALL	GO0002792~negative regulation of peptide secretion	8	1.89125	0.00219696	MIDN, MUP19, MUP9, RHBDF2, MUP5, MUP16, MUP2, CYP51	341	104	19672	4.43763	0.999985	0.135274	0.133211
GOTERM_BP_ALL	GO0019319~hexose biosynthetic process	7	1.65485	0.00245892	C1QTNF3, MUP19, MUP9, MUP5, MUP16, SIK1, MUP2	341	79	19672	5.1117	0.999996	0.144361	0.14216
GOTERM_BP_ALL	GO0032880~regulation of protein localization	31	7.32861	0.00293524	MIDN, PKDCC, UBXN2B, TNFAIP6, ICA1, NOLC1, GCC2, EGFR, C1QTNF3, GJA1, OS9, INPP5E, MYH10, UNC13B, RHBDF2, MUP5, MUP16, WWP2, MMD2, MUP2, CYP51, FKBP1A, MUP19, IFI27, MUP9, EXOC4, CCDC66, TLR4, LLGL1, EPHA2, TLR2	341	1012	19672	1.76716	1	0.155407	0.153037
GOTERM_BP_ALL	GO0010888~negative regulation of lipid storage	5	1.18203	0.00300776	MUP19, MUP9, MUP5, MUP16, MUP2	341	35	19672	8.24131	1	0.155407	0.153037
GOTERM_BP_ALL	GO0071702~organic substance transport	64	15.13	0.00315057	SCARB1, MIDN, PLEK, CHD7, ICA1, GCC2, FMN2, SNX11, ARHGAP44, C1QTNF3, GJA1, TBC1D30, SLC16A6, AP3S2, UNC13B, RHBDF2, MUP5, MUP16, VPS37B, MUP2, RUNX1, SLC7A5, IFI27, MUP19, MUP9, GORASP1, RBP1, EXOC4, TLR4, LLGL1, TLR2, LY6E, PKDCC, STX18, SLC1A3, NOLC1, ATP10A, LRP2, SLC1A5, NUP160, EGFR, SLC9A3R1, SLC25A29, APOM, OS9, ZMAT3, MICALL1, APOF, MYH10, ABCB1B, OSBPL9, BBS1, SLC35A4, OSBPL6, RASL10B, …	341	2597	19672	1.42168	1	0.160679	0.158229
GOTERM_BP_ALL	GO0046364~monosaccharide biosynthetic process	7	1.65485	0.0037622	C1QTNF3, MUP19, MUP9, MUP5, MUP16, SIK1, MUP2	341	86	19672	4.69563	1	0.181575	0.178806
GOTERM_BP_ALL	GO0006109~regulation of carbohydrate metabolic process	11	2.60047	0.00407458	C1QTNF3, MIDN, MUP19, MUP9, PLEK, TFF3, MUP5, MUP16, FOXK1, SIK1, MUP2	341	213	19672	2.97925	1	0.192267	0.189335
GOTERM_BP_ALL	GO0046883~regulation of hormone secretion	14	3.30969	0.00417674	MIDN, RASL10B, CHD7, ICA1, MUP5, MUP16, EGFR, MUP2, RUNX1, C1QTNF3, GJA1, MUP19, MUP9, FGFR1	341	322	19672	2.50822	1	0.193621	0.190669
GOTERM_BP_ALL	GO0046676~negative regulation of insulin secretion	6	1.41844	0.00433035	MIDN, MUP19, MUP9, MUP5, MUP16, MUP2	341	62	19672	5.58282	1	0.193621	0.190669
GOTERM_BP_ALL	GO0045833~negative regulation of lipid metabolic process	8	1.89125	0.00465627	MUP19, MUP9, MUP5, MUP16, SIK1, SOX9, ESR1, MUP2	341	119	19672	3.87826	1	0.193698	0.190744
GOTERM_BP_ALL	GO0043255~regulation of carbohydrate biosynthetic process	8	1.89125	0.00509801	C1QTNF3, MUP19, MUP9, PLEK, MUP5, MUP16, SIK1, MUP2	341	121	19672	3.81416	1	0.198127	0.195105
GOTERM_BP_ALL	GO0051048~negative regulation of secretion	11	2.60047	0.0051013	GJA1, MIDN, MUP19, MUP9, ANPEP, RHBDF2, MUP5, MUP16, BRAF, MUP2, CYP51	341	220	19672	2.88446	1	0.198127	0.195105
GOTERM_BP_ALL	GO0051049~regulation of transport	51	12.0567	0.00537251	CLIC6, SCARB1, CHRM3, MIDN, CHD7, ICA1, GCC2, SLC8A1, C1QTNF3, GJA1, ANPEP, GRM8, UNC13B, RHBDF2, MUP5, MUP16, VPS37B, MUP2, RUNX1, IFI27, MUP19, MUP9, EXOC4, SIK1, TLR4, LLGL1, TLR2, PKDCC, STX18, NOLC1, LRP2, EGFR, C2, SLC9A3R1, OS9, MYH10, ABCB1B, GM5150, OSBPL6, RASL10B, RAB27A, BRAF, WWP2, NETO2, ESR1, CYP51, FKBP1A, FER, KCNS3, FGF11, FGFR1	341	2009	19672	1.46448	1	0.20291	0.199815
GOTERM_BP_ALL	GO0048511~rhythmic process	16	3.78251	0.00542539	TNFAIP6, 2510009E07RIK, MUP5, MUP16, CYP7B1, ESR1, EGFR, MUP2, RUNX1, F7, NFIL3, MUP19, MUP9, IMPDH2, SIK1, ADNP	341	410	19672	2.25128	1	0.20291	0.199815
GOTERM_BP_ALL	GO1903531~negative regulation of secretion by cell	10	2.36407	0.00551654	GJA1, MIDN, MUP19, MUP9, RHBDF2, MUP5, MUP16, BRAF, MUP2, CYP51	341	188	19672	3.06857	1	0.204802	0.201678
GOTERM_BP_ALL	GO0010883~regulation of lipid storage	6	1.41844	0.00565586	SCARB1, MUP19, MUP9, MUP5, MUP16, MUP2	341	66	19672	5.24447	1	0.207133	0.203975
GOTERM_BP_ALL	GO0051055~negative regulation of lipid biosynthetic process	6	1.41844	0.00682131	MUP19, MUP9, MUP5, MUP16, SIK1, MUP2	341	69	19672	5.01645	1	0.237523	0.233901
GOTERM_BP_ALL	GO0090278~negative regulation of peptide hormone secretion	6	1.41844	0.00862337	MIDN, MUP19, MUP9, MUP5, MUP16, MUP2	341	73	19672	4.74157	1	0.27065	0.266522
GOTERM_BP_ALL	GO0044262~cellular carbohydrate metabolic process	13	3.07329	0.00878719	MIDN, PLEK, MUP5, MUP16, FOXK1, BRAF, MUP2, C1QTNF3, MUP19, MUP9, INPP5E, TFF3, SIK1	341	314	19672	2.3884	1	0.272187	0.268036
GOTERM_BP_ALL	GO0046888~negative regulation of hormone secretion	7	1.65485	0.00939275	GJA1, MIDN, MUP19, MUP9, MUP5, MUP16, MUP2	341	104	19672	3.88292	1	0.285687	0.28133
GOTERM_BP_ALL	GO0071705~nitrogen compound transport	53	12.5296	0.00956158	MIDN, PLEK, CHD7, ICA1, GCC2, FMN2, SNX11, ARHGAP44, C1QTNF3, GJA1, TBC1D30, AP3S2, UNC13B, RHBDF2, MUP5, MUP16, VPS37B, MUP2, SLC7A5, IFI27, MUP19, MUP9, GORASP1, EXOC4, TLR4, LLGL1, TLR2, LY6E, PKDCC, STX18, SLC1A3, NOLC1, LRP2, SLC1A5, NUP160, EGFR, SLC9A3R1, SLC25A29, OS9, ZMAT3, MICALL1, MYH10, ABCB1B, BBS1, SLC35A4, RASL10B, RAB27A, WWP2, AP4B1, CYP51, SGSM3, HRG, MON1B	341	2172	19672	1.4077	1	0.286549	0.282179
GOTERM_BP_ALL	GO0048512~circadian behavior	6	1.41844	0.00963738	MUP19, MUP9, 2510009E07RIK, MUP5, MUP16, MUP2	341	75	19672	4.61513	1	0.286549	0.282179
GOTERM_BP_ALL	GO0007622~rhythmic behavior	6	1.41844	0.0113076	MUP19, MUP9, 2510009E07RIK, MUP5, MUP16, MUP2	341	78	19672	4.43763	1	0.308606	0.303899
GOTERM_BP_ALL	GO0042886~amide transport	46	10.8747	0.0119416	MIDN, PKDCC, PLEK, STX18, CHD7, ICA1, NOLC1, GCC2, LRP2, FMN2, SNX11, NUP160, EGFR, ARHGAP44, C1QTNF3, SLC9A3R1, GJA1, OS9, ZMAT3, MICALL1, TBC1D30, AP3S2, MYH10, ABCB1B, UNC13B, BBS1, RASL10B, RHBDF2, RAB27A, MUP5, MUP16, WWP2, VPS37B, AP4B1, MUP2, CYP51, MUP19, IFI27, MUP9, GORASP1, SGSM3, EXOC4, TLR4, LLGL1, MON1B, TLR2	341	1848	19672	1.43599	1	0.315671	0.310857
GOTERM_BP_ALL	GO0090276~regulation of peptide hormone secretion	11	2.60047	0.0126339	GJA1, MIDN, MUP19, MUP9, RASL10B, CHD7, ICA1, MUP5, MUP16, EGFR, MUP2	341	252	19672	2.51818	1	0.328573	0.323562
GOTERM_BP_ALL	GO0015833~peptide transport	45	10.6383	0.013716	MIDN, PKDCC, PLEK, STX18, CHD7, ICA1, NOLC1, GCC2, LRP2, FMN2, SNX11, NUP160, EGFR, ARHGAP44, C1QTNF3, SLC9A3R1, GJA1, OS9, ZMAT3, MICALL1, TBC1D30, AP3S2, MYH10, UNC13B, BBS1, RASL10B, RHBDF2, RAB27A, MUP5, MUP16, WWP2, VPS37B, AP4B1, MUP2, CYP51, MUP19, IFI27, MUP9, GORASP1, SGSM3, EXOC4, TLR4, LLGL1, MON1B, TLR2	341	1816	19672	1.42952	1	0.349228	0.343903
GOTERM_BP_ALL	GO0019318~hexose metabolic process	11	2.60047	0.0139731	C1QTNF3, MIDN, MUP19, MUP9, MPI, MUP5, MUP16, FOXK1, SIK1, MUP2, GDPGP1	341	256	19672	2.47883	1	0.35275	0.347371
GOTERM_BP_ALL	GO0006006~glucose metabolic process	10	2.36407	0.0154807	C1QTNF3, MIDN, MUP19, MUP9, MUP5, MUP16, FOXK1, SIK1, MUP2, GDPGP1	341	222	19672	2.59861	1	0.368689	0.363066
GOTERM_BP_ALL	GO0019915~lipid storage	6	1.41844	0.0166994	SCARB1, MUP19, MUP9, MUP5, MUP16, MUP2	341	86	19672	4.02482	1	0.386766	0.380868
GOTERM_BP_ALL	GO0010907~positive regulation of glucose metabolic process	5	1.18203	0.0168859	MUP19, MUP9, MUP5, MUP16, MUP2	341	57	19672	5.06045	1	0.389301	0.383364
GOTERM_BP_ALL	GO0001659~temperature homeostasis	5	1.18203	0.0178965	MUP19, MUP9, MUP5, MUP16, MUP2	341	58	19672	4.9732	1	0.392867	0.386876
GOTERM_BP_ALL	GO0048871~multicellular organismal homeostasis	15	3.5461	0.0189023	ELOVL1, BBS1, COL11A2, MUP5, CIB2, MUP16, ALOX12, EGFR, MUP2, MUP19, MUP9, TFF3, SOX9, CCDC66, TLR4	341	434	19672	1.99386	1	0.409604	0.403358
GOTERM_BP_ALL	GO0032845~negative regulation of homeostatic process	10	2.36407	0.0194794	FKBP1A, MUP19, MUP9, ANPEP, CHD7, MUP5, MUP16, GAS2L1, MUP2, SLC8A1	341	231	19672	2.49737	1	0.416743	0.410387
GOTERM_BP_ALL	GO0009060~aerobic respiration	5	1.18203	0.0247455	MUP19, MUP9, MUP5, MUP16, MUP2	341	64	19672	4.50696	1	0.484265	0.476879
GOTERM_BP_ALL	GO0015031~protein transport	42	9.92908	0.028388	MIDN, PKDCC, PLEK, STX18, ICA1, NOLC1, GCC2, LRP2, FMN2, SNX11, NUP160, EGFR, ARHGAP44, C1QTNF3, GJA1, OS9, ZMAT3, MICALL1, TBC1D30, AP3S2, MYH10, UNC13B, BBS1, RHBDF2, RAB27A, MUP5, MUP16, WWP2, VPS37B, AP4B1, MUP2, CYP51, MUP19, IFI27, MUP9, GORASP1, SGSM3, EXOC4, TLR4, LLGL1, MON1B, TLR2	341	1752	19672	1.38296	1	0.53283	0.524704
GOTERM_BP_ALL	GO0033036~macromolecule localization	67	15.8392	0.0292582	NRP1, SCARB1, MIDN, CCDC120, TNFAIP6, UBXN2B, PLEK, ICA1, GCC2, FMN2, SNX11, ARHGAP44, C1QTNF3, GJA1, TBC1D30, AP3S2, SOX9, UNC13B, RHBDF2, MUP5, MUP16, ESCO2, VPS37B, AXIN2, MUP2, RUNX1, IFI27, MUP19, MUP9, GORASP1, RBP1, EXOC4, TLR4, LLGL1, EPHA2, TLR2, PKDCC, STX18, NOLC1, ATP10A, LRP2, NUP160, EGFR, SLC9A3R1, APOM, OS9, ZMAT3, MICALL1, INPP5E, APOF, SH3BP4, GAS2L1, MYH10, ABCB1B, OSBPL9, BBS1…	341	3050	19672	1.26727	1	0.53914	0.530918
GOTERM_BP_ALL	GO0005996~monosaccharide metabolic process	11	2.60047	0.0299985	C1QTNF3, MIDN, MUP19, MUP9, MPI, MUP5, MUP16, FOXK1, SIK1, MUP2, GDPGP1	341	290	19672	2.18821	1	0.53924	0.531017
GOTERM_BP_ALL	GO1905953~negative regulation of lipid localization	5	1.18203	0.0300793	MUP19, MUP9, MUP5, MUP16, MUP2	341	68	19672	4.24185	1	0.53924	0.531017
GOTERM_BP_ALL	GO0044765~single-organism transport	67	15.8392	0.0316723	SCARB1, CHRM3, MIDN, PLEK, CHD7, ICA1, SLC8A1, ARHGAP44, C1QTNF3, GJA1, ANPEP, GRM8, SLC16A6, AP3S2, UNC13B, RHBDF2, MUP5, MUP16, MUP2, SYN1, APRT, RUNX1, SLC7A5, MUP19, MUP9, RBP1, EXOC4, TLR4, DOCK1, LLGL1, TLR2, LY6E, PKDCC, SLC1A3, NOLC1, ATP10A, LRP2, SLC1A5, EGFR, C2, SLC9A3R1, SLC25A29, APOM, APOF, MYH10, ABCB1B, GM5150, OSBPL9, BBS1, SLC35A4, SLC12A4, OSBPL6, RASL10B, RAB27A, BRAF, WWP2, …	341	3063	19672	1.26189	1	0.54171	0.533449
GOTERM_BP_ALL	GO0010876~lipid localization	15	3.5461	0.032748	OSBPL9, SCARB1, OSBPL6, MUP5, MUP16, ATP10A, MUP2, RUNX1, SLC9A3R1, APOM, MUP19, MUP9, RBP1, APOF, ABCB1B	341	466	19672	1.85695	1	0.550267	0.541875
GOTERM_BP_ALL	GO0051051~negative regulation of transport	17	4.01891	0.033466	MIDN, PKDCC, RHBDF2, MUP5, MUP16, WWP2, BRAF, ESR1, MUP2, CYP51, SLC9A3R1, GJA1, OS9, MUP19, MUP9, ANPEP, TLR2	341	557	19672	1.76071	1	0.553238	0.544801
GOTERM_BP_ALL	GO0046890~regulation of lipid biosynthetic process	9	2.12766	0.033882	FDPS, SCARB1, MUP19, MUP9, MUP5, MUP16, SIK1, DHCR7, MUP2	341	215	19672	2.41489	1	0.555423	0.546952
GOTERM_BP_ALL	GO0016051~carbohydrate biosynthetic process	9	2.12766	0.0362889	C1QTNF3, MUP19, MUP9, PLEK, ST3GAL4, MUP5, MUP16, SIK1, MUP2	341	218	19672	2.38166	1	0.566833	0.558188
GOTERM_BP_ALL	GO1902578~single-organism localization	70	16.5485	0.0378873	SCARB1, CHRM3, MIDN, PLEK, CHD7, ICA1, FMN2, SLC8A1, ARHGAP44, C1QTNF3, GJA1, ANPEP, GRM8, SLC16A6, AP3S2, UNC13B, RHBDF2, MUP5, MUP16, MUP2, SYN1, APRT, RUNX1, SLC7A5, MUP19, MUP9, RBP1, EXOC4, TLR4, DOCK1, LLGL1, EPHA2, TLR2, LY6E, PKDCC, SLC1A3, NOLC1, ATP10A, LRP2, SLC1A5, EGFR, C2, SLC9A3R1, SLC25A29, APOM, OS9, APOF, MYH10, ABCB1B, GM5150, OSBPL9, BBS1, SLC35A4, SLC12A4, OSBPL6, RASL10B, RA…	341	3253	19672	1.24139	1	0.579938	0.571094
GOTERM_BP_ALL	GO0030072~peptide hormone secretion	11	2.60047	0.0408886	GJA1, MIDN, MUP19, MUP9, RASL10B, CHD7, ICA1, MUP5, MUP16, EGFR, MUP2	341	306	19672	2.07379	1	0.614424	0.605053
GOTERM_BP_ALL	GO0010676~positive regulation of cellular carbohydrate metabolic process	5	1.18203	0.0480011	MUP19, MUP9, MUP5, MUP16, MUP2	341	79	19672	3.65121	1	0.661864	0.651771
GOTERM_BP_ALL	GO0044723~single-organism carbohydrate metabolic process	15	3.5461	0.0495832	MIDN, PLEK, MPI, MUP5, MUP16, FOXK1, BRAF, MUP2, C1QTNF3, MUP19, MUP9, INPP5E, ST3GAL4, SIK1, GDPGP1	341	495	19672	1.74816	1	0.664341	0.654209
GOTERM_BP_ALL	GO0035773~insulin secretion involved in cellular response to glucose stimulus	5	1.18203	0.0498683	MUP19, MUP9, MUP5, MUP16, MUP2	341	80	19672	3.60557	1	0.664341	0.654209
GOTERM_BP_ALL	GO0045184~establishment of protein localization	43	10.1655	0.0504252	MIDN, PKDCC, PLEK, STX18, ICA1, NOLC1, GCC2, LRP2, FMN2, SNX11, NUP160, EGFR, ARHGAP44, C1QTNF3, GJA1, OS9, ZMAT3, MICALL1, TBC1D30, AP3S2, MYH10, UNC13B, BBS1, RHBDF2, RAB27A, MUP5, MUP16, WWP2, BRAF, VPS37B, AP4B1, MUP2, CYP51, MUP19, IFI27, MUP9, GORASP1, SGSM3, EXOC4, TLR4, LLGL1, MON1B, TLR2	341	1879	19672	1.32019	1	0.669992	0.659774
GOTERM_BP_ALL	GO0009749~response to glucose	9	2.12766	0.0566337	UNC13B, GJA1, APOM, MUP19, MUP9, MUP5, MUP16, MUP2, SLC8A1	341	239	19672	2.17239	1	0.731313	0.72016
GOTERM_BP_ALL	GO1905952~regulation of lipid localization	8	1.89125	0.0607621	SCARB1, OSBPL6, MUP19, MUP9, MUP5, MUP16, MUP2, RUNX1	341	201	19672	2.29609	1	0.762004	0.750383
GOTERM_BP_ALL	GO0009743~response to carbohydrate	10	2.36407	0.0614871	UNC13B, GJA1, APOM, MUP19, MUP9, MUP5, MUP16, ADNP, MUP2, SLC8A1	341	286	19672	2.0171	1	0.767869	0.756159
GOTERM_BP_ALL	GO0008104~protein localization	57	13.4752	0.0640139	NRP1, MIDN, CCDC120, TNFAIP6, UBXN2B, PLEK, ICA1, GCC2, FMN2, SNX11, ARHGAP44, C1QTNF3, GJA1, TBC1D30, AP3S2, SOX9, UNC13B, RHBDF2, MUP5, MUP16, ESCO2, VPS37B, AXIN2, MUP2, IFI27, MUP19, MUP9, GORASP1, EXOC4, TLR4, LLGL1, EPHA2, TLR2, PKDCC, STX18, NOLC1, LRP2, NUP160, EGFR, SLC9A3R1, OS9, ZMAT3, MICALL1, INPP5E, SH3BP4, GAS2L1, MYH10, BBS1, RAB27A, BRAF, WWP2, ESR1, AP4B1, CYP51, SGSM3, CCDC66, …	341	2653	19672	1.23946	1	0.781088	0.769176
GOTERM_BP_ALL	GO0009746~response to hexose	9	2.12766	0.0647893	UNC13B, GJA1, APOM, MUP19, MUP9, MUP5, MUP16, MUP2, SLC8A1	341	246	19672	2.11058	1	0.783837	0.771883
GOTERM_BP_ALL	GO0050796~regulation of insulin secretion	8	1.89125	0.067195	GJA1, MIDN, MUP19, MUP9, ICA1, MUP5, MUP16, MUP2	341	206	19672	2.24036	1	0.796572	0.784424
GOTERM_BP_ALL	GO0051235~maintenance of location	11	2.60047	0.0701287	FKBP1A, SCARB1, GJA1, OS9, MUP19, MUP9, CHD7, MUP5, MUP16, MUP2, SLC8A1	341	338	19672	1.87746	1	0.810985	0.798617
GOTERM_BP_ALL	GO0006810~transport	94	22.2222	0.0743858	CLIC6, NRP1, SCARB1, CHRM3, MIDN, PLEK, CHD7, ICA1, GCC2, FMN2, SNX11, SLC8A1, ARHGAP44, C1QTNF3, GJA1, LASP1, MFSD5, ANPEP, TBC1D30, GRM8, SLC16A6, AP3S2, SLC39A4, UNC13B, SCARA5, RHBDF2, MUP5, MUP16, SLC39A13, VPS37B, MUP2, SYN1, APRT, RUNX1, SLC7A5, IFI27, MUP19, MUP9, GORASP1, RBP1, EXOC4, SIK1, TLR4, DOCK1, LLGL1, TLR2, LY6E, PKDCC, STX18, AGAP2, SLC1A3, NOLC1, ATP10A, LRP2, SLC1A5, NUP160, …	341	4696	19672	1.15477	1	0.836467	0.82371
GOTERM_BP_ALL	GO0006112~energy reserve metabolic process	5	1.18203	0.0753129	MUP19, MUP9, MUP5, MUP16, MUP2	341	92	19672	3.13528	1	0.841962	0.829121
GOTERM_BP_ALL	GO0034284~response to monosaccharide	9	2.12766	0.0761727	UNC13B, GJA1, APOM, MUP19, MUP9, MUP5, MUP16, MUP2, SLC8A1	341	255	19672	2.03609	1	0.843412	0.83055
GOTERM_BP_ALL	GO0061178~regulation of insulin secretion involved in cellular response to glucose stimulus	5	1.18203	0.0850047	MUP19, MUP9, MUP5, MUP16, MUP2	341	96	19672	3.00464	1	0.870477	0.857202
GOTERM_BP_ALL	GO0051179~localization	125	29.5508	0.0887406	SCARB1, CHRM3, MIDN, UBXN2B, GCC2, SLC8A1, ARHGAP44, GJA1, ANPEP, TBC1D30, SLC16A6, SOX9, SLC39A4, UNC13B, SCARA5, MMD2, ESCO2, RUNX1, IFI27, FEZ1, RBP1, SIK1, LLGL1, EPHA2, LY6E, PKDCC, SDC3, AGAP2, SLC1A3, NOLC1, ALOX12, SLC1A5, NUP160, C2, SLC9A3R1, ADGRG1, APOM, ZMAT3, PDGFC, INPP5E, ST3GAL4, APOF, GAS2L1, MYH10, GM5150, OSBPL9, BBS1, CADM4, OSBPL6, RASL10B, RAB27A, BRAF, NETO2, ESR1, AP4B1, …	341	6473	19672	1.11403	1	0.892286	0.878678
GOTERM_BP_ALL	GO0051234~establishment of localization	96	22.695	0.0937185	CLIC6, NRP1, SCARB1, CHRM3, MIDN, UBXN2B, PLEK, CHD7, ICA1, GCC2, FMN2, SNX11, SLC8A1, ARHGAP44, C1QTNF3, GJA1, LASP1, MFSD5, ANPEP, TBC1D30, GRM8, SLC16A6, AP3S2, SLC39A4, UNC13B, SCARA5, RHBDF2, MUP5, MUP16, SLC39A13, VPS37B, MUP2, SYN1, APRT, RUNX1, SLC7A5, IFI27, MUP19, MUP9, GORASP1, FEZ1, RBP1, EXOC4, SIK1, TLR4, DOCK1, LLGL1, TLR2, LY6E, PKDCC, STX18, AGAP2, SLC1A3, NOLC1, ATP10A, LRP2, SL…	341	4863	19672	1.13884	1	0.918805	0.904793
GOTERM_BP_ALL	GO0007267~cell-cell signaling	37	8.74704	0.0952313	CHRM3, MIDN, CHD7, ICA1, PRDM15, SLC1A3, PBXIP1, LRP2, EGFR, C1QTNF3, SLC9A3R1, GJA1, WIF1, GRM8, SOX9, UNC13B, FARP1, SLC12A4, RASL10B, CSNK2A2, MUP5, MUP16, BRAF, AXIN2, TBX3, HIC1, BICC1, SYN1, MUP2, RUNX1, MUP19, MUP9, EXOC4, ADNP, TLR2, FGFR1, LY6E	341	1662	19672	1.2843	1	0.923287	0.909206
GOTERM_BP_ALL	GO0045913~positive regulation of carbohydrate metabolic process	5	1.18203	0.0952728	MUP19, MUP9, MUP5, MUP16, MUP2	341	100	19672	2.88446	1	0.923287	0.909206
GOTERM_BP_ALL	GO0019216~regulation of lipid metabolic process	12	2.83688	0.101623	FDPS, SCARB1, MUP19, MUP9, MUP5, MUP16, SIK1, DHCR7, SOX9, ESR1, MUP2, PIK3R5	341	410	19672	1.68846	1	0.946666	0.932228
GOTERM_BP_ALL	GO0001678~cellular glucose homeostasis	7	1.65485	0.114141	UNC13B, MUP19, MUP9, MUP5, MUP16, FOXK1, MUP2	341	191	19672	2.11426	1	0.985664	0.970632
GOTERM_BP_ALL	GO0005975~carbohydrate metabolic process	16	3.78251	0.125328	MIDN, PLEK, MPI, MUP5, MUP16, FOXK1, BRAF, MUP2, C1QTNF3, MUP19, MUP9, INPP5E, TFF3, ST3GAL4, SIK1, GDPGP1	341	624	19672	1.47921	1	1	0.984945
GOTERM_BP_ALL	GO0045834~positive regulation of lipid metabolic process	7	1.65485	0.127855	FDPS, SCARB1, MUP19, MUP9, MUP5, MUP16, MUP2	341	197	19672	2.04987	1	1	0.984945
GOTERM_BP_ALL	GO0071333~cellular response to glucose stimulus	6	1.41844	0.163655	UNC13B, MUP19, MUP9, MUP5, MUP16, MUP2	341	167	19672	2.07266	1	1	0.984945
GOTERM_BP_ALL	GO0071331~cellular response to hexose stimulus	6	1.41844	0.169309	UNC13B, MUP19, MUP9, MUP5, MUP16, MUP2	341	169	19672	2.04814	1	1	0.984945
GOTERM_BP_ALL	GO0071326~cellular response to monosaccharide stimulus	6	1.41844	0.175315	UNC13B, MUP19, MUP9, MUP5, MUP16, MUP2	341	171	19672	2.02418	1	1	0.984945
GOTERM_BP_ALL	GO0030073~insulin secretion	7	1.65485	0.18256	GJA1, MIDN, MUP19, MUP9, MUP5, MUP16, MUP2	341	220	19672	1.83556	1	1	0.984945
GOTERM_BP_ALL	GO0071322~cellular response to carbohydrate stimulus	6	1.41844	0.208086	UNC13B, MUP19, MUP9, MUP5, MUP16, MUP2	341	182	19672	1.90184	1	1	0.984945
GOTERM_BP_ALL	GO0045333~cellular respiration	6	1.41844	0.214281	MUP19, MUP9, SLC1A3, MUP5, MUP16, MUP2	341	184	19672	1.88117	1	1	0.984945
GOTERM_BP_ALL	GO0032844~regulation of homeostatic process	13	3.07329	0.271079	CHD7, MUP5, MUP16, ALOX12, EGFR, MUP2, SLC8A1, FKBP1A, GJA1, MUP19, MUP9, ANPEP, GAS2L1	341	564	19672	1.32971	1	1	0.984945
GOTERM_BP_ALL	GO0055114~oxidation-reduction process	11	2.60047	0.278491	APOM, MUP19, MUP9, SLC1A3, MUP5, MUP16, FOXK1, ALOX12, SOX9, MUP2, TUBA8	341	461	19672	1.37653	1	1	0.984945
GOTERM_BP_ALL	GO0042593~glucose homeostasis	8	1.89125	0.296084	UNC13B, C1QTNF3, MUP19, MUP9, MUP5, MUP16, FOXK1, MUP2	341	312	19672	1.47921	1	1	0.984945
GOTERM_BP_ALL	GO0033500~carbohydrate homeostasis	8	1.89125	0.297735	UNC13B, C1QTNF3, MUP19, MUP9, MUP5, MUP16, FOXK1, MUP2	341	313	19672	1.47448	1	1	0.984945
GOTERM_BP_ALL	GO0016192~vesicle-mediated transport	32	7.56501	0.367522	SCARB1, PKDCC, PLEK, STX18, GCC2, LRP2, FMN2, C2, ARHGAP44, CUX1, MICALL1, GRM8, SH3BP4, AP3S2, MYH10, GM5150, UNC13B, BBS1, SCARA5, RAB27A, BRAF, VPS37B, AP4B1, FER, SGSM3, EXOC4, TLR4, DOCK1, LLGL1, MYO1F, MON1B, TLR2	341	1675	19672	1.10212	1	1	0.984945
GOTERM_BP_ALL	GO0051641~cellular localization	53	12.5296	0.386518	NRP1, TNFAIP6, UBXN2B, CHD7, ICA1, GCC2, FMN2, SNX11, SLC8A1, ARHGAP44, GJA1, TBC1D30, GRM8, AP3S2, SOX9, UNC13B, MUP5, MUP16, ESCO2, VPS37B, AXIN2, MUP2, SYN1, IFI27, MUP19, MUP9, FEZ1, EXOC4, LLGL1, EPHA2, PKDCC, STX18, NOLC1, NUP160, EGFR, SLC9A3R1, OS9, MICALL1, INPP5E, SH3BP4, GAS2L1, MYH10, BBS1, RAB27A, BRAF, ESR1, AP4B1, FKBP1A, FER, SGSM3, CCDC66, MYO1F, MON1B	341	2878	19672	1.06238	1	1	0.984945
GOTERM_BP_ALL	GO0051649~establishment of localization in cell	38	8.98345	0.402137	UBXN2B, STX18, CHD7, NOLC1, GCC2, FMN2, SNX11, NUP160, SLC8A1, SLC9A3R1, GJA1, OS9, MICALL1, TBC1D30, GRM8, AP3S2, MYH10, UNC13B, BBS1, RAB27A, MUP5, MUP16, BRAF, VPS37B, AP4B1, SYN1, MUP2, FKBP1A, FER, MUP19, IFI27, MUP9, SGSM3, FEZ1, EXOC4, LLGL1, MYO1F, MON1B	341	2042	19672	1.07355	1	1	0.984945
GOTERM_BP_ALL	GO0034613~cellular protein localization	35	8.27423	0.469474	NRP1, PKDCC, UBXN2B, TNFAIP6, STX18, NOLC1, GCC2, SNX11, NUP160, EGFR, ARHGAP44, SLC9A3R1, GJA1, OS9, MICALL1, TBC1D30, INPP5E, SH3BP4, AP3S2, SOX9, GAS2L1, BBS1, RAB27A, BRAF, VPS37B, AXIN2, ESCO2, ESR1, AP4B1, IFI27, SGSM3, EXOC4, CCDC66, EPHA2, MON1B	341	1921	19672	1.05108	1	1	0.984945
GOTERM_BP_ALL	GO0070727~cellular macromolecule localization	35	8.27423	0.482957	NRP1, PKDCC, UBXN2B, TNFAIP6, STX18, NOLC1, GCC2, SNX11, NUP160, EGFR, ARHGAP44, SLC9A3R1, GJA1, OS9, MICALL1, TBC1D30, INPP5E, SH3BP4, AP3S2, SOX9, GAS2L1, BBS1, RAB27A, BRAF, VPS37B, AXIN2, ESCO2, ESR1, AP4B1, IFI27, SGSM3, EXOC4, CCDC66, EPHA2, MON1B	341	1932	19672	1.04509	1	1	0.984945
GOTERM_BP_ALL	GO0015980~energy derivation by oxidation of organic compounds	6	1.41844	0.504895	MUP19, MUP9, SLC1A3, MUP5, MUP16, MUP2	341	271	19672	1.27725	1	1	0.984945
GOTERM_BP_ALL	GO0007626~locomotory behavior	6	1.41844	0.504895	MUP19, MUP9, CHD7, MUP5, MUP16, MUP2	341	271	19672	1.27725	1	1	0.984945
GOTERM_BP_ALL	GO0033365~protein localization to organelle	17	4.01891	0.516745	NRP1, BBS1, UBXN2B, NOLC1, GCC2, ESCO2, VPS37B, ESR1, EGFR, GJA1, OS9, MICALL1, INPP5E, SH3BP4, SOX9, GAS2L1, MON1B	341	915	19672	1.07182	1	1	0.984945
GOTERM_BP_ALL	GO0006091~generation of precursor metabolites and energy	8	1.89125	0.553097	MUP19, MUP9, MPI, SLC1A3, MUP5, MUP16, FOXK1, MUP2	341	405	19672	1.13954	1	1	0.984945
GOTERM_BP_ALL	GO0071396~cellular response to lipid	14	3.30969	0.570557	CD86, MUP5, MUP16, ALOX12, CYP7B1, ESR1, EGFR, MUP2, SLC8A1, RXRA, MUP19, MUP9, SOX9, TLR4	341	768	19672	1.05163	1	1	0.984945
GOTERM_BP_ALL	GO0006605~protein targeting	9	2.12766	0.658775	OS9, MICALL1, EXOC4, NOLC1, RAB27A, GCC2, VPS37B, AP4B1, MON1B	341	510	19672	1.01804	1	1	0.984945
GOTERM_BP_ALL	GO0006886~intracellular protein transport	17	4.01891	0.682157	BBS1, STX18, NOLC1, RAB27A, GCC2, SNX11, VPS37B, AP4B1, NUP160, OS9, IFI27, SGSM3, MICALL1, TBC1D30, EXOC4, AP3S2, MON1B	341	1014	19672	0.967175	1	1	0.984945
GOTERM_BP_ALL	GO0046907~intracellular transport	23	5.43735	0.919837	UNC13B, BBS1, STX18, NOLC1, RAB27A, GCC2, BRAF, SNX11, FMN2, VPS37B, AP4B1, NUP160, FER, OS9, IFI27, SGSM3, MICALL1, GRM8, TBC1D30, EXOC4, AP3S2, MYO1F, MON1B	341	1647	19672	0.805617	1	1	0.984945
GOTERM_BP_ALL	GO0007005~mitochondrion organization	7	1.65485	0.926682	MUP19, MUP9, FEZ1, MUP5, MUP16, DNA2, MUP2	341	563	19672	0.717272	1	1	0.984945
Annotation Cluster 7	Enrichment Score 1.882043928855106
Category	Term	Count	%	PValue	Genes	List Total	Pop Hits	Pop Total	Fold Enrichment	Bonferroni	Benjamini	FDR
GOTERM_BP_ALL	GO0044283~small molecule biosynthetic process	23	5.43735	0.000213265	MOXD1, IDI1, ELOVL1, FDPS, MVK, PLEK, SLC1A3, ASNS, MUP5, MUP16, ALOX12, MSMO1, CYP7B1, MUP2, CYP51, ACMSD, C1QTNF3, MUP19, MUP9, RBP1, PNPO, SIK1, DHCR7	341	544	19672	2.43906	0.659346	0.0414143	0.0407827
GOTERM_BP_ALL	GO1902652~secondary alcohol metabolic process	10	2.36407	0.00100685	FDPS, IDI1, SCARB1, MVK, APOF, MSMO1, DHCR7, CYP7B1, CYP51, FGFR1	341	146	19672	3.95131	0.993818	0.0983407	0.096841
GOTERM_BP_ALL	GO0006066~alcohol metabolic process	15	3.5461	0.00155939	MOXD1, IDI1, SCARB1, FDPS, MVK, PLEK, MSMO1, CYP7B1, CYP51, SULT1E1, RBP1, INPP5E, APOF, DHCR7, FGFR1	341	323	19672	2.67906	0.999622	0.110892	0.109201
GOTERM_BP_ALL	GO0006695~cholesterol biosynthetic process	6	1.41844	0.00256746	FDPS, IDI1, MVK, MSMO1, DHCR7, CYP51	341	55	19672	6.29336	0.999998	0.144579	0.142374
GOTERM_BP_ALL	GO1902653~secondary alcohol biosynthetic process	6	1.41844	0.00256746	FDPS, IDI1, MVK, MSMO1, DHCR7, CYP51	341	55	19672	6.29336	0.999998	0.144579	0.142374
GOTERM_BP_ALL	GO0008203~cholesterol metabolic process	9	2.12766	0.00291292	FDPS, IDI1, SCARB1, MVK, APOF, MSMO1, DHCR7, CYP7B1, CYP51	341	139	19672	3.73527	1	0.155407	0.153037
GOTERM_BP_ALL	GO0016126~sterol biosynthetic process	6	1.41844	0.00403713	FDPS, IDI1, MVK, MSMO1, DHCR7, CYP51	341	61	19672	5.67434	1	0.192267	0.189335
GOTERM_BP_ALL	GO0016125~sterol metabolic process	9	2.12766	0.00426761	FDPS, IDI1, SCARB1, MVK, APOF, MSMO1, DHCR7, CYP7B1, CYP51	341	148	19672	3.50812	1	0.193621	0.190669
GOTERM_BP_ALL	GO1901615~organic hydroxy compound metabolic process	19	4.49173	0.00441912	MOXD1, IDI1, SCARB1, FDPS, MVK, PLEK, DIO1, ALOX12, MSMO1, CYP7B1, CYP51, SULT1E1, RBP1, INPP5E, APOF, PNPO, DHCR7, FGFR1, LY6E	341	521	19672	2.10383	1	0.193621	0.190669
GOTERM_BP_ALL	GO1901617~organic hydroxy compound biosynthetic process	11	2.60047	0.00651585	MOXD1, FDPS, IDI1, MVK, PLEK, PNPO, ALOX12, MSMO1, DHCR7, CYP7B1, CYP51	341	228	19672	2.78325	1	0.233323	0.229765
GOTERM_BP_ALL	GO0046165~alcohol biosynthetic process	8	1.89125	0.00779417	MOXD1, FDPS, IDI1, MVK, PLEK, MSMO1, DHCR7, CYP51	341	131	19672	3.523	1	0.256249	0.252341
GOTERM_BP_ALL	GO0044281~small molecule metabolic process	50	11.8203	0.00808354	MOXD1, SCARB1, MIDN, PLEK, MPI, MSMO1, C1QTNF3, CYP2C70, SOX9, OASL2, ELOVL1, DIO1, MUP5, MUP16, CYP7B1, MUP2, APRT, MUP19, MUP9, OAS3, RBP1, SIK1, TLR4, EPHA2, TLR2, IDI1, MVK, CANT1, SLC1A3, FOXK1, ALOX12, LRP2, AK7, ACMSD, SULT1E1, INPP5E, PNPO, APOF, P2RY13, FDPS, ASNS, CYP51, LACC1, NUDT7, IMPDH2, DHCR7, GDPGP1, TUBA8, FGFR1, AARS	341	2003	19672	1.44007	1	0.260264	0.256295
GOTERM_BP_ALL	GO0008299~isoprenoid biosynthetic process	4	0.945626	0.0276402	FDPS, IDI1, MVK, RBP1	341	38	19672	6.07254	1	0.526625	0.518593
GOTERM_BP_ALL	GO0006694~steroid biosynthetic process	8	1.89125	0.0278383	FDPS, IDI1, SCARB1, MVK, MSMO1, DHCR7, CYP7B1, CYP51	341	169	19672	2.73085	1	0.527679	0.519631
GOTERM_BP_ALL	GO0008610~lipid biosynthetic process	19	4.49173	0.0399566	IDI1, SCARB1, ELOVL1, FDPS, MVK, MUP5, MUP16, ALOX12, MSMO1, CYP7B1, MUP2, CYP51, MUP19, MUP9, RBP1, ST3GAL4, PLCE1, SIK1, DHCR7	341	662	19672	1.65573	1	0.602212	0.593028
GOTERM_BP_ALL	GO0008202~steroid metabolic process	12	2.83688	0.0418958	FDPS, IDI1, SCARB1, MVK, SULT1E1, APOF, MSMO1, DHCR7, CYP7B1, ESR1, CYP51, FGFR1	341	351	19672	1.97228	1	0.616707	0.607301
GOTERM_BP_ALL	GO0044711~single-organism biosynthetic process	33	7.80142	0.0493964	MOXD1, IDI1, SCARB1, MVK, PLEK, SLC1A3, ALOX12, MSMO1, AK7, ACMSD, C1QTNF3, ST3GAL4, PNPO, PLCE1, OASL2, P2RY13, ELOVL1, FDPS, SERPINF2, ASNS, MUP5, MUP16, CYP7B1, MUP2, CYP51, APRT, MUP19, MUP9, OAS3, IMPDH2, RBP1, SIK1, DHCR7	341	1366	19672	1.39366	1	0.664341	0.654209
GOTERM_BP_ALL	GO0006629~lipid metabolic process	34	8.03783	0.0615938	IDI1, SCARB1, MVK, PLEK, ALOX12, MSMO1, EGFR, PIK3R5, SULT1E1, INPP5E, ST3GAL4, APOF, PLCE1, SOX9, CYP2C70, ELOVL1, FDPS, BBS1, MUP5, MUP16, CYP7B1, ESR1, MUP2, CYP51, NUDT7, MUP19, MUP9, RBP1, SIK1, DHCR7, TLR4, TLR2, TUBA8, FGFR1	341	1441	19672	1.36116	1	0.767869	0.756159
GOTERM_BP_ALL	GO0044710~single-organism metabolic process	81	19.1489	0.0881876	MOXD1, NRP1, SCARB1, MIDN, PLEK, MPI, MSMO1, GALNT10, C1QTNF3, MMP27, PLCE1, CYP2C70, SOX9, OASL2, ELOVL1, FBXO2, SERPINF2, DIO1, MUP5, MUP16, TRAF2, ICOSL, IRAK4, CYP7B1, MUP2, APRT, MUP19, TRAF3, MUP9, GORASP1, OAS3, RBP1, SIK1, TLR7, ADNP, DNA2, TLR4, EPHA2, TLR2, ZFP622, IDI1, MVK, CANT1, PRDM15, SLC1A3, FOXK1, ALOX12, LRP2, AK7, EGFR, ACMSD, PIK3R5, SLC9A3R1, APOM, OS9, SULT1E1, INPP5E, PDGF…	341	4019	19672	1.16268	1	0.892286	0.878678
GOTERM_BP_ALL	GO0006720~isoprenoid metabolic process	5	1.18203	0.0952728	FDPS, IDI1, MVK, RBP1, EGFR	341	100	19672	2.88446	1	0.923287	0.909206
GOTERM_BP_ALL	GO0006644~phospholipid metabolic process	7	1.65485	0.701907	FDPS, IDI1, SCARB1, MVK, PLEK, INPP5E, PIK3R5	341	404	19672	0.999564	1	1	0.984945
GOTERM_BP_ALL	GO0008654~phospholipid biosynthetic process	3	0.70922	0.847402	FDPS, IDI1, MVK	341	192	19672	0.901393	1	1	0.984945
Annotation Cluster 8	Enrichment Score 1.819906252667802
Category	Term	Count	%	PValue	Genes	List Total	Pop Hits	Pop Total	Fold Enrichment	Bonferroni	Benjamini	FDR
GOTERM_BP_ALL	GO0048584~positive regulation of response to stimulus	76	17.9669	6.8582e-06	CD86, NRP1, GPR65, PLEK, FMN2, C8B, C8A, BABAM1, C4B, C1QTNF3, C4A, GJA1, NFKBIZ, PLCE1, SOX9, ZBP1, UNC13B, SERPINF2, MUP5, MUP16, TRAF2, ICOSL, MMD2, IRAK4, HIC1, MUP2, F7, MMRN1, MUP19, TRAF3, MUP9, OAS3, RRAGD, EXOC4, TLR8, CD226, TLR7, SH2D1B1, UBE2V1, EEF1E1, TLR4, HCST, TLR2, HBEGF, ZFP622, CFI, PRDM15, AGAP2, PBXIP1, LRP2, EGFR, PIK3R5, C2, ENHO, SLC9A3R1, ADGRG1, RXRA, C6, C9, PDGFC, ST3…	341	2634	19672	1.66453	0.0340345	0.0126974	0.0125038
GOTERM_BP_ALL	GO0048583~regulation of response to stimulus	109	25.7683	1.65626e-05	CD86, PGLYRP2, GPR65, SLA, CAAP1, C4B, ARHGAP44, C4A, GJA1, PLCE1, SOX9, ZBP1, UNC13B, SERPINF2, MMD2, HIC1, RUNX1, RRAGD, CD226, SH2D1B1, UBE2V1, LLGL1, EPHA2, ZFP622, NOP2, CFI, AGAP2, PRDM15, ALOX12, PLD3, PIK3R5, C2, ENHO, SLC9A3R1, ADGRG1, C6, C9, PDGFC, INPP5E, ST3GAL4, FDPS, CADM4, BRAF, NETO2, BMX, PARP14, ESR1, HOPX, LACC1, FER, HRG, ITM2C, FGFR1, NRP1, TNFAIP6, CCDC125, PLEK, FMN2, CHRD…	341	4326	19672	1.45356	0.0802243	0.0126974	0.0125038
GOTERM_BP_ALL	GO1902533~positive regulation of intracellular signal transduction	40	9.45626	3.45574e-05	CD86, NRP1, ZFP622, GPR65, AGAP2, LRP2, EGFR, PIK3R5, C1QTNF3, SLC9A3R1, ADGRG1, PDGFC, PLCE1, SOX9, SERPINF2, CARD9, MUP5, MUP16, TRAF2, MMD2, BRAF, IRAK4, PARP14, ESR1, HIC1, MUP2, F7, MUP19, TRAF3, MUP9, RRAGD, EXOC4, TLR7, UBE2V1, EEF1E1, TLR4, HCST, TLR2, HBEGF, FGFR1	341	1136	19672	2.03131	0.160109	0.017448	0.0171819
GOTERM_BP_ALL	GO0009967~positive regulation of signal transduction	50	11.8203	0.000209446	CD86, NRP1, GPR65, C1QTNF3, PLCE1, SOX9, ZBP1, UNC13B, SERPINF2, MUP5, MUP16, TRAF2, MMD2, IRAK4, HIC1, MUP2, F7, MUP19, TRAF3, MUP9, RRAGD, EXOC4, CD226, TLR7, SH2D1B1, UBE2V1, EEF1E1, TLR4, HCST, TLR2, HBEGF, ZFP622, PRDM15, AGAP2, PBXIP1, LRP2, EGFR, PIK3R5, ENHO, SLC9A3R1, ADGRG1, RXRA, PDGFC, GDF10, CARD9, BRAF, PARP14, ESR1, ITM2C, FGFR1	341	1682	19672	1.7149	0.652713	0.0414143	0.0407827
GOTERM_BP_ALL	GO0035556~intracellular signal transduction	71	16.7849	0.000267698	CD86, NRP1, CHRM3, CCDC125, GPR65, PLEK, SLC8A1, BABAM1, ARHGAP44, C1QTNF3, PLCE1, SOX9, PRMT6, UNC13B, SERPINF2, MUP5, MUP16, TRAF2, MMD2, IRAK4, HIC1, MUP2, F7, MUP19, TRAF3, MUP9, OAS3, RRAGD, EXOC4, TLR8, SIK1, TLR7, ADNP, UBE2V1, EEF1E1, TLR4, DOCK1, THOP1, HCST, EPHA2, TLR2, HBEGF, ZFP622, NYAP1, NOP2, PRDM15, AGAP2, LRP2, CAMKK1, EGFR, PIK3R5, SLC9A3R1, ADGRG1, NUAK2, INPP5E, PDGFC, SH3BP4…	341	2694	19672	1.52039	0.741223	0.0482717	0.0475355
GOTERM_BP_ALL	GO0009966~regulation of signal transduction	78	18.4397	0.000334892	CD86, NRP1, TNFAIP6, CCDC125, GPR65, PLEK, SLA, CAAP1, CHRDL2, ARHGAP44, C1QTNF3, PLCE1, SOX9, PRMT6, ZBP1, UNC13B, SERPINF2, RHBDF2, MUP5, MUP16, TRAF2, MMD2, IRAK4, AXIN2, CYP7B1, HIC1, MUP2, RUNX1, F7, MUP19, TRAF3, MUP9, OAS3, RRAGD, EXOC4, CD226, TLR7, SH2D1B1, UBE2V1, EEF1E1, TLR4, HCST, LLGL1, EPHA2, TLR2, HBEGF, ZFP622, NOP2, PRDM15, AGAP2, PBXIP1, LRP2, EGFR, PIK3R5, ENHO, SLC9A3R1, ADGR…	341	3060	19672	1.47051	0.815693	0.052769	0.0519643
GOTERM_BP_ALL	GO1902531~regulation of intracellular signal transduction	52	12.2931	0.000564416	CD86, NRP1, CCDC125, GPR65, ARHGAP44, C1QTNF3, PLCE1, SOX9, PRMT6, SERPINF2, MUP5, MUP16, TRAF2, MMD2, IRAK4, HIC1, MUP2, F7, MUP19, TRAF3, MUP9, RRAGD, EXOC4, TLR7, UBE2V1, EEF1E1, TLR4, HCST, EPHA2, TLR2, HBEGF, ZFP622, NOP2, PRDM15, AGAP2, LRP2, EGFR, PIK3R5, SLC9A3R1, ADGRG1, INPP5E, PDGFC, SH3BP4, CADM4, CARD9, BRAF, PARP14, ESR1, FKBP1A, SGSM3, FGFR1, GRINA	341	1850	19672	1.62153	0.942187	0.0749931	0.0738494
GOTERM_BP_ALL	GO0019538~protein metabolic process	131	30.9693	0.000994809	RPL4, CD86, CCNJ, UBXN2B, MPI, CAAP1, SLC8A1, GALNT10, C4B, C4A, GJA1, CAPN8, ANPEP, PLCE1, SMARCAD1, SOX9, FBXO2, SERPINF2, CSNK2A2, MMD2, RPSA, ESCO2, FTSJ1, IFI27, SIK1, ADNP, SH2D1B1, UBE2V1, EPHA2, ZFP622, UBE2CBP, PKDCC, CFI, AGAP2, PRDM15, NOLC1, ALOX12, PIK3R5, C2, SLC9A3R1, DPP7, APOM, NUAK2, C6, MIER2, C9, RNF217, PDGFC, INPP5E, ST3GAL4, WFDC18, RPRD1A, CADM4, SERPINA3K, TNFRSF10B, BRAF…	341	5962	19672	1.26757	0.99343	0.0983407	0.096841
GOTERM_BP_ALL	GO0010646~regulation of cell communication	87	20.5674	0.00101282	CD86, NRP1, MIDN, TNFAIP6, CCDC125, GPR65, PLEK, CHD7, ICA1, SLA, CAAP1, CHRDL2, ARHGAP44, C1QTNF3, GJA1, GRM8, PLCE1, SOX9, PRMT6, ZBP1, UNC13B, SERPINF2, RHBDF2, MUP5, MUP16, TRAF2, MMD2, IRAK4, AXIN2, CYP7B1, HIC1, MUP2, SYN1, RUNX1, F7, MUP19, TRAF3, MUP9, OAS3, RRAGD, EXOC4, CD226, TLR7, ADNP, SH2D1B1, UBE2V1, EEF1E1, TLR4, HCST, LLGL1, EPHA2, TLR2, HBEGF, ZFP622, NOP2, PRDM15, AGAP2, SLC1A3…	341	3634	19672	1.38111	0.994002	0.0983407	0.096841
GOTERM_BP_ALL	GO0051246~regulation of protein metabolic process	75	17.7305	0.00123536	CD86, NRP1, CCNJ, CTSZ, SETD7, CAAP1, FMN2, SLC8A1, C1QTNF3, GJA1, PLCE1, SOX9, PRMT6, FBXO2, SERPINF2, CSNK2A2, TRAF2, MMD2, AXIN2, SERPINA1E, RNF144B, TRAF3, RPUSD3, TLR8, TLR7, ITGA5, ADNP, SH2D1B1, TLR4, EPHA2, TLR2, HBEGF, ZFP622, MVK, CFI, PRDM15, AGAP2, NOLC1, ALOX12, ITIH1, CAMKK1, EGFR, PIK3R5, SLC9A3R1, APOM, RXRA, C6, OS9, RNF217, INPP5E, PDGFC, WFDC18, GDF10, CASP8AP2, KDM4A, SLC35A4,…	341	3046	19672	1.42045	0.998052	0.101045	0.0995037
GOTERM_BP_ALL	GO0023051~regulation of signaling	87	20.5674	0.00124118	CD86, NRP1, MIDN, TNFAIP6, CCDC125, GPR65, PLEK, CHD7, ICA1, SLA, CAAP1, CHRDL2, ARHGAP44, C1QTNF3, GJA1, GRM8, PLCE1, SOX9, PRMT6, ZBP1, UNC13B, SERPINF2, RHBDF2, MUP5, MUP16, TRAF2, MMD2, IRAK4, AXIN2, CYP7B1, HIC1, MUP2, SYN1, RUNX1, F7, MUP19, TRAF3, MUP9, OAS3, RRAGD, EXOC4, CD226, TLR7, ADNP, SH2D1B1, UBE2V1, EEF1E1, TLR4, HCST, LLGL1, EPHA2, TLR2, HBEGF, ZFP622, NOP2, PRDM15, AGAP2, SLC1A3…	341	3658	19672	1.37205	0.998109	0.101045	0.0995037
GOTERM_BP_ALL	GO0010647~positive regulation of cell communication	54	12.766	0.00169312	CD86, NRP1, GPR65, C1QTNF3, GJA1, PLCE1, SOX9, ZBP1, UNC13B, SERPINF2, MUP5, MUP16, TRAF2, MMD2, IRAK4, HIC1, MUP2, RUNX1, F7, MUP19, TRAF3, MUP9, RRAGD, EXOC4, CD226, TLR7, SH2D1B1, UBE2V1, EEF1E1, TLR4, HCST, TLR2, HBEGF, ZFP622, PRDM15, AGAP2, SLC1A3, PBXIP1, LRP2, EGFR, PIK3R5, ENHO, SLC9A3R1, ADGRG1, RXRA, PDGFC, GDF10, RASL10B, CARD9, BRAF, PARP14, ESR1, ITM2C, FGFR1	341	2041	19672	1.52632	0.999808	0.117103	0.115318
GOTERM_BP_ALL	GO0071704~organic substance metabolic process	228	53.9007	0.00182166	RPL4, CCNJ, PGLYRP2, RRP9, C4B, C4A, GJA1, ZXDB, ANPEP, PLCE1, SOX9, CYP2C70, RBFOX3, FBXO2, CSNK2A2, SERPINF2, MMD2, ESCO2, SND1, RUNX1, IFI27, RBP1, SIK1, DNA2, EPHA2, ZFP622, CFI, AGAP2, PRDM15, NOLC1, TRMT2A, RPAP1, PIK3R5, ACMSD, C2, APOM, NUAK2, C6, PDCD11, ERI1, MIER2, C9, RNF217, PDGFC, INPP5E, APOF, PNPO, ST3GAL4, WFDC18, ZFP184, RBM12, ZBTB7C, BBS1, CADM4, RAB27A, BRAF, PARP14, LACC1, T…	341	11608	19672	1.13311	0.9999	0.122634	0.120764
GOTERM_BP_ALL	GO0023056~positive regulation of signaling	54	12.766	0.00186012	CD86, NRP1, GPR65, C1QTNF3, GJA1, PLCE1, SOX9, ZBP1, UNC13B, SERPINF2, MUP5, MUP16, TRAF2, MMD2, IRAK4, HIC1, MUP2, RUNX1, F7, MUP19, TRAF3, MUP9, RRAGD, EXOC4, CD226, TLR7, SH2D1B1, UBE2V1, EEF1E1, TLR4, HCST, TLR2, HBEGF, ZFP622, PRDM15, AGAP2, SLC1A3, PBXIP1, LRP2, EGFR, PIK3R5, ENHO, SLC9A3R1, ADGRG1, RXRA, PDGFC, GDF10, RASL10B, CARD9, BRAF, PARP14, ESR1, ITM2C, FGFR1	341	2049	19672	1.52036	0.999917	0.123576	0.121691
GOTERM_BP_ALL	GO0044238~primary metabolic process	217	51.3002	0.00263824	RPL4, CCNJ, RRP9, C4B, C4A, GJA1, ZXDB, ANPEP, PLCE1, SOX9, CYP2C70, RBFOX3, FBXO2, CSNK2A2, SERPINF2, MMD2, ESCO2, SND1, RUNX1, IFI27, RBP1, SIK1, DNA2, EPHA2, ZFP622, CFI, AGAP2, PRDM15, NOLC1, TRMT2A, RPAP1, PIK3R5, ACMSD, C2, APOM, NUAK2, C6, PDCD11, ERI1, MIER2, C9, RNF217, PDGFC, INPP5E, APOF, ST3GAL4, WFDC18, ZFP184, RBM12, ZBTB7C, BBS1, CADM4, BRAF, PARP14, LACC1, TPX2, INTS5, HRG, DZIP3,…	341	11014	19672	1.1366	0.999998	0.146379	0.144146
GOTERM_BP_ALL	GO0008152~metabolic process	233	55.0827	0.00295882	RPL4, CCNJ, PGLYRP2, RRP9, C4B, C4A, GJA1, ZXDB, ANPEP, PLCE1, SOX9, CYP2C70, RBFOX3, FBXO2, CSNK2A2, SERPINF2, MMD2, ESCO2, SND1, RUNX1, IFI27, FEZ1, RBP1, RRAGD, SIK1, DNA2, EPHA2, ZFP622, CFI, AGAP2, PRDM15, NOLC1, TRMT2A, RPAP1, PIK3R5, ACMSD, C2, APOM, NUAK2, C6, PDCD11, ERI1, MIER2, C9, RNF217, PDGFC, INPP5E, APOF, PNPO, ST3GAL4, WFDC18, ZFP184, RBM12, ZBTB7C, BBS1, CADM4, RAB27A, BRAF, PAR…	341	11990	19672	1.12107	1	0.155407	0.153037
GOTERM_BP_ALL	GO0065009~regulation of molecular function	68	16.0757	0.00327845	CD86, SCARB1, CHRM3, MIDN, CCNJ, CCDC125, GPR65, PLEK, CTSZ, SETD7, CAAP1, SLC8A1, ARHGAP44, GJA1, TBC1D30, PLCE1, OASL2, SERPINF2, TRAF2, TFIP11, MMD2, AXIN2, SERPINA1E, PPRC1, TFDP1, TRAF3, OAS3, SIK1, ADNP, UBE2V1, TLR4, EPHA2, TLR2, HBEGF, ZFP622, AGAP2, PBXIP1, ALOX12, ITIH1, CAMKK1, EGFR, PIK3R5, SLC9A3R1, PDGFC, SH3BP4, WFDC18, ABCB1B, ZBTB7C, CASP8AP2, FARP1, P2RY13, CARD9, SERPINA3K, TNF…	341	2803	19672	1.39952	1	0.165529	0.163004
GOTERM_BP_ALL	GO0080090~regulation of primary metabolic process	137	32.3877	0.00458011	CD86, SCARB1, MIDN, CCNJ, CAAP1, SLC8A1, GJA1, ZXDB, PLCE1, SMARCAD1, SOX9, ZBTB39, ANKRD49, RBFOX3, FBXO2, SERPINF2, CSNK2A2, KCTD1, MMD2, ESCO2, HIC1, RUNX1, IFI27, SIK1, ADNP, SH2D1B1, UBE2V1, DNA2, EPHA2, ZFP622, CFI, AGAP2, PRDM15, NOLC1, ALOX12, PIK3R5, SLC9A3R1, APOM, C6, MIER2, RNF217, PDGFC, INPP5E, ZFP184, WFDC18, RPRD1A, RBM12, ZKSCAN1, ZBTB7C, FDPS, CADM4, SERPINA3K, TNFRSF10B, BRAF, …	341	6526	19672	1.21107	1	0.193698	0.190744
GOTERM_BP_ALL	GO0043170~macromolecule metabolic process	197	46.5721	0.00489636	RPL4, CCNJ, PGLYRP2, RRP9, C4B, C4A, GJA1, ZXDB, ANPEP, PLCE1, SOX9, RBFOX3, FBXO2, CSNK2A2, SERPINF2, MMD2, ESCO2, SND1, RUNX1, IFI27, SIK1, DNA2, EPHA2, ZFP622, CFI, AGAP2, PRDM15, NOLC1, TRMT2A, RPAP1, PIK3R5, C2, APOM, NUAK2, C6, PDCD11, ERI1, MIER2, C9, RNF217, PDGFC, INPP5E, ST3GAL4, WFDC18, ZFP184, RBM12, ZBTB7C, CADM4, RAB27A, BRAF, PARP14, TPX2, INTS5, HRG, DZIP3, AARS, MON1B, ITM2C, ZFP…	341	9948	19672	1.14242	1	0.196204	0.193212
GOTERM_BP_ALL	GO0032103~positive regulation of response to external stimulus	15	3.5461	0.00503763	UNC13B, ZBP1, NRP1, SERPINF2, CARD9, BRAF, EGFR, F7, RXRA, NFKBIZ, MEGF8, HRG, TLR4, FGFR1, TLR2	341	368	19672	2.35146	1	0.198127	0.195105
GOTERM_BP_ALL	GO0001932~regulation of protein phosphorylation	41	9.69267	0.00596341	CD86, NRP1, ZFP622, CCNJ, PRDM15, AGAP2, EGFR, CAMKK1, SLC8A1, PIK3R5, C1QTNF3, SLC9A3R1, PDGFC, PLCE1, SOX9, GDF10, CADM4, SERPINF2, CARD9, TRAF2, MMD2, BRAF, AXIN2, PARP14, ESR1, TPX2, DBNDD1, FER, TRAF3, PLXNB2, TLR8, TLR7, ITGA5, ADNP, SH2D1B1, HRG, TLR4, EPHA2, TLR2, HBEGF, FGFR1	341	1534	19672	1.54189	1	0.216613	0.21331
GOTERM_BP_ALL	GO0006796~phosphate-containing compound metabolic process	74	17.4941	0.00657353	CD86, NRP1, SCARB1, MIDN, CCNJ, PLEK, MPI, SLC8A1, C1QTNF3, PLCE1, SOX9, OASL2, RPS6KL1, SERPINF2, CSNK2A2, TRAF2, MMD2, IRAK4, AXIN2, APRT, TRAF3, OAS3, TLR8, SIK1, TLR7, ITGA5, ADNP, SH2D1B1, TLR4, HCST, EPHA2, TLR2, HBEGF, ZFP622, IDI1, PKDCC, MVK, CTDP1, CANT1, PRDM15, AGAP2, FOXK1, AK7, CAMKK1, EGFR, PIK3R5, SLC9A3R1, NUAK2, SULT1E1, INPP5E, PDGFC, PNPO, RPRD1A, GDF10, FARP1, P2RY13, FDPS, C…	341	3197	19672	1.33531	1	0.233731	0.230166
GOTERM_BP_ALL	GO0019220~regulation of phosphate metabolic process	48	11.3475	0.00709137	CD86, NRP1, ZFP622, SCARB1, MIDN, CCNJ, PLEK, PRDM15, AGAP2, EGFR, CAMKK1, SLC8A1, PIK3R5, C1QTNF3, SLC9A3R1, PDGFC, PLCE1, SOX9, GDF10, P2RY13, FARP1, CADM4, SERPINF2, CARD9, TRAF2, MMD2, BRAF, AXIN2, PARP14, ESR1, FKBP1A, TPX2, DBNDD1, LACC1, FER, TRAF3, PLXNB2, TLR8, TLR7, ITGA5, ADNP, SH2D1B1, HRG, TLR4, EPHA2, TLR2, HBEGF, FGFR1	341	1892	19672	1.46357	1	0.241921	0.238232
GOTERM_BP_ALL	GO0051174~regulation of phosphorus metabolic process	48	11.3475	0.00748845	CD86, NRP1, ZFP622, SCARB1, MIDN, CCNJ, PLEK, PRDM15, AGAP2, EGFR, CAMKK1, SLC8A1, PIK3R5, C1QTNF3, SLC9A3R1, PDGFC, PLCE1, SOX9, GDF10, P2RY13, FARP1, CADM4, SERPINF2, CARD9, TRAF2, MMD2, BRAF, AXIN2, PARP14, ESR1, FKBP1A, TPX2, DBNDD1, LACC1, FER, TRAF3, PLXNB2, TLR8, TLR7, ITGA5, ADNP, SH2D1B1, HRG, TLR4, EPHA2, TLR2, HBEGF, FGFR1	341	1897	19672	1.45971	1	0.248745	0.244951
GOTERM_BP_ALL	GO0006793~phosphorus metabolic process	75	17.7305	0.00831583	CD86, NRP1, SCARB1, MIDN, CCNJ, PLEK, MPI, SLC8A1, C1QTNF3, PLCE1, SOX9, OASL2, ELOVL1, RPS6KL1, SERPINF2, CSNK2A2, TRAF2, MMD2, IRAK4, AXIN2, APRT, TRAF3, OAS3, TLR8, SIK1, TLR7, ITGA5, ADNP, SH2D1B1, TLR4, HCST, EPHA2, TLR2, HBEGF, ZFP622, IDI1, PKDCC, MVK, CTDP1, CANT1, PRDM15, AGAP2, FOXK1, AK7, CAMKK1, EGFR, PIK3R5, SLC9A3R1, NUAK2, SULT1E1, INPP5E, PDGFC, PNPO, RPRD1A, GDF10, FARP1, P2RY13,…	341	3281	19672	1.31871	1	0.265738	0.261686
GOTERM_BP_ALL	GO0023057~negative regulation of signaling	38	8.98345	0.0105096	NRP1, MIDN, TNFAIP6, CCDC125, PLEK, PRDM15, AGAP2, CAAP1, LRP2, CHRDL2, ARHGAP44, C1QTNF3, SLC9A3R1, GJA1, WIF1, INPP5E, SH3BP4, SOX9, CADM4, MUP5, MUP16, BRAF, AXIN2, CYP7B1, PARP14, ESR1, HIC1, BICC1, MUP2, MUP19, MUP9, OAS3, ADNP, HRG, MEGF8, TLR4, EPHA2, GRINA	341	1444	19672	1.51814	1	0.29843	0.293879
GOTERM_BP_ALL	GO0010648~negative regulation of cell communication	38	8.98345	0.010521	NRP1, MIDN, TNFAIP6, CCDC125, PLEK, PRDM15, AGAP2, CAAP1, LRP2, CHRDL2, ARHGAP44, C1QTNF3, SLC9A3R1, GJA1, WIF1, INPP5E, SH3BP4, SOX9, CADM4, MUP5, MUP16, BRAF, AXIN2, CYP7B1, PARP14, ESR1, HIC1, BICC1, MUP2, MUP19, MUP9, OAS3, ADNP, HRG, MEGF8, TLR4, EPHA2, GRINA	341	1441	19672	1.5213	1	0.29843	0.293879
GOTERM_BP_ALL	GO0050790~regulation of catalytic activity	51	12.0567	0.0107895	CD86, SCARB1, MIDN, CCNJ, CCDC125, GPR65, PLEK, SETD7, CAAP1, SLC8A1, ARHGAP44, TBC1D30, PLCE1, OASL2, SERPINF2, TRAF2, MMD2, AXIN2, SERPINA1E, OAS3, ADNP, TLR4, EPHA2, HBEGF, ZFP622, AGAP2, PBXIP1, ALOX12, ITIH1, CAMKK1, EGFR, PIK3R5, SLC9A3R1, PDGFC, SH3BP4, WFDC18, CASP8AP2, FARP1, P2RY13, CARD9, SERPINA3K, TNFRSF10B, BRAF, ESR1, FKBP1A, TPX2, DBNDD1, SGSM3, PLXNB2, HRG, FGFR1	341	2086	19672	1.41043	1	0.302646	0.29803
GOTERM_BP_ALL	GO0032268~regulation of cellular protein metabolic process	66	15.6028	0.0112719	CD86, NRP1, CCNJ, CTSZ, SETD7, CAAP1, SLC8A1, C1QTNF3, PLCE1, SOX9, PRMT6, FBXO2, SERPINF2, CSNK2A2, TRAF2, MMD2, AXIN2, SERPINA1E, RNF144B, TRAF3, RPUSD3, TLR8, TLR7, ITGA5, ADNP, SH2D1B1, TLR4, EPHA2, TLR2, HBEGF, ZFP622, MVK, PRDM15, AGAP2, NOLC1, ALOX12, ITIH1, CAMKK1, EGFR, PIK3R5, SLC9A3R1, RXRA, C6, RNF217, INPP5E, PDGFC, WFDC18, GDF10, CASP8AP2, KDM4A, SLC35A4, CADM4, CARD9, SERPINA3K, TN…	341	2856	19672	1.33315	1	0.308606	0.303899
GOTERM_BP_ALL	GO0033674~positive regulation of kinase activity	18	4.25532	0.0115286	CD86, ZFP622, AGAP2, MMD2, TRAF2, BRAF, AXIN2, CAMKK1, EGFR, PIK3R5, TPX2, PDGFC, PLCE1, ADNP, TLR4, HBEGF, FGFR1, EPHA2	341	532	19672	1.95189	1	0.311273	0.306526
GOTERM_BP_ALL	GO0048585~negative regulation of response to stimulus	44	10.4019	0.0115927	NRP1, PGLYRP2, MVK, TNFAIP6, CCDC125, PLEK, PRDM15, AGAP2, ALOX12, CAAP1, LRP2, CHRDL2, ARHGAP44, C1QTNF3, SLC9A3R1, GJA1, OS9, WIF1, INPP5E, SH3BP4, SOX9, CADM4, SERPINF2, MUP5, MUP16, AXIN2, CYP7B1, PARP14, ESR1, HIC1, BICC1, MUP2, FER, MUP19, MMRN1, MUP9, OAS3, SH2D1B1, HC, HRG, MEGF8, TLR4, EPHA2, GRINA	341	1748	19672	1.45213	1	0.311339	0.306591
GOTERM_BP_ALL	GO0045860~positive regulation of protein kinase activity	16	3.78251	0.0148103	CD86, AGAP2, MMD2, TRAF2, BRAF, AXIN2, CAMKK1, EGFR, PIK3R5, TPX2, PDGFC, PLCE1, ADNP, TLR4, HBEGF, FGFR1	341	461	19672	2.00223	1	0.364767	0.359204
GOTERM_BP_ALL	GO0006468~protein phosphorylation	48	11.3475	0.0151463	CD86, NRP1, ZFP622, CCNJ, PKDCC, PRDM15, AGAP2, EGFR, CAMKK1, SLC8A1, PIK3R5, C1QTNF3, SLC9A3R1, NUAK2, PDGFC, PLCE1, SOX9, GDF10, RPS6KL1, CADM4, SERPINF2, CSNK2A2, CARD9, TRAF2, MMD2, BRAF, IRAK4, AXIN2, BMX, PARP14, ESR1, TPX2, DBNDD1, FER, TRAF3, TAF4B, SIK1, TLR7, ITGA5, ADNP, SH2D1B1, HRG, TLR4, HCST, EPHA2, TLR2, HBEGF, FGFR1	341	1976	19672	1.40136	1	0.365903	0.360323
GOTERM_BP_ALL	GO0042325~regulation of phosphorylation	42	9.92908	0.0152702	CD86, NRP1, ZFP622, MIDN, CCNJ, PRDM15, AGAP2, EGFR, CAMKK1, SLC8A1, PIK3R5, C1QTNF3, SLC9A3R1, PDGFC, PLCE1, SOX9, GDF10, CADM4, SERPINF2, CARD9, TRAF2, MMD2, BRAF, AXIN2, PARP14, ESR1, TPX2, DBNDD1, FER, TRAF3, PLXNB2, TLR8, TLR7, ITGA5, ADNP, SH2D1B1, HRG, TLR4, EPHA2, TLR2, HBEGF, FGFR1	341	1679	19672	1.44309	1	0.36714	0.361541
GOTERM_BP_ALL	GO0031399~regulation of protein modification process	48	11.3475	0.0153606	CD86, NRP1, ZFP622, CCNJ, SETD7, PRDM15, AGAP2, EGFR, CAMKK1, SLC8A1, PIK3R5, C1QTNF3, SLC9A3R1, PDGFC, PLCE1, SOX9, GDF10, PRMT6, KDM4A, CADM4, FBXO2, SERPINF2, CSNK2A2, CARD9, TRAF2, MMD2, BRAF, AXIN2, PARP14, ESR1, FKBP1A, TPX2, DBNDD1, FER, TRAF3, PLXNB2, TLR8, TLR7, ITGA5, ADNP, SH2D1B1, BCOR, HRG, TLR4, EPHA2, TLR2, HBEGF, FGFR1	341	1978	19672	1.39994	1	0.367562	0.361957
GOTERM_BP_ALL	GO0060255~regulation of macromolecule metabolic process	136	32.1513	0.0170262	CD86, CCNJ, CAAP1, SLC8A1, GJA1, ZXDB, PLCE1, SMARCAD1, SOX9, ZBTB39, ANKRD49, RBFOX3, FBXO2, SERPINF2, CSNK2A2, KCTD1, MMD2, ESCO2, SND1, HIC1, RUNX1, IFI27, SIK1, ADNP, SH2D1B1, UBE2V1, DNA2, EPHA2, ZFP622, CFI, AGAP2, PRDM15, NOLC1, ALOX12, PIK3R5, SLC9A3R1, APOM, C6, ERI1, MIER2, RNF217, PDGFC, INPP5E, ZFP184, WFDC18, RPRD1A, GAS2L1, RBM12, ZKSCAN1, ZBTB7C, CADM4, SERPINA3K, RAB27A, TNFRSF10B…	341	6710	19672	1.16926	1	0.390752	0.384793
GOTERM_BP_ALL	GO0044267~cellular protein metabolic process	108	25.5319	0.0176389	RPL4, CD86, CCNJ, UBXN2B, MPI, CAAP1, SLC8A1, GALNT10, PLCE1, SMARCAD1, SOX9, FBXO2, SERPINF2, CSNK2A2, MMD2, RPSA, ESCO2, FTSJ1, IFI27, SIK1, ADNP, SH2D1B1, UBE2V1, EPHA2, ZFP622, UBE2CBP, PKDCC, AGAP2, PRDM15, NOLC1, ALOX12, PIK3R5, SLC9A3R1, DPP7, NUAK2, C6, MIER2, RNF217, PDGFC, INPP5E, ST3GAL4, WFDC18, RPRD1A, CADM4, SERPINA3K, TNFRSF10B, BRAF, BMX, PARP14, ESR1, HOPX, TPX2, FER, PLXNB2, TAF…	341	5168	19672	1.20558	1	0.392329	0.386346
GOTERM_BP_ALL	GO0001934~positive regulation of protein phosphorylation	29	6.85579	0.0193094	CD86, NRP1, ZFP622, AGAP2, EGFR, CAMKK1, PIK3R5, C1QTNF3, PDGFC, PLCE1, SOX9, GDF10, SERPINF2, CARD9, TRAF2, MMD2, BRAF, AXIN2, PARP14, ESR1, TPX2, TRAF3, ITGA5, ADNP, SH2D1B1, TLR4, TLR2, HBEGF, FGFR1	341	1070	19672	1.56354	1	0.416201	0.409854
GOTERM_BP_ALL	GO0043549~regulation of kinase activity	23	5.43735	0.0229458	CD86, ZFP622, MIDN, CCNJ, AGAP2, MMD2, TRAF2, BRAF, AXIN2, CAMKK1, EGFR, SLC8A1, PIK3R5, TPX2, DBNDD1, SLC9A3R1, PDGFC, PLCE1, ADNP, TLR4, HBEGF, FGFR1, EPHA2	341	803	19672	1.65237	1	0.461567	0.454527
GOTERM_BP_ALL	GO0070374~positive regulation of ERK1 and ERK2 cascade	10	2.36407	0.0230953	C1QTNF3, NRP1, SERPINF2, CARD9, PDGFC, BRAF, TLR4, ESR1, EGFR, TLR2	341	238	19672	2.42391	1	0.461867	0.454823
GOTERM_BP_ALL	GO0042327~positive regulation of phosphorylation	30	7.0922	0.025665	CD86, NRP1, ZFP622, AGAP2, EGFR, CAMKK1, PIK3R5, C1QTNF3, PDGFC, PLCE1, SOX9, GDF10, SERPINF2, CARD9, TRAF2, MMD2, BRAF, AXIN2, PARP14, ESR1, TPX2, TRAF3, ITGA5, ADNP, SH2D1B1, TLR4, EPHA2, TLR2, HBEGF, FGFR1	341	1146	19672	1.51019	1	0.496901	0.489323
GOTERM_BP_ALL	GO0016310~phosphorylation	54	12.766	0.025861	CD86, NRP1, MIDN, CCNJ, MPI, SLC8A1, C1QTNF3, PLCE1, SOX9, RPS6KL1, SERPINF2, CSNK2A2, TRAF2, MMD2, IRAK4, AXIN2, TRAF3, TLR8, SIK1, TLR7, ITGA5, ADNP, SH2D1B1, TLR4, HCST, EPHA2, TLR2, HBEGF, ZFP622, PKDCC, PRDM15, AGAP2, FOXK1, AK7, CAMKK1, EGFR, PIK3R5, SLC9A3R1, NUAK2, PDGFC, GDF10, CADM4, CARD9, BRAF, BMX, PARP14, ESR1, TPX2, DBNDD1, FER, PLXNB2, TAF4B, HRG, FGFR1	341	2351	19672	1.32506	1	0.498367	0.490767
GOTERM_BP_ALL	GO0051247~positive regulation of protein metabolic process	43	10.1655	0.0280091	CD86, NRP1, ZFP622, AGAP2, ALOX12, EGFR, CAMKK1, PIK3R5, C1QTNF3, GJA1, RXRA, C6, RNF217, PDGFC, PLCE1, SOX9, GDF10, CASP8AP2, SLC35A4, SERPINF2, CARD9, TNFRSF10B, TRAF2, WWP2, MMD2, BRAF, AXIN2, PARP14, ESR1, FKBP1A, RNF144B, TPX2, TRAF3, SGSM3, RPUSD3, PLXNB2, ITGA5, ADNP, SH2D1B1, TLR4, TLR2, HBEGF, FGFR1	341	1799	19672	1.3789	1	0.527679	0.519631
GOTERM_BP_ALL	GO0031325~positive regulation of cellular metabolic process	77	18.2033	0.02962	CD86, NRP1, SCARB1, GMEB2, PLEK, CHD7, SETD7, FMN2, MED17, BABAM1, C1QTNF3, ZXDB, PLCE1, SOX9, ANKRD49, RFC1, SERPINF2, MUP5, MUP16, TRAF2, MMD2, AXIN2, PPRC1, MUP2, RUNX1, RNF144B, TFDP1, MUP19, TRAF3, MUP9, RPUSD3, TLR7, ITGA5, ADNP, SH2D1B1, DNA2, TLR4, EPHA2, TLR2, HBEGF, SF3B4, ZFP622, CTDP1, HEATR1, PRDM15, AGAP2, NOLC1, FOXK1, PBXIP1, ALOX12, CAMKK1, EGFR, PIK3R5, RXRA, C6, NFIL3, RNF217, …	341	3584	19672	1.23942	1	0.53924	0.531017
GOTERM_BP_ALL	GO0043412~macromolecule modification	86	20.331	0.030118	CD86, NRP1, CCNJ, SETD7, MPI, SLC8A1, GALNT10, MED17, BABAM1, C1QTNF3, SMARCAD1, PLCE1, SOX9, PRMT6, RPS6KL1, FBXO2, SERPINF2, CSNK2A2, TRAF2, MMD2, IRAK4, ESCO2, AXIN2, FTSJ1, RNF144B, IFI27, TRAF3, GORASP1, RPUSD3, TLR8, SIK1, TLR7, ITGA5, ADNP, SH2D1B1, UBE2V1, TLR4, HCST, EPHA2, TLR2, HBEGF, ZFP622, UBE2CBP, PKDCC, CTDP1, NOP2, PRDM15, AGAP2, PBXIP1, CAMKK1, EGFR, PIK3R5, SLC9A3R1, NUAK2, PDF…	341	4071	19672	1.21869	1	0.53924	0.531017
GOTERM_BP_ALL	GO0032147~activation of protein kinase activity	10	2.36407	0.031053	CD86, TPX2, PDGFC, PLCE1, BRAF, TRAF2, ADNP, TLR4, CAMKK1, EGFR	341	251	19672	2.29837	1	0.54171	0.533449
GOTERM_BP_ALL	GO0070371~ERK1 and ERK2 cascade	12	2.83688	0.0325935	C1QTNF3, NRP1, SLC9A3R1, SERPINF2, CARD9, PDGFC, BRAF, SOX9, TLR4, ESR1, EGFR, TLR2	341	336	19672	2.06033	1	0.550267	0.541875
GOTERM_BP_ALL	GO0070372~regulation of ERK1 and ERK2 cascade	12	2.83688	0.0357146	C1QTNF3, NRP1, SLC9A3R1, SERPINF2, CARD9, PDGFC, BRAF, TLR4, ESR1, EGFR, TLR2, EPHA2	341	340	19672	2.03609	1	0.56351	0.554916
GOTERM_BP_ALL	GO0036211~protein modification process	82	19.3853	0.0363743	CD86, NRP1, CCNJ, SETD7, MPI, SLC8A1, GALNT10, MED17, BABAM1, C1QTNF3, SMARCAD1, PLCE1, SOX9, PRMT6, RPS6KL1, FBXO2, SERPINF2, CSNK2A2, TRAF2, MMD2, IRAK4, ESCO2, AXIN2, RNF144B, IFI27, TRAF3, GORASP1, TLR8, SIK1, TLR7, ITGA5, ADNP, SH2D1B1, UBE2V1, TLR4, HCST, EPHA2, TLR2, HBEGF, ZFP622, UBE2CBP, PKDCC, CTDP1, PRDM15, AGAP2, PBXIP1, CAMKK1, EGFR, PIK3R5, SLC9A3R1, NUAK2, PDF, OS9, MIER2, RNF217,…	341	3890	19672	1.21607	1	0.566833	0.558188
GOTERM_BP_ALL	GO0006464~cellular protein modification process	82	19.3853	0.0363743	CD86, NRP1, CCNJ, SETD7, MPI, SLC8A1, GALNT10, MED17, BABAM1, C1QTNF3, SMARCAD1, PLCE1, SOX9, PRMT6, RPS6KL1, FBXO2, SERPINF2, CSNK2A2, TRAF2, MMD2, IRAK4, ESCO2, AXIN2, RNF144B, IFI27, TRAF3, GORASP1, TLR8, SIK1, TLR7, ITGA5, ADNP, SH2D1B1, UBE2V1, TLR4, HCST, EPHA2, TLR2, HBEGF, ZFP622, UBE2CBP, PKDCC, CTDP1, PRDM15, AGAP2, PBXIP1, CAMKK1, EGFR, PIK3R5, SLC9A3R1, NUAK2, PDF, OS9, MIER2, RNF217,…	341	3890	19672	1.21607	1	0.566833	0.558188
GOTERM_BP_ALL	GO0045859~regulation of protein kinase activity	20	4.72813	0.0375496	CD86, CCNJ, AGAP2, MMD2, TRAF2, BRAF, AXIN2, CAMKK1, EGFR, SLC8A1, PIK3R5, TPX2, DBNDD1, SLC9A3R1, PDGFC, PLCE1, ADNP, TLR4, HBEGF, FGFR1	341	704	19672	1.6389	1	0.57978	0.570938
GOTERM_BP_ALL	GO0007166~cell surface receptor signaling pathway	61	14.4208	0.041158	CD86, NRP1, TNFAIP6, PLEK, SLA, CHRDL2, NFKBIZ, GRM8, PLCE1, SOX9, OASL2, ZBP1, UNC13B, RHBDF2, CSNK2A2, TRAF2, ICOSL, IRAK4, AXIN2, HIC1, F7, COL4A2, IFI27, TRAF3, OAS3, ADAM4, CD226, ITGA5, SH2D1B1, TLR4, EPHA2, TLR2, HBEGF, PRDM15, AGAP2, PBXIP1, LRP2, EGFR, ENHO, SLC9A3R1, ADGRG1, WIF1, PDGFC, HS1BP3, GDF10, CASP8AP2, CADM4, TNFRSF10B, BRAF, NETO2, BMX, PARP14, ESR1, BICC1, FKBP1A, FER, PLXNB…	341	2789	19672	1.26176	1	0.616637	0.607233
GOTERM_BP_ALL	GO0044260~cellular macromolecule metabolic process	171	40.4255	0.0416288	RPL4, CD86, CCNJ, UBXN2B, MPI, CAAP1, SLC8A1, GALNT10, RRP9, GJA1, RBMX2, ZXDB, PLCE1, SMARCAD1, SOX9, RPP38, ZBTB39, ANKRD49, RBFOX3, FBXO2, SERPINF2, CSNK2A2, KCTD1, MMD2, RPSA, ESCO2, FTSJ1, SND1, HIC1, RUNX1, COL4A2, IFI27, SIK1, ADNP, SH2D1B1, UBE2V1, DNA2, GEMIN8, EPHA2, ZFP622, UBE2CBP, PKDCC, NOP2, AGAP2, PRDM15, NOLC1, ALOX12, TRMT2A, RPAP1, PIK3R5, SLC9A3R1, DPP7, NUAK2, C6, PDCD11, ERI…	341	8894	19672	1.10916	1	0.616707	0.607301
GOTERM_BP_ALL	GO0045937~positive regulation of phosphate metabolic process	31	7.32861	0.0418684	CD86, NRP1, ZFP622, PLEK, AGAP2, EGFR, CAMKK1, PIK3R5, C1QTNF3, PDGFC, PLCE1, SOX9, GDF10, SERPINF2, CARD9, TRAF2, MMD2, BRAF, AXIN2, PARP14, ESR1, TPX2, TRAF3, ITGA5, ADNP, SH2D1B1, TLR4, EPHA2, TLR2, HBEGF, FGFR1	341	1247	19672	1.43413	1	0.616707	0.607301
GOTERM_BP_ALL	GO0010562~positive regulation of phosphorus metabolic process	31	7.32861	0.0418684	CD86, NRP1, ZFP622, PLEK, AGAP2, EGFR, CAMKK1, PIK3R5, C1QTNF3, PDGFC, PLCE1, SOX9, GDF10, SERPINF2, CARD9, TRAF2, MMD2, BRAF, AXIN2, PARP14, ESR1, TPX2, TRAF3, ITGA5, ADNP, SH2D1B1, TLR4, EPHA2, TLR2, HBEGF, FGFR1	341	1247	19672	1.43413	1	0.616707	0.607301
GOTERM_BP_ALL	GO0051347~positive regulation of transferase activity	18	4.25532	0.0430181	CD86, ZFP622, AGAP2, MMD2, TRAF2, BRAF, AXIN2, CAMKK1, EGFR, PIK3R5, TPX2, PDGFC, PLCE1, ADNP, TLR4, HBEGF, FGFR1, EPHA2	341	621	19672	1.67215	1	0.622344	0.612853
GOTERM_BP_ALL	GO0032270~positive regulation of cellular protein metabolic process	40	9.45626	0.045184	CD86, NRP1, ZFP622, AGAP2, ALOX12, EGFR, CAMKK1, PIK3R5, C1QTNF3, RXRA, C6, RNF217, PDGFC, PLCE1, SOX9, GDF10, CASP8AP2, SLC35A4, SERPINF2, CARD9, TNFRSF10B, TRAF2, MMD2, BRAF, AXIN2, PARP14, ESR1, FKBP1A, RNF144B, TPX2, TRAF3, RPUSD3, PLXNB2, ITGA5, ADNP, SH2D1B1, TLR4, TLR2, HBEGF, FGFR1	341	1710	19672	1.34945	1	0.642631	0.632831
GOTERM_BP_ALL	GO0000165~MAPK cascade	22	5.20095	0.0469881	ZFP622, NRP1, SERPINF2, CARD9, PRDM15, TRAF2, BRAF, IRAK4, ESR1, EGFR, PIK3R5, C1QTNF3, SLC9A3R1, TRAF3, PDGFC, PLCE1, TLR7, SOX9, TLR4, FGFR1, EPHA2, TLR2	341	819	19672	1.54965	1	0.659008	0.648958
GOTERM_BP_ALL	GO0023014~signal transduction by protein phosphorylation	22	5.20095	0.0469881	ZFP622, NRP1, SERPINF2, CARD9, PRDM15, TRAF2, BRAF, IRAK4, ESR1, EGFR, PIK3R5, C1QTNF3, SLC9A3R1, TRAF3, PDGFC, PLCE1, TLR7, SOX9, TLR4, FGFR1, EPHA2, TLR2	341	819	19672	1.54965	1	0.659008	0.648958
GOTERM_BP_ALL	GO0051338~regulation of transferase activity	24	5.67376	0.0512468	CD86, ZFP622, MIDN, CCNJ, SETD7, AGAP2, MMD2, TRAF2, BRAF, AXIN2, CAMKK1, EGFR, SLC8A1, PIK3R5, TPX2, DBNDD1, SLC9A3R1, PDGFC, PLCE1, ADNP, TLR4, HBEGF, FGFR1, EPHA2	341	924	19672	1.49842	1	0.673815	0.663539
GOTERM_BP_ALL	GO0043410~positive regulation of MAPK cascade	16	3.78251	0.0653732	ZFP622, NRP1, SERPINF2, CARD9, TRAF2, BRAF, ESR1, EGFR, PIK3R5, C1QTNF3, TRAF3, PDGFC, PLCE1, TLR4, FGFR1, TLR2	341	562	19672	1.6424	1	0.785879	0.773894
GOTERM_BP_ALL	GO0043085~positive regulation of catalytic activity	29	6.85579	0.129717	CD86, ZFP622, SCARB1, CCDC125, GPR65, PLEK, AGAP2, ALOX12, EGFR, CAMKK1, PIK3R5, TBC1D30, PDGFC, PLCE1, CASP8AP2, CARD9, TNFRSF10B, TRAF2, MMD2, BRAF, AXIN2, ESR1, TPX2, SGSM3, ADNP, TLR4, EPHA2, HBEGF, FGFR1	341	1294	19672	1.29288	1	1	0.984945
GOTERM_BP_ALL	GO0031401~positive regulation of protein modification process	30	7.0922	0.12974	CD86, NRP1, ZFP622, AGAP2, EGFR, CAMKK1, PIK3R5, C1QTNF3, PDGFC, PLCE1, SOX9, GDF10, SERPINF2, CARD9, TRAF2, MMD2, BRAF, AXIN2, PARP14, ESR1, FKBP1A, TPX2, TRAF3, ITGA5, ADNP, SH2D1B1, TLR4, TLR2, HBEGF, FGFR1	341	1346	19672	1.28579	1	1	0.984945
GOTERM_BP_ALL	GO0009968~negative regulation of signal transduction	29	6.85579	0.131753	NRP1, TNFAIP6, CCDC125, PLEK, PRDM15, AGAP2, CAAP1, LRP2, CHRDL2, ARHGAP44, C1QTNF3, SLC9A3R1, WIF1, INPP5E, SH3BP4, SOX9, CADM4, AXIN2, CYP7B1, PARP14, ESR1, HIC1, BICC1, OAS3, HRG, MEGF8, TLR4, EPHA2, GRINA	341	1296	19672	1.29088	1	1	0.984945
GOTERM_BP_ALL	GO0043408~regulation of MAPK cascade	19	4.49173	0.132803	ZFP622, NRP1, SERPINF2, CARD9, PRDM15, TRAF2, BRAF, ESR1, EGFR, PIK3R5, C1QTNF3, SLC9A3R1, TRAF3, PDGFC, PLCE1, TLR4, FGFR1, EPHA2, TLR2	341	781	19672	1.40345	1	1	0.984945
GOTERM_BP_ALL	GO0043406~positive regulation of MAP kinase activity	7	1.65485	0.150348	PDGFC, PLCE1, TRAF2, TLR4, EGFR, FGFR1, PIK3R5	341	207	19672	1.95084	1	1	0.984945
GOTERM_BP_ALL	GO0050794~regulation of cellular process	224	52.9551	0.15053	MAP10, RPL4, CCNJ, TES, PGLYRP2, D16ERTD472E, GJA1, GNAT2, ZXDB, ANPEP, PLCE1, SOX9, UNC13B, RBFOX3, FBXO2, CSNK2A2, SERPINF2, MMD2, ESCO2, SND1, RUNX1, IFI27, FEZ1, RBP1, RRAGD, CD226, SIK1, DNA2, LLGL1, EPHA2, SKAP2, ZFP622, NYAP1, SDC3, AGAP2, PRDM15, NOLC1, PIK3R5, ACMSD, C2, APOM, NUAK2, C6, MIER2, RNF217, PDGFC, INPP5E, ST3GAL4, WFDC18, ZFP184, RBM12, ZBTB7C, BBS1, CADM4, RAB27A, BRAF, NETO…	341	12345	19672	1.04677	1	1	0.984945
GOTERM_BP_ALL	GO0044093~positive regulation of molecular function	36	8.51064	0.152	CD86, ZFP622, SCARB1, CCDC125, GPR65, PLEK, AGAP2, ALOX12, EGFR, CAMKK1, PIK3R5, TBC1D30, PDGFC, PLCE1, ABCB1B, CASP8AP2, CARD9, TNFRSF10B, TRAF2, MMD2, BRAF, AXIN2, PPRC1, ESR1, FKBP1A, TPX2, FER, TFDP1, SGSM3, ADNP, UBE2V1, TLR4, EPHA2, TLR2, HBEGF, FGFR1	341	1692	19672	1.22743	1	1	0.984945
GOTERM_BP_ALL	GO0043405~regulation of MAP kinase activity	8	1.89125	0.293388	PDGFC, PLCE1, BRAF, TRAF2, TLR4, EGFR, FGFR1, PIK3R5	341	311	19672	1.48397	1	1	0.984945
GOTERM_BP_ALL	GO0050896~response to stimulus	189	44.6809	0.383743	CD86, SCARB1, CHRM3, PGLYRP2, GPR65, SLA, CIB2, CAAP1, SLC8A1, C4B, ARHGAP44, C4A, GJA1, GNAT2, ANPEP, PLCE1, SMARCAD1, CYP2C70, SOX9, SLC39A4, ZBP1, UNC13B, SCARA5, FBXO2, SERPINF2, CSNK2A2, MMD2, ESCO2, HIC1, RUNX1, COL4A2, IFI27, FEZ1, ADAM4, RBP1, RRAGD, SIK1, CD226, ADNP, SH2D1B1, UBE2V1, DNA2, LLGL1, EPHA2, LY6E, ZFP622, IDI1, NYAP1, NOP2, CFI, AGAP2, PRDM15, SLC1A3, NOLC1, ALOX12, AK7, PLD…	341	10692	19672	1.01976	1	1	0.984945
GOTERM_BP_ALL	GO0071902~positive regulation of protein serinethreonine kinase activity	7	1.65485	0.412521	PDGFC, PLCE1, TRAF2, TLR4, EGFR, FGFR1, PIK3R5	341	298	19672	1.35511	1	1	0.984945
GOTERM_BP_ALL	GO0071900~regulation of protein serinethreonine kinase activity	10	2.36407	0.430074	CCNJ, PDGFC, PLCE1, BRAF, TRAF2, TLR4, EGFR, SLC8A1, FGFR1, PIK3R5	341	472	19672	1.22223	1	1	0.984945
GOTERM_BP_ALL	GO0007154~cell communication	127	30.0236	0.447892	CD86, CHRM3, MIDN, GPR65, SLA, CAAP1, SLC8A1, ARHGAP44, GJA1, GNAT2, ANPEP, PLCE1, SOX9, SLC39A4, ZBP1, UNC13B, SERPINF2, CSNK2A2, MMD2, HIC1, RUNX1, COL4A2, IFI27, ADAM4, RRAGD, SIK1, CD226, ADNP, SH2D1B1, UBE2V1, LLGL1, EPHA2, LY6E, ZFP622, NYAP1, NOP2, AGAP2, PRDM15, SLC1A3, PIK3R5, ENHO, SLC9A3R1, ADGRG1, NUAK2, PDGFC, INPP5E, GAS2L1, GSDMD, CADM4, RASL10B, TNFRSF10B, ASNS, BRAF, NETO2, PILRA…	341	7197	19672	1.018	1	1	0.984945
GOTERM_BP_ALL	GO0044700~single organism signaling	123	29.078	0.546696	CD86, CHRM3, MIDN, GPR65, SLA, CAAP1, SLC8A1, ARHGAP44, GJA1, GNAT2, ANPEP, PLCE1, SOX9, ZBP1, UNC13B, SERPINF2, CSNK2A2, MMD2, HIC1, RUNX1, COL4A2, IFI27, ADAM4, RRAGD, SIK1, CD226, ADNP, SH2D1B1, UBE2V1, LLGL1, EPHA2, LY6E, ZFP622, NYAP1, NOP2, AGAP2, PRDM15, SLC1A3, PIK3R5, ENHO, SLC9A3R1, ADGRG1, NUAK2, PDGFC, INPP5E, CADM4, RASL10B, TNFRSF10B, BRAF, NETO2, PILRA, BMX, PARP14, ESR1, LACC1, FE…	341	7092	19672	1.00053	1	1	0.984945
GOTERM_BP_ALL	GO0007165~signal transduction	113	26.7139	0.557208	CD86, CHRM3, GPR65, SLA, CAAP1, SLC8A1, ARHGAP44, GJA1, GNAT2, ANPEP, PLCE1, SOX9, ZBP1, UNC13B, SERPINF2, CSNK2A2, MMD2, HIC1, COL4A2, IFI27, ADAM4, RRAGD, SIK1, CD226, ADNP, SH2D1B1, UBE2V1, LLGL1, EPHA2, LY6E, ZFP622, NYAP1, NOP2, AGAP2, PRDM15, PIK3R5, ENHO, SLC9A3R1, ADGRG1, NUAK2, PDGFC, INPP5E, CADM4, TNFRSF10B, BRAF, NETO2, PILRA, BMX, PARP14, ESR1, LACC1, FER, TBL2, PLXNB2, HRG, ITM2C, F…	341	6526	19672	0.998908	1	1	0.984945
GOTERM_BP_ALL	GO0023052~signaling	123	29.078	0.574626	CD86, CHRM3, MIDN, GPR65, SLA, CAAP1, SLC8A1, ARHGAP44, GJA1, GNAT2, ANPEP, PLCE1, SOX9, ZBP1, UNC13B, SERPINF2, CSNK2A2, MMD2, HIC1, RUNX1, COL4A2, IFI27, ADAM4, RRAGD, SIK1, CD226, ADNP, SH2D1B1, UBE2V1, LLGL1, EPHA2, LY6E, ZFP622, NYAP1, NOP2, AGAP2, PRDM15, SLC1A3, PIK3R5, ENHO, SLC9A3R1, ADGRG1, NUAK2, PDGFC, INPP5E, CADM4, RASL10B, TNFRSF10B, BRAF, NETO2, PILRA, BMX, PARP14, ESR1, LACC1, FE…	341	7128	19672	0.995478	1	1	0.984945
GOTERM_BP_ALL	GO0051716~cellular response to stimulus	145	34.279	0.673198	CD86, CHRM3, GPR65, SLA, CIB2, CAAP1, SLC8A1, ARHGAP44, GJA1, GNAT2, ANPEP, PLCE1, SMARCAD1, CYP2C70, SOX9, SLC39A4, ZBP1, UNC13B, SCARA5, FBXO2, SERPINF2, CSNK2A2, MMD2, ESCO2, HIC1, RUNX1, COL4A2, IFI27, FEZ1, ADAM4, RRAGD, SIK1, CD226, ADNP, SH2D1B1, UBE2V1, DNA2, LLGL1, EPHA2, LY6E, ZFP622, NYAP1, NOP2, AGAP2, PRDM15, SLC1A3, ALOX12, PIK3R5, ENHO, SLC9A3R1, ADGRG1, NUAK2, ZMAT3, PDGFC, INPP5E…	341	8539	19672	0.979614	1	1	0.984945
Annotation Cluster 9	Enrichment Score 1.8174905535281571
Category	Term	Count	%	PValue	Genes	List Total	Pop Hits	Pop Total	Fold Enrichment	Bonferroni	Benjamini	FDR
GOTERM_BP_ALL	GO0014065~phosphatidylinositol 3-kinase signaling	8	1.89125	0.00718564	SLC9A3R1, NYAP1, INPP5E, PDGFC, AGAP2, SOX9, HCST, PIK3R5	341	129	19672	3.57762	1	0.243492	0.239779
GOTERM_BP_ALL	GO0048015~phosphatidylinositol-mediated signaling	9	2.12766	0.00781586	SLC9A3R1, NYAP1, INPP5E, PDGFC, AGAP2, PLCE1, SOX9, HCST, PIK3R5	341	164	19672	3.16587	1	0.256249	0.252341
GOTERM_BP_ALL	GO0048017~inositol lipid-mediated signaling	9	2.12766	0.00867409	SLC9A3R1, NYAP1, INPP5E, PDGFC, AGAP2, PLCE1, SOX9, HCST, PIK3R5	341	167	19672	3.109	1	0.27065	0.266522
GOTERM_BP_ALL	GO0014066~regulation of phosphatidylinositol 3-kinase signaling	7	1.65485	0.0107202	SLC9A3R1, INPP5E, PDGFC, AGAP2, SOX9, HCST, EGFR	341	107	19672	3.77406	1	0.302382	0.297771
GOTERM_BP_ALL	GO0014068~positive regulation of phosphatidylinositol 3-kinase signaling	4	0.945626	0.156559	PDGFC, AGAP2, SOX9, HCST	341	79	19672	2.92097	1	1	0.984945
Annotation Cluster 10	Enrichment Score 1.7374195759935698
Category	Term	Count	%	PValue	Genes	List Total	Pop Hits	Pop Total	Fold Enrichment	Bonferroni	Benjamini	FDR
GOTERM_BP_ALL	GO0042254~ribosome biogenesis	14	3.30969	0.00255922	ZFP622, NOP58, HEATR1, CHD7, NOP2, RPLP0, RPSA, NOL9, RRP9, NOB1, PDCD11, ERI1, RPUSD3, RPP38	341	304	19672	2.65674	0.999998	0.144579	0.142374
GOTERM_BP_ALL	GO0006364~rRNA processing	10	2.36407	0.0116987	NOB1, PDCD11, ERI1, CHD7, RPUSD3, HEATR1, NOP2, NOL9, RPP38, RRP9	341	212	19672	2.72119	1	0.312522	0.307756
GOTERM_BP_ALL	GO0034470~ncRNA processing	14	3.30969	0.0118241	INTS10, HEATR1, CHD7, NOP2, NOL9, FTSJ1, RRP9, NOB1, PDCD11, ERI1, RPUSD3, INTS5, RPP38, AARS	341	367	19672	2.20068	1	0.31421	0.309418
GOTERM_BP_ALL	GO0016072~rRNA metabolic process	10	2.36407	0.0292279	NOB1, PDCD11, ERI1, CHD7, RPUSD3, HEATR1, NOP2, NOL9, RPP38, RRP9	341	248	19672	2.32618	1	0.53914	0.530918
GOTERM_BP_ALL	GO0034660~ncRNA metabolic process	16	3.78251	0.0296912	INTS10, HEATR1, CHD7, NOP2, NOLC1, NOL9, FTSJ1, SND1, RRP9, NOB1, PDCD11, ERI1, RPUSD3, INTS5, RPP38, AARS	341	504	19672	1.8314	1	0.53924	0.531017
GOTERM_BP_ALL	GO0022613~ribonucleoprotein complex biogenesis	15	3.5461	0.0379079	ZFP622, NOP58, HEATR1, CHD7, NOP2, RPLP0, RPSA, NOL9, RRP9, NOB1, PDCD11, ERI1, RPUSD3, GEMIN8, RPP38	341	476	19672	1.81794	1	0.579938	0.571094
GOTERM_BP_ALL	GO0006396~RNA processing	23	5.43735	0.0591417	SF3B4, RBFOX3, INTS10, HEATR1, CHD7, NOP2, TFIP11, NOL9, TRMT2A, FTSJ1, ESR1, EGFR, RRP9, NOB1, PDCD11, RBMX2, ERI1, RPUSD3, INTS5, RPRD1A, GEMIN8, RPP38, AARS	341	890	19672	1.49084	1	0.752158	0.740687
Annotation Cluster 11	Enrichment Score 1.6576419630554349
Category	Term	Count	%	PValue	Genes	List Total	Pop Hits	Pop Total	Fold Enrichment	Bonferroni	Benjamini	FDR
GOTERM_BP_ALL	GO0002791~regulation of peptide secretion	19	4.49173	7.95468e-05	UNC13B, MIDN, RASL10B, RHBDF2, CHD7, ICA1, MUP5, MUP16, EGFR, MUP2, CYP51, C1QTNF3, GJA1, MUP19, MUP9, TLR4, MYH10, LLGL1, TLR2	341	368	19672	2.97852	0.330784	0.0236254	0.0232651
GOTERM_BP_ALL	GO0050708~regulation of protein secretion	17	4.01891	0.000183654	UNC13B, MIDN, RHBDF2, ICA1, MUP5, MUP16, EGFR, MUP2, CYP51, C1QTNF3, GJA1, MUP19, MUP9, TLR4, MYH10, LLGL1, TLR2	341	325	19672	3.01759	0.604402	0.0403161	0.0397013
GOTERM_BP_ALL	GO0002790~peptide secretion	20	4.72813	0.00065307	UNC13B, MIDN, RASL10B, PLEK, RHBDF2, CHD7, ICA1, MUP5, MUP16, EGFR, MUP2, CYP51, C1QTNF3, GJA1, MUP19, MUP9, TLR4, MYH10, LLGL1, TLR2	341	475	19672	2.42902	0.963059	0.0785084	0.0773111
GOTERM_BP_ALL	GO0009306~protein secretion	17	4.01891	0.00214072	UNC13B, MIDN, PLEK, RHBDF2, ICA1, MUP5, MUP16, EGFR, MUP2, CYP51, C1QTNF3, GJA1, MUP19, MUP9, TLR4, MYH10, TLR2	341	409	19672	2.39784	0.99998	0.133438	0.131403
GOTERM_BP_ALL	GO0002793~positive regulation of peptide secretion	8	1.89125	0.0687964	UNC13B, C1QTNF3, GJA1, RASL10B, TLR4, MYH10, EGFR, TLR2	341	207	19672	2.22953	1	0.802911	0.790666
GOTERM_BP_ALL	GO0050714~positive regulation of protein secretion	7	1.65485	0.0838741	UNC13B, C1QTNF3, GJA1, TLR4, MYH10, EGFR, TLR2	341	175	19672	2.30757	1	0.868027	0.854789
GOTERM_BP_ALL	GO1903532~positive regulation of secretion by cell	11	2.60047	0.102971	UNC13B, C1QTNF3, GJA1, RASL10B, RAB27A, TLR4, MYH10, EGFR, FGFR1, TLR2, RUNX1	341	366	19672	1.73383	1	0.948722	0.934253
GOTERM_BP_ALL	GO0051047~positive regulation of secretion	11	2.60047	0.213549	UNC13B, C1QTNF3, GJA1, RASL10B, RAB27A, TLR4, MYH10, EGFR, FGFR1, TLR2, RUNX1	341	434	19672	1.46217	1	1	0.984945
GOTERM_BP_ALL	GO0051222~positive regulation of protein transport	7	1.65485	0.56514	UNC13B, C1QTNF3, GJA1, TLR4, MYH10, EGFR, TLR2	341	350	19672	1.15378	1	1	0.984945
GOTERM_BP_ALL	GO1904951~positive regulation of establishment of protein localization	7	1.65485	0.616655	UNC13B, C1QTNF3, GJA1, TLR4, MYH10, EGFR, TLR2	341	369	19672	1.09437	1	1	0.984945
GOTERM_BP_ALL	GO0051050~positive regulation of transport	19	4.49173	0.645941	GM5150, UNC13B, RASL10B, STX18, RAB27A, BRAF, LRP2, VPS37B, EGFR, C2, RUNX1, C1QTNF3, SLC9A3R1, GJA1, TLR4, MYH10, ABCB1B, FGFR1, TLR2	341	1111	19672	0.986583	1	1	0.984945
Annotation Cluster 12	Enrichment Score 1.4764893679584654
Category	Term	Count	%	PValue	Genes	List Total	Pop Hits	Pop Total	Fold Enrichment	Bonferroni	Benjamini	FDR
GOTERM_BP_ALL	GO0048729~tissue morphogenesis	28	6.61939	0.000130087	NRP1, CTSZ, CHD7, ALOX12, LRP2, SYNE4, EGFR, SLC9A3R1, GJA1, RXRA, SOX9, IRX1, FKBPL, COBL, CYP7B1, ESR1, TBX3, RUNX1, FKBP1A, KIF26B, EXOC4, PLXNB2, ITGA5, MEGF8, EPHA2, HBEGF, FGFR1, LY6E	341	715	19672	2.25916	0.481519	0.0328404	0.0323396
GOTERM_BP_ALL	GO0002009~morphogenesis of an epithelium	24	5.67376	0.000348599	IRX1, NRP1, FKBPL, CTSZ, COBL, ALOX12, LRP2, CYP7B1, SYNE4, ESR1, TBX3, EGFR, RUNX1, SLC9A3R1, GJA1, RXRA, KIF26B, PLXNB2, SOX9, ITGA5, MEGF8, HBEGF, FGFR1, EPHA2	341	602	19672	2.2999	0.828021	0.052769	0.0519643
GOTERM_BP_ALL	GO0048738~cardiac muscle tissue development	13	3.07329	0.00296135	FDPS, CTDP1, CHD7, LRP2, TBX3, SLC8A1, FKBP1A, GJA1, RXRA, SIK1, MYH10, FGFR1, LY6E	341	273	19672	2.7471	1	0.155407	0.153037
GOTERM_BP_ALL	GO0072359~circulatory system development	36	8.51064	0.0042346	NRP1, CTDP1, CHD7, ECE2, LRP2, EGFR, SLC8A1, GJA1, ADGRG1, RXRA, C6, ANPEP, SOX9, BORCS8, MYH10, FDPS, FKBPL, SERPINF2, AXIN2, TBX3, HOPX, BICC1, RUNX1, FKBP1A, COL4A2, SIK1, ITGA5, HC, BCOR, DHCR7, HRG, MEGF8, EPHA2, HBEGF, FGFR1, LY6E	341	1268	19672	1.63786	1	0.193621	0.190669
GOTERM_BP_ALL	GO0007507~heart development	23	5.43735	0.00480192	NRP1, FDPS, CTDP1, CHD7, ECE2, LRP2, AXIN2, TBX3, HOPX, EGFR, BICC1, SLC8A1, FKBP1A, GJA1, RXRA, SIK1, BCOR, SOX9, BORCS8, MEGF8, MYH10, FGFR1, LY6E	341	694	19672	1.91189	1	0.194405	0.191441
GOTERM_BP_ALL	GO0035295~tube development	24	5.67376	0.00740941	IRX1, NRP1, PKDCC, CTSZ, CHD7, COBL, ALOX12, LRP2, ESR1, TBX3, HOPX, EGFR, SLC8A1, ADGRG1, GJA1, CUX1, KIF26B, PDGFC, PLXNB2, SOX9, DHCR7, MEGF8, FGFR1, EPHA2	341	763	19672	1.8146	1	0.24836	0.244573
GOTERM_BP_ALL	GO0009653~anatomical structure morphogenesis	69	16.3121	0.0074277	RPL4, NRP1, CTSZ, CHD7, SYNE4, SLC8A1, ARHGAP44, GJA1, GNAT2, ANPEP, SOX9, FKBPL, COL25A1, SERPINF2, COBL, MUP5, MUP16, AXIN2, CYP7B1, MUP2, RUNX1, COL4A2, MUP19, MUP9, GORASP1, FEZ1, EXOC4, ITGA5, ADNP, DOCK1, LLGL1, EPHA2, TLR2, LY6E, HBEGF, PKDCC, NYAP1, COL11A2, NOP2, SLC1A3, NOLC1, ALOX12, LRP2, EGFR, SLC9A3R1, ADGRG1, RXRA, C6, CUX1, PDGFC, CDH24, MYH10, IRX1, FARP1, BBS1, BRAF, ESR1, TBX3,…	341	2955	19672	1.34706	1	0.24836	0.244573
GOTERM_BP_ALL	GO0035239~tube morphogenesis	16	3.78251	0.0109617	IRX1, NRP1, CTSZ, CHD7, COBL, ALOX12, LRP2, ESR1, TBX3, EGFR, GJA1, KIF26B, PLXNB2, SOX9, MEGF8, EPHA2	341	445	19672	2.07422	1	0.304098	0.29946
GOTERM_BP_ALL	GO0003007~heart morphogenesis	12	2.83688	0.0137047	FKBP1A, NRP1, GJA1, RXRA, CHD7, LRP2, AXIN2, SOX9, MEGF8, TBX3, SLC8A1, LY6E	341	294	19672	2.35466	1	0.349228	0.343903
GOTERM_BP_ALL	GO0060562~epithelial tube morphogenesis	14	3.30969	0.0215311	IRX1, NRP1, CTSZ, COBL, ALOX12, LRP2, ESR1, TBX3, GJA1, KIF26B, PLXNB2, SOX9, MEGF8, EPHA2	341	398	19672	2.02927	1	0.445639	0.438843
GOTERM_BP_ALL	GO0043009~chordate embryonic development	24	5.67376	0.0256865	CHD7, NOP2, COBL, NOLC1, LRP2, AXIN2, TBX3, HOPX, EGFR, SLC8A1, RUNX1, GJA1, C6, RXRA, PLXNB2, HC, BCOR, SOX9, MEGF8, MYH10, HBEGF, FGFR1, EPHA2, LY6E	341	859	19672	1.6118	1	0.496901	0.489323
GOTERM_BP_ALL	GO0001568~blood vessel development	22	5.20095	0.0287197	NRP1, FKBPL, SERPINF2, CHD7, LRP2, TBX3, RUNX1, ADGRG1, GJA1, C6, RXRA, COL4A2, ANPEP, HC, DHCR7, ITGA5, MEGF8, HRG, MYH10, HBEGF, FGFR1, EPHA2	341	774	19672	1.63974	1	0.535077	0.526917
GOTERM_BP_ALL	GO0009792~embryo development ending in birth or egg hatching	24	5.67376	0.0313094	CHD7, NOP2, COBL, NOLC1, LRP2, AXIN2, TBX3, HOPX, EGFR, SLC8A1, RUNX1, GJA1, C6, RXRA, PLXNB2, HC, BCOR, SOX9, MEGF8, MYH10, HBEGF, FGFR1, EPHA2, LY6E	341	876	19672	1.58052	1	0.54171	0.533449
GOTERM_BP_ALL	GO0009888~tissue development	50	11.8203	0.0349484	NRP1, CTSZ, CHD7, CHRDL2, SYNE4, SLC8A1, GJA1, UPK1B, SOX9, FKBPL, COBL, RPSA, TFIP11, SLC39A13, AXIN2, CYP7B1, RUNX1, TFDP1, COL4A2, EXOC4, SIK1, ITGA5, EPHA2, LY6E, HBEGF, PKDCC, CTDP1, COL11A2, AGAP2, NOLC1, ALOX12, LRP2, EGFR, SLC9A3R1, RXRA, CUX1, MYH10, ABCB1B, IRX1, BBS1, FDPS, ESR1, TBX3, HOPX, FKBP1A, KIF26B, PLXNB2, BCOR, MEGF8, FGFR1	341	2188	19672	1.31831	1	0.561957	0.553387
GOTERM_BP_ALL	GO0009790~embryo development	33	7.80142	0.0380193	NRP1, PKDCC, CHD7, NOP2, NOLC1, LRP2, EGFR, SLC8A1, SLC9A3R1, GJA1, RXRA, C6, PDGFC, SOX9, MYH10, POLE, IRX1, COBL, AXIN2, TBX3, HOPX, RUNX1, COL4A2, EXOC4, PLXNB2, ITGA5, HC, BCOR, MEGF8, EPHA2, HBEGF, FGFR1, LY6E	341	1336	19672	1.42496	1	0.579938	0.571094
GOTERM_BP_ALL	GO0001944~vasculature development	22	5.20095	0.0469881	NRP1, FKBPL, SERPINF2, CHD7, LRP2, TBX3, RUNX1, ADGRG1, GJA1, C6, RXRA, COL4A2, ANPEP, HC, DHCR7, ITGA5, MEGF8, HRG, MYH10, HBEGF, FGFR1, EPHA2	341	819	19672	1.54965	1	0.659008	0.648958
GOTERM_BP_ALL	GO0072358~cardiovascular system development	22	5.20095	0.0469881	NRP1, FKBPL, SERPINF2, CHD7, LRP2, TBX3, RUNX1, ADGRG1, GJA1, C6, RXRA, COL4A2, ANPEP, HC, DHCR7, ITGA5, MEGF8, HRG, MYH10, HBEGF, FGFR1, EPHA2	341	819	19672	1.54965	1	0.659008	0.648958
GOTERM_BP_ALL	GO0060429~epithelium development	32	7.56501	0.0576283	NRP1, CTSZ, CHD7, AGAP2, ALOX12, LRP2, SYNE4, EGFR, SLC8A1, SLC9A3R1, GJA1, UPK1B, RXRA, CUX1, SOX9, ABCB1B, IRX1, FKBPL, COBL, RPSA, AXIN2, CYP7B1, ESR1, TBX3, RUNX1, KIF26B, PLXNB2, ITGA5, MEGF8, EPHA2, HBEGF, FGFR1	341	1335	19672	1.38281	1	0.738491	0.727228
GOTERM_BP_ALL	GO0001701~in utero embryonic development	16	3.78251	0.0619482	CHD7, NOP2, TBX3, HOPX, EGFR, SLC8A1, RUNX1, GJA1, C6, RXRA, HC, BCOR, MYH10, HBEGF, FGFR1, LY6E	341	558	19672	1.65417	1	0.768493	0.756773
GOTERM_BP_ALL	GO0048646~anatomical structure formation involved in morphogenesis	30	7.0922	0.0693146	NRP1, NOP2, NOLC1, LRP2, GJA1, ADGRG1, RXRA, C6, ANPEP, SOX9, MYH10, IRX1, FKBPL, COBL, AXIN2, TBX3, HOPX, RUNX1, FKBP1A, COL4A2, KIF26B, EXOC4, PLXNB2, ITGA5, HC, HRG, EPHA2, TLR2, HBEGF, FGFR1	341	1257	19672	1.37683	1	0.805874	0.793584
GOTERM_BP_ALL	GO0022603~regulation of anatomical structure morphogenesis	28	6.61939	0.0728779	RPL4, NRP1, ALOX12, ARHGAP44, SLC9A3R1, GJA1, RXRA, C6, CUX1, SOX9, MYH10, FKBPL, BRAF, ESR1, TBX3, RUNX1, COL4A2, GORASP1, PLXNB2, ITGA5, ADNP, HC, BCOR, HRG, MEGF8, DOCK1, EPHA2, FGFR1	341	1162	19672	1.3901	1	0.829418	0.816769
GOTERM_BP_ALL	GO0048514~blood vessel morphogenesis	18	4.25532	0.0788795	NRP1, FKBPL, SERPINF2, CHD7, LRP2, RUNX1, ADGRG1, GJA1, C6, RXRA, COL4A2, ANPEP, HC, ITGA5, HRG, HBEGF, FGFR1, EPHA2	341	675	19672	1.53838	1	0.851539	0.838552
GOTERM_BP_ALL	GO0009887~animal organ morphogenesis	28	6.61939	0.0816526	NRP1, CTSZ, COL11A2, CHD7, LRP2, EGFR, SLC8A1, SLC9A3R1, GJA1, RXRA, GNAT2, PDGFC, SOX9, IRX1, BBS1, AXIN2, CYP7B1, ESR1, TBX3, FKBP1A, KIF26B, EXOC4, BCOR, CCDC66, MEGF8, EPHA2, FGFR1, LY6E	341	1177	19672	1.37238	1	0.867924	0.854687
GOTERM_BP_ALL	GO0060537~muscle tissue development	14	3.30969	0.100931	FDPS, CTDP1, CHD7, LRP2, TBX3, SLC8A1, FKBP1A, GJA1, RXRA, SIK1, SOX9, MYH10, FGFR1, LY6E	341	505	19672	1.5993	1	0.943705	0.929313
GOTERM_BP_ALL	GO0061061~muscle structure development	19	4.49173	0.111781	UNC45A, FDPS, CTDP1, CHD7, HSPB2, FOXK1, LRP2, TBX3, HOPX, PLD3, SLC8A1, FKBP1A, GJA1, RXRA, SIK1, SOX9, MYH10, FGFR1, LY6E	341	761	19672	1.44033	1	0.983552	0.968552
GOTERM_BP_ALL	GO0014706~striated muscle tissue development	13	3.07329	0.120447	FDPS, CTDP1, CHD7, LRP2, TBX3, SLC8A1, FKBP1A, GJA1, RXRA, SIK1, MYH10, FGFR1, LY6E	341	473	19672	1.58554	1	1	0.984945
GOTERM_BP_ALL	GO0001525~angiogenesis	14	3.30969	0.183774	NRP1, FKBPL, RUNX1, ADGRG1, C6, RXRA, COL4A2, ANPEP, HC, ITGA5, HRG, HBEGF, FGFR1, EPHA2	341	565	19672	1.42947	1	1	0.984945
GOTERM_BP_ALL	GO0045765~regulation of angiogenesis	9	2.12766	0.239721	NRP1, C6, COL4A2, FKBPL, ITGA5, HC, HRG, RUNX1, EPHA2	341	341	19672	1.52259	1	1	0.984945
GOTERM_BP_ALL	GO0048598~embryonic morphogenesis	15	3.5461	0.302108	IRX1, CHD7, COBL, LRP2, TBX3, SLC9A3R1, GJA1, COL4A2, EXOC4, PLXNB2, SOX9, ITGA5, MEGF8, FGFR1, EPHA2	341	689	19672	1.25593	1	1	0.984945
GOTERM_BP_ALL	GO1901342~regulation of vasculature development	9	2.12766	0.334887	NRP1, C6, COL4A2, FKBPL, ITGA5, HC, HRG, RUNX1, EPHA2	341	378	19672	1.37355	1	1	0.984945
GOTERM_BP_ALL	GO0045766~positive regulation of angiogenesis	5	1.18203	0.45684	NRP1, C6, ITGA5, HC, RUNX1	341	200	19672	1.44223	1	1	0.984945
GOTERM_BP_ALL	GO1904018~positive regulation of vasculature development	5	1.18203	0.534093	NRP1, C6, ITGA5, HC, RUNX1	341	221	19672	1.30518	1	1	0.984945
Annotation Cluster 13	Enrichment Score 1.4650576993016806
Category	Term	Count	%	PValue	Genes	List Total	Pop Hits	Pop Total	Fold Enrichment	Bonferroni	Benjamini	FDR
GOTERM_BP_ALL	GO0048661~positive regulation of smooth muscle cell proliferation	7	1.65485	0.0161008	GJA1, SERPINF2, ALOX12, IRAK4, TLR4, EGFR, HBEGF	341	117	19672	3.45149	1	0.378106	0.37234
GOTERM_BP_ALL	GO0033002~muscle cell proliferation	10	2.36407	0.0354646	GJA1, RXRA, SERPINF2, ALOX12, IRAK4, TLR4, ESR1, EGFR, HBEGF, FGFR1	341	257	19672	2.24471	1	0.56351	0.554916
GOTERM_BP_ALL	GO0048659~smooth muscle cell proliferation	8	1.89125	0.0485043	GJA1, SERPINF2, ALOX12, IRAK4, TLR4, ESR1, EGFR, HBEGF	341	191	19672	2.4163	1	0.661864	0.651771
GOTERM_BP_ALL	GO0048660~regulation of smooth muscle cell proliferation	8	1.89125	0.0498136	GJA1, SERPINF2, ALOX12, IRAK4, TLR4, ESR1, EGFR, HBEGF	341	192	19672	2.40371	1	0.664341	0.654209
Annotation Cluster 14	Enrichment Score 1.3939625396975783
Category	Term	Count	%	PValue	Genes	List Total	Pop Hits	Pop Total	Fold Enrichment	Bonferroni	Benjamini	FDR
GOTERM_BP_ALL	GO0018108~peptidyl-tyrosine phosphorylation	13	3.07329	0.00945222	NRP1, CADM4, PKDCC, BMX, PARP14, EGFR, FER, ITGA5, ADNP, SH2D1B1, TLR4, HBEGF, FGFR1	341	317	19672	2.3658	1	0.285774	0.281416
GOTERM_BP_ALL	GO0018212~peptidyl-tyrosine modification	13	3.07329	0.0101438	NRP1, CADM4, PKDCC, BMX, PARP14, EGFR, FER, ITGA5, ADNP, SH2D1B1, TLR4, HBEGF, FGFR1	341	320	19672	2.34362	1	0.292662	0.288199
GOTERM_BP_ALL	GO0050730~regulation of peptidyl-tyrosine phosphorylation	11	2.60047	0.021864	NRP1, CADM4, PDGFC, ITGA5, ADNP, SH2D1B1, PARP14, HRG, TLR4, EGFR, HBEGF	341	275	19672	2.30757	1	0.448745	0.441902
GOTERM_BP_ALL	GO0050731~positive regulation of peptidyl-tyrosine phosphorylation	7	1.65485	0.134262	NRP1, ITGA5, ADNP, SH2D1B1, PARP14, TLR4, HBEGF	341	200	19672	2.01912	1	1	0.984945
GOTERM_BP_ALL	GO0018193~peptidyl-amino acid modification	24	5.67376	0.380866	PRMT6, NRP1, KDM4A, CADM4, PKDCC, SETD7, CSNK2A2, BRAF, PBXIP1, BMX, PARP14, EGFR, FKBP1A, FER, TTLL4, PDF, BRD8, BCOR, ITGA5, ADNP, SH2D1B1, TLR4, HBEGF, FGFR1	341	1229	19672	1.12656	1	1	0.984945
Annotation Cluster 15	Enrichment Score 1.3367625087980448
Category	Term	Count	%	PValue	Genes	List Total	Pop Hits	Pop Total	Fold Enrichment	Bonferroni	Benjamini	FDR
GOTERM_BP_ALL	GO0038127~ERBB signaling pathway	8	1.89125	0.00444654	FER, RHBDF2, PLCE1, BRAF, SOX9, ESR1, EGFR, HBEGF	341	118	19672	3.91113	1	0.193621	0.190669
GOTERM_BP_ALL	GO0042058~regulation of epidermal growth factor receptor signaling pathway	4	0.945626	0.140286	FER, RHBDF2, ESR1, HBEGF	341	75	19672	3.07675	1	1	0.984945
GOTERM_BP_ALL	GO1901184~regulation of ERBB signaling pathway	4	0.945626	0.156559	FER, RHBDF2, ESR1, HBEGF	341	79	19672	2.92097	1	1	0.984945
Annotation Cluster 16	Enrichment Score 1.2958519846801366
Category	Term	Count	%	PValue	Genes	List Total	Pop Hits	Pop Total	Fold Enrichment	Bonferroni	Benjamini	FDR
GOTERM_BP_ALL	GO0071496~cellular response to external stimulus	16	3.78251	0.00234736	GSDMD, ASNS, EGFR, GJA1, TBL2, RXRA, NUAK2, RRAGD, TLR8, TLR7, SIK1, SOX9, ADNP, GAS2L1, TLR4, SLC39A4	341	375	19672	2.4614	0.999993	0.142793	0.140616
GOTERM_BP_ALL	GO0031668~cellular response to extracellular stimulus	10	2.36407	0.0496989	GSDMD, RXRA, NUAK2, TBL2, RRAGD, ASNS, SIK1, ADNP, GAS2L1, SLC39A4	341	274	19672	2.10544	1	0.664341	0.654209
GOTERM_BP_ALL	GO0009991~response to extracellular stimulus	17	4.01891	0.0555216	GSDMD, KDM4A, ASNS, FOXK1, EGFR, SLC8A1, C2, F7, TBL2, RXRA, NUAK2, RBP1, RRAGD, SIK1, ADNP, GAS2L1, SLC39A4	341	596	19672	1.6455	1	0.720639	0.709649
GOTERM_BP_ALL	GO0042149~cellular response to glucose starvation	4	0.945626	0.0636785	NUAK2, TBL2, ASNS, SIK1	341	53	19672	4.3539	1	0.781088	0.769176
GOTERM_BP_ALL	GO0042594~response to starvation	8	1.89125	0.089908	NUAK2, TBL2, RRAGD, ASNS, FOXK1, SIK1, GAS2L1, SLC39A4	341	221	19672	2.0883	1	0.897125	0.883444
GOTERM_BP_ALL	GO0009267~cellular response to starvation	7	1.65485	0.0910631	NUAK2, TBL2, RRAGD, ASNS, SIK1, GAS2L1, SLC39A4	341	179	19672	2.256	1	0.905074	0.891272
GOTERM_BP_ALL	GO0031667~response to nutrient levels	15	3.5461	0.107858	KDM4A, ASNS, FOXK1, EGFR, SLC8A1, C2, F7, TBL2, RXRA, NUAK2, RBP1, RRAGD, SIK1, GAS2L1, SLC39A4	341	560	19672	1.54525	1	0.974199	0.959342
GOTERM_BP_ALL	GO0031669~cellular response to nutrient levels	8	1.89125	0.11798	RXRA, NUAK2, TBL2, RRAGD, ASNS, SIK1, GAS2L1, SLC39A4	341	237	19672	1.94731	1	0.999463	0.984221
Annotation Cluster 17	Enrichment Score 1.2324134339299742
Category	Term	Count	%	PValue	Genes	List Total	Pop Hits	Pop Total	Fold Enrichment	Bonferroni	Benjamini	FDR
GOTERM_BP_ALL	GO0048738~cardiac muscle tissue development	13	3.07329	0.00296135	FDPS, CTDP1, CHD7, LRP2, TBX3, SLC8A1, FKBP1A, GJA1, RXRA, SIK1, MYH10, FGFR1, LY6E	341	273	19672	2.7471	1	0.155407	0.153037
GOTERM_BP_ALL	GO0007507~heart development	23	5.43735	0.00480192	NRP1, FDPS, CTDP1, CHD7, ECE2, LRP2, AXIN2, TBX3, HOPX, EGFR, BICC1, SLC8A1, FKBP1A, GJA1, RXRA, SIK1, BCOR, SOX9, BORCS8, MEGF8, MYH10, FGFR1, LY6E	341	694	19672	1.91189	1	0.194405	0.191441
GOTERM_BP_ALL	GO0003229~ventricular cardiac muscle tissue development	6	1.41844	0.00530079	FKBP1A, RXRA, CHD7, LRP2, TBX3, LY6E	341	65	19672	5.32515	1	0.20291	0.199815
GOTERM_BP_ALL	GO0003007~heart morphogenesis	12	2.83688	0.0137047	FKBP1A, NRP1, GJA1, RXRA, CHD7, LRP2, AXIN2, SOX9, MEGF8, TBX3, SLC8A1, LY6E	341	294	19672	2.35466	1	0.349228	0.343903
GOTERM_BP_ALL	GO0055010~ventricular cardiac muscle tissue morphogenesis	5	1.18203	0.0149738	FKBP1A, RXRA, CHD7, LRP2, LY6E	341	55	19672	5.24447	1	0.365231	0.359661
GOTERM_BP_ALL	GO1905330~regulation of morphogenesis of an epithelium	7	1.65485	0.0255552	GJA1, RXRA, FKBPL, ALOX12, SOX9, ESR1, FGFR1	341	130	19672	3.10634	1	0.496901	0.489323
GOTERM_BP_ALL	GO0055008~cardiac muscle tissue morphogenesis	5	1.18203	0.0360412	FKBP1A, RXRA, CHD7, LRP2, LY6E	341	72	19672	4.00619	1	0.566833	0.558188
GOTERM_BP_ALL	GO0003206~cardiac chamber morphogenesis	7	1.65485	0.0488112	FKBP1A, NRP1, RXRA, CHD7, LRP2, TBX3, LY6E	341	152	19672	2.65674	1	0.662494	0.65239
GOTERM_BP_ALL	GO0003208~cardiac ventricle morphogenesis	5	1.18203	0.051775	FKBP1A, RXRA, CHD7, LRP2, LY6E	341	81	19672	3.56106	1	0.678992	0.668637
GOTERM_BP_ALL	GO0003205~cardiac chamber development	8	1.89125	0.0607621	FKBP1A, NRP1, RXRA, CHD7, LRP2, MYH10, TBX3, LY6E	341	201	19672	2.29609	1	0.762004	0.750383
GOTERM_BP_ALL	GO0060415~muscle tissue morphogenesis	5	1.18203	0.0618963	FKBP1A, RXRA, CHD7, LRP2, LY6E	341	86	19672	3.35402	1	0.768493	0.756773
GOTERM_BP_ALL	GO0035265~organ growth	8	1.89125	0.0789305	FDPS, GJA1, RXRA, CTDP1, SOX9, ESR1, FGFR1, LY6E	341	214	19672	2.1566	1	0.851539	0.838552
GOTERM_BP_ALL	GO0048644~muscle organ morphogenesis	5	1.18203	0.0800855	FKBP1A, RXRA, CHD7, LRP2, LY6E	341	94	19672	3.06857	1	0.859232	0.846128
GOTERM_BP_ALL	GO0060537~muscle tissue development	14	3.30969	0.100931	FDPS, CTDP1, CHD7, LRP2, TBX3, SLC8A1, FKBP1A, GJA1, RXRA, SIK1, SOX9, MYH10, FGFR1, LY6E	341	505	19672	1.5993	1	0.943705	0.929313
GOTERM_BP_ALL	GO0061061~muscle structure development	19	4.49173	0.111781	UNC45A, FDPS, CTDP1, CHD7, HSPB2, FOXK1, LRP2, TBX3, HOPX, PLD3, SLC8A1, FKBP1A, GJA1, RXRA, SIK1, SOX9, MYH10, FGFR1, LY6E	341	761	19672	1.44033	1	0.983552	0.968552
GOTERM_BP_ALL	GO0014706~striated muscle tissue development	13	3.07329	0.120447	FDPS, CTDP1, CHD7, LRP2, TBX3, SLC8A1, FKBP1A, GJA1, RXRA, SIK1, MYH10, FGFR1, LY6E	341	473	19672	1.58554	1	1	0.984945
GOTERM_BP_ALL	GO0003231~cardiac ventricle development	6	1.41844	0.123935	FKBP1A, RXRA, CHD7, LRP2, TBX3, LY6E	341	152	19672	2.2772	1	1	0.984945
GOTERM_BP_ALL	GO0055017~cardiac muscle tissue growth	5	1.18203	0.141635	FDPS, GJA1, RXRA, CTDP1, FGFR1	341	116	19672	2.4866	1	1	0.984945
GOTERM_BP_ALL	GO0060419~heart growth	5	1.18203	0.164268	FDPS, GJA1, RXRA, CTDP1, FGFR1	341	123	19672	2.34509	1	1	0.984945
GOTERM_BP_ALL	GO0007517~muscle organ development	11	2.60047	0.241848	FKBP1A, UNC45A, FDPS, GJA1, RXRA, CTDP1, CHD7, FOXK1, LRP2, FGFR1, LY6E	341	445	19672	1.42602	1	1	0.984945
GOTERM_BP_ALL	GO0060038~cardiac muscle cell proliferation	3	0.70922	0.284391	GJA1, RXRA, FGFR1	341	61	19672	2.83717	1	1	0.984945
GOTERM_BP_ALL	GO0014855~striated muscle cell proliferation	3	0.70922	0.379134	GJA1, RXRA, FGFR1	341	76	19672	2.2772	1	1	0.984945
GOTERM_BP_ALL	GO0042692~muscle cell differentiation	10	2.36407	0.516023	FDPS, RXRA, CTDP1, SIK1, SOX9, MYH10, PLD3, TBX3, SLC8A1, HOPX	341	507	19672	1.13785	1	1	0.984945
Annotation Cluster 18	Enrichment Score 1.198390855039987
Category	Term	Count	%	PValue	Genes	List Total	Pop Hits	Pop Total	Fold Enrichment	Bonferroni	Benjamini	FDR
GOTERM_BP_ALL	GO0007010~cytoskeleton organization	35	8.27423	0.0486017	MAP10, NRP1, DNAH1, CCDC120, UBXN2B, GPR65, PLEK, AGAP2, GCC2, FMN2, AK7, ARHGAP44, SLC9A3R1, GJA1, NUAK2, HAUS8, SOX9, GAS2L1, MYH10, FARP1, BBS1, SERPINF2, COBL, BRAF, TPX2, FER, TTLL4, MAP7D1, CCDC66, HRG, DOCK1, LLGL1, MYO1F, TLR2, TUBA8	341	1464	19672	1.37918	1	0.661864	0.651771
GOTERM_BP_ALL	GO0000226~microtubule cytoskeleton organization	18	4.25532	0.0491249	MAP10, BBS1, DNAH1, CCDC120, UBXN2B, GCC2, FMN2, AK7, TPX2, FER, GJA1, TTLL4, HAUS8, MAP7D1, CCDC66, GAS2L1, LLGL1, TUBA8	341	633	19672	1.64045	1	0.66425	0.65412
GOTERM_BP_ALL	GO0007017~microtubule-based process	21	4.96454	0.106384	MAP10, BBS1, DNAH1, CCDC120, UBXN2B, GCC2, FMN2, AK7, TPX2, KIF9, FER, GJA1, TTLL4, HAUS8, KIF26B, MAP7D1, AP3S2, CCDC66, GAS2L1, LLGL1, TUBA8	341	856	19672	1.41527	1	0.966063	0.95133
Annotation Cluster 19	Enrichment Score 1.1845522850942312
Category	Term	Count	%	PValue	Genes	List Total	Pop Hits	Pop Total	Fold Enrichment	Bonferroni	Benjamini	FDR
GOTERM_BP_ALL	GO0008283~cell proliferation	49	11.5839	0.0374438	CD86, SCARB1, MUP20, TES, CTSZ, BABAM1, GJA1, SOX9, FBXO2, SERPINF2, ICOSL, IRAK4, AXIN2, CYP7B1, RUNX1, TFDP1, EEF1E1, TLR4, EPHA2, TLR2, SKAP2, HBEGF, NOP2, AGAP2, NOLC1, PBXIP1, ALOX12, LRP2, EGFR, SLC9A3R1, ADGRG1, PDF, RXRA, PDGFC, SH3BP4, MYH10, ABCB1B, ZBTB7C, BBS1, SAAL1, ESR1, TBX3, FKBP1A, FER, IMPDH2, PLXNB2, TAF4B, HRG, FGFR1	341	2146	19672	1.31723	1	0.57978	0.570938
GOTERM_BP_ALL	GO0042127~regulation of cell proliferation	43	10.1655	0.0479064	CD86, MUP20, TES, CTSZ, NOP2, AGAP2, NOLC1, PBXIP1, ALOX12, LRP2, EGFR, SLC9A3R1, GJA1, ADGRG1, RXRA, PDF, PDGFC, SH3BP4, SOX9, ZBTB7C, CADM4, FBXO2, SERPINF2, SAAL1, ICOSL, BRAF, IRAK4, AXIN2, CYP7B1, ESR1, TBX3, RUNX1, FER, TFDP1, TAF4B, DHCR7, EEF1E1, HRG, TLR4, SKAP2, TLR2, HBEGF, FGFR1	341	1871	19672	1.32583	1	0.661864	0.651771
GOTERM_BP_ALL	GO0008284~positive regulation of cell proliferation	27	6.38298	0.0717066	CD86, MUP20, CTSZ, NOP2, AGAP2, NOLC1, PBXIP1, ALOX12, LRP2, EGFR, GJA1, ADGRG1, PDF, PDGFC, SOX9, SERPINF2, SAAL1, ICOSL, IRAK4, CYP7B1, ESR1, TBX3, FER, TAF4B, TLR4, HBEGF, FGFR1	341	1108	19672	1.40578	1	0.824708	0.812131
GOTERM_BP_ALL	GO0008285~negative regulation of cell proliferation	19	4.49173	0.142056	CD86, TES, FBXO2, AXIN2, ESR1, TBX3, RUNX1, SLC9A3R1, ADGRG1, GJA1, TFDP1, RXRA, SH3BP4, SOX9, EEF1E1, HRG, SKAP2, ZBTB7C, TLR2	341	789	19672	1.38922	1	1	0.984945
Annotation Cluster 20	Enrichment Score 1.1584925362883192
Category	Term	Count	%	PValue	Genes	List Total	Pop Hits	Pop Total	Fold Enrichment	Bonferroni	Benjamini	FDR
GOTERM_BP_ALL	GO0044707~single-multicellular organism process	155	36.643	0.000199595	RPL4, CD86, SCARB1, CHRM3, PGLYRP2, D16ERTD472E, CIB2, GPATCH4, SLC8A1, ARHGAP44, GJA1, CAPN8, GNAT2, ANPEP, PLCE1, SOX9, BORCS8, UNC13B, RBFOX3, FKBPL, SERPINF2, CSNK2A2, MMD2, ESCO2, HIC1, RUNX1, COL4A2, FEZ1, ADAM4, RBP1, SIK1, CD226, ADNP, SH2D1B1, LLGL1, EPHA2, LY6E, PKDCC, NYAP1, NOP2, AGAP2, PRDM15, SLC1A3, NOLC1, ALOX12, AK7, PLD3, NUP160, SLC9A3R1, ADGRG1, APOM, C6, C9, PDGFC, ST3GAL4, C…	341	7060	19672	1.26655	0.634999	0.0414143	0.0407827
GOTERM_BP_ALL	GO0032502~developmental process	151	35.6974	0.00120593	RPL4, CD86, PGLYRP2, D16ERTD472E, SLA, GPATCH4, SLC8A1, ARHGAP44, GJA1, GNAT2, ANPEP, PLCE1, SOX9, BORCS8, UNC13B, ANKRD49, RBFOX3, FKBPL, SERPINF2, CSNK2A2, MMD2, RPSA, ESCO2, HIC1, RUNX1, COL4A2, FEZ1, ADAM4, RBP1, SIK1, ADNP, LLGL1, EPHA2, LY6E, PKDCC, NYAP1, NOP2, AGAP2, PRDM15, SLC1A3, NOLC1, ALOX12, AK7, PLD3, NUP160, ACMSD, SLC9A3R1, ADGRG1, C6, PDGFC, CDH24, GAS2L1, MYH10, ZBTB7C, BBS1, F…	341	7091	19672	1.22847	0.99774	0.101045	0.0995037
GOTERM_BP_ALL	GO0044767~single-organism developmental process	149	35.2246	0.00161167	RPL4, CD86, PGLYRP2, D16ERTD472E, SLA, GPATCH4, SLC8A1, ARHGAP44, GJA1, GNAT2, ANPEP, PLCE1, SOX9, BORCS8, UNC13B, ANKRD49, RBFOX3, FKBPL, SERPINF2, CSNK2A2, MMD2, RPSA, ESCO2, HIC1, RUNX1, COL4A2, FEZ1, ADAM4, RBP1, SIK1, ADNP, LLGL1, EPHA2, LY6E, PKDCC, NYAP1, NOP2, AGAP2, PRDM15, SLC1A3, NOLC1, ALOX12, AK7, PLD3, NUP160, ACMSD, SLC9A3R1, ADGRG1, C6, PDGFC, CDH24, GAS2L1, MYH10, ZBTB7C, BBS1, F…	341	7024	19672	1.22376	0.999709	0.113019	0.111295
GOTERM_BP_ALL	GO0051240~positive regulation of multicellular organismal process	54	12.766	0.00206392	RPL4, NRP1, CHRM3, MUP20, PLEK, CHD7, D16ERTD472E, SLC8A1, C1QTNF3, GJA1, NFKBIZ, SOX9, SERPINF2, COBL, TRAF2, ICOSL, MMD2, AXIN2, RUNX1, SLC7A5, F7, MMRN1, FEZ1, OAS3, TLR8, CD226, TLR7, ITGA5, ADNP, TLR4, DOCK1, TLR2, HBEGF, PKDCC, AGAP2, ALOX12, LRP2, EGFR, C6, CUX1, ST3GAL4, GSDMD, GDF10, KDM4A, FDPS, CARD9, BRAF, CYP51, LACC1, PLXNB2, HC, MEGF8, HRG, FGFR1	341	2060	19672	1.51224	0.999971	0.130259	0.128273
GOTERM_BP_ALL	GO0032990~cell part morphogenesis	25	5.91017	0.00257717	RPL4, NRP1, NYAP1, LRP2, EGFR, ARHGAP44, GJA1, CUX1, MYH10, FARP1, COL25A1, COBL, MUP5, MUP16, BRAF, MUP2, MUP19, MUP9, GORASP1, FEZ1, PLXNB2, ADNP, MEGF8, LLGL1, EPHA2	341	743	19672	1.94109	0.999998	0.144579	0.142374
GOTERM_BP_ALL	GO0051239~regulation of multicellular organismal process	81	19.1489	0.00471873	RPL4, CD86, NRP1, CHRM3, MUP20, PGLYRP2, TNFAIP6, PLEK, CTSZ, CHD7, D16ERTD472E, SLC8A1, ARHGAP44, C1QTNF3, GJA1, ANPEP, NFKBIZ, SOX9, FKBPL, SERPINF2, COBL, TRAF2, ICOSL, MMD2, AXIN2, RUNX1, SLC7A5, F7, COL4A2, MMRN1, TRAF3, GORASP1, FEZ1, OAS3, RBP1, TLR8, CD226, TLR7, ITGA5, ADNP, SH2D1B1, TLR4, DOCK1, EPHA2, TLR2, HBEGF, PKDCC, CTDP1, AGAP2, ALOX12, LRP2, EGFR, PLD3, SLC9A3R1, ADGRG1, RXRA, C…	341	3516	19672	1.32902	1	0.193698	0.190744
GOTERM_BP_ALL	GO0048856~anatomical structure development	137	32.3877	0.00680326	RPL4, CD86, PGLYRP2, D16ERTD472E, GPATCH4, SLC8A1, ARHGAP44, GJA1, GNAT2, ANPEP, PLCE1, SOX9, BORCS8, UNC13B, RBFOX3, FKBPL, SERPINF2, CSNK2A2, MMD2, RPSA, ESCO2, HIC1, RUNX1, COL4A2, FEZ1, ADAM4, RBP1, SIK1, ADNP, LLGL1, EPHA2, LY6E, PKDCC, NYAP1, NOP2, AGAP2, PRDM15, SLC1A3, NOLC1, ALOX12, AK7, PLD3, NUP160, SLC9A3R1, ADGRG1, C6, PDGFC, CDH24, GAS2L1, MYH10, BBS1, FDPS, ASNS, BRAF, ESR1, HOPX, …	341	6594	19672	1.19858	1	0.237523	0.233901
GOTERM_BP_ALL	GO0009653~anatomical structure morphogenesis	69	16.3121	0.0074277	RPL4, NRP1, CTSZ, CHD7, SYNE4, SLC8A1, ARHGAP44, GJA1, GNAT2, ANPEP, SOX9, FKBPL, COL25A1, SERPINF2, COBL, MUP5, MUP16, AXIN2, CYP7B1, MUP2, RUNX1, COL4A2, MUP19, MUP9, GORASP1, FEZ1, EXOC4, ITGA5, ADNP, DOCK1, LLGL1, EPHA2, TLR2, LY6E, HBEGF, PKDCC, NYAP1, COL11A2, NOP2, SLC1A3, NOLC1, ALOX12, LRP2, EGFR, SLC9A3R1, ADGRG1, RXRA, C6, CUX1, PDGFC, CDH24, MYH10, IRX1, FARP1, BBS1, BRAF, ESR1, TBX3,…	341	2955	19672	1.34706	1	0.24836	0.244573
GOTERM_BP_ALL	GO0048869~cellular developmental process	107	25.2955	0.00969137	RPL4, PGLYRP2, D16ERTD472E, SLA, GPATCH4, SLC8A1, ARHGAP44, GJA1, GNAT2, ANPEP, SOX9, ANKRD49, SERPINF2, MMD2, RPSA, ESCO2, RUNX1, COL4A2, FEZ1, RBP1, SIK1, ADNP, LLGL1, EPHA2, PKDCC, NYAP1, SLC1A3, NOLC1, PLD3, SLC9A3R1, ADGRG1, CDH24, GAS2L1, MYH10, ZBTB7C, BBS1, FDPS, RAB27A, BRAF, ESR1, HOPX, CYP51, FER, PLXNB2, TAF4B, DHCR7, ITM2C, FGFR1, NRP1, MUP20, TNFAIP6, CHD7, PLEK, CTSZ, ECE2, FMN2, C…	341	5008	19672	1.23258	1	0.286549	0.282179
GOTERM_BP_ALL	GO0048731~system development	112	26.4775	0.0114641	RPL4, CD86, PGLYRP2, D16ERTD472E, GPATCH4, SLC8A1, ARHGAP44, GJA1, GNAT2, ANPEP, PLCE1, SOX9, BORCS8, UNC13B, RBFOX3, FKBPL, SERPINF2, CSNK2A2, MMD2, ESCO2, RUNX1, COL4A2, FEZ1, ADAM4, RBP1, SIK1, ADNP, LLGL1, EPHA2, LY6E, PKDCC, NYAP1, AGAP2, SLC1A3, NOLC1, ALOX12, AK7, NUP160, SLC9A3R1, ADGRG1, C6, PDGFC, GAS2L1, MYH10, BBS1, FDPS, ASNS, BRAF, ESR1, HOPX, PLXNB2, DHCR7, HRG, ITM2C, FGFR1, AARS,…	341	5309	19672	1.21702	1	0.311195	0.306449
GOTERM_BP_ALL	GO0045597~positive regulation of cell differentiation	32	7.56501	0.0172926	RPL4, NRP1, MUP20, PKDCC, D16ERTD472E, LRP2, EGFR, GJA1, CUX1, SULT1E1, WIF1, NFKBIZ, SOX9, ZBTB7C, GDF10, KDM4A, FDPS, SERPINF2, COBL, MMD2, BRAF, AXIN2, HOPX, CYP51, RUNX1, FEZ1, PLXNB2, ADNP, MEGF8, DOCK1, TLR2, FGFR1	341	1203	19672	1.53454	1	0.391677	0.385703
GOTERM_BP_ALL	GO0060284~regulation of cell development	31	7.32861	0.0188802	RPL4, NRP1, MUP20, CTDP1, CTSZ, CHD7, D16ERTD472E, LRP2, EGFR, ARHGAP44, ADGRG1, CUX1, SOX9, S1PR5, KDM4A, FDPS, COBL, MMD2, BRAF, AXIN2, CYP51, RUNX1, GORASP1, FEZ1, PLXNB2, ADNP, MEGF8, DOCK1, TLR2, ITM2C, FGFR1	341	1164	19672	1.53639	1	0.409604	0.403358
GOTERM_BP_ALL	GO0010720~positive regulation of cell development	21	4.96454	0.0209334	RPL4, NRP1, KDM4A, FDPS, MUP20, D16ERTD472E, COBL, MMD2, BRAF, LRP2, EGFR, CYP51, RUNX1, CUX1, FEZ1, PLXNB2, ADNP, MEGF8, DOCK1, FGFR1, TLR2	341	704	19672	1.72084	1	0.438559	0.431871
GOTERM_BP_ALL	GO0032989~cellular component morphogenesis	32	7.56501	0.0289864	RPL4, NRP1, NYAP1, SLC1A3, LRP2, EGFR, ARHGAP44, SLC9A3R1, GJA1, CUX1, CDH24, MYH10, FARP1, BBS1, COL25A1, COBL, MUP5, MUP16, BRAF, MUP2, FER, MUP19, MUP9, GORASP1, FEZ1, PLXNB2, ADNP, MEGF8, DOCK1, LLGL1, EPHA2, TLR2	341	1255	19672	1.47096	1	0.538059	0.529853
GOTERM_BP_ALL	GO0007275~multicellular organism development	121	28.6052	0.0302591	RPL4, CD86, PGLYRP2, D16ERTD472E, GPATCH4, SLC8A1, ARHGAP44, GJA1, GNAT2, ANPEP, PLCE1, SOX9, BORCS8, UNC13B, RBFOX3, FKBPL, SERPINF2, CSNK2A2, MMD2, ESCO2, HIC1, RUNX1, COL4A2, FEZ1, ADAM4, RBP1, SIK1, ADNP, LLGL1, EPHA2, LY6E, PKDCC, NYAP1, NOP2, AGAP2, PRDM15, SLC1A3, NOLC1, ALOX12, AK7, NUP160, SLC9A3R1, ADGRG1, C6, PDGFC, CDH24, GAS2L1, MYH10, BBS1, FDPS, ASNS, BRAF, ESR1, HOPX, VANGL1, PLXN…	341	5992	19672	1.16495	1	0.539853	0.53162
GOTERM_BP_ALL	GO0016049~cell growth	16	3.78251	0.030697	RPL4, NRP1, FDPS, CTDP1, COBL, FOXK1, EGFR, GJA1, ZMAT3, SH3BP4, SOX9, ADNP, GAS2L1, MEGF8, HRG, HBEGF	341	506	19672	1.82416	1	0.540031	0.531796
GOTERM_BP_ALL	GO0051241~negative regulation of multicellular organismal process	35	8.27423	0.031758	CD86, NRP1, CHRM3, CTDP1, PGLYRP2, TNFAIP6, CTSZ, ALOX12, EGFR, C1QTNF3, GJA1, ADGRG1, ANPEP, SOX9, GAS2L1, GDF10, KDM4A, SERPINF2, AXIN2, TBX3, CYP51, RUNX1, FKBP1A, COL4A2, GORASP1, OAS3, TLR8, SH2D1B1, BCOR, HRG, TLR4, EPHA2, TLR2, ITM2C, FGFR1	341	1415	19672	1.42694	1	0.54171	0.533449
GOTERM_BP_ALL	GO0048667~cell morphogenesis involved in neuron differentiation	19	4.49173	0.0323401	RPL4, NRP1, FARP1, BBS1, COL25A1, SLC1A3, COBL, BRAF, LRP2, ARHGAP44, SLC9A3R1, CUX1, GORASP1, PLXNB2, ADNP, MEGF8, MYH10, LLGL1, EPHA2	341	646	19672	1.69674	1	0.549781	0.541397
GOTERM_BP_ALL	GO0030154~cell differentiation	99	23.4043	0.0327097	RPL4, PGLYRP2, D16ERTD472E, SLA, GPATCH4, SLC8A1, ARHGAP44, GJA1, GNAT2, ANPEP, SOX9, ANKRD49, SERPINF2, MMD2, RPSA, ESCO2, RUNX1, COL4A2, FEZ1, RBP1, SIK1, ADNP, LLGL1, EPHA2, PKDCC, NYAP1, SLC1A3, NOLC1, PLD3, SLC9A3R1, ADGRG1, GAS2L1, MYH10, ZBTB7C, BBS1, FDPS, RAB27A, BRAF, ESR1, HOPX, CYP51, FER, PLXNB2, TAF4B, DHCR7, ITM2C, FGFR1, NRP1, MUP20, TNFAIP6, CHD7, PLEK, CTSZ, ECE2, FMN2, CHRDL2, …	341	4794	19672	1.19133	1	0.550267	0.541875
GOTERM_BP_ALL	GO0051094~positive regulation of developmental process	40	9.45626	0.0343712	RPL4, NRP1, MUP20, PKDCC, CHD7, D16ERTD472E, AGAP2, ALOX12, LRP2, EGFR, SLC8A1, GJA1, C6, CUX1, SULT1E1, WIF1, NFKBIZ, SOX9, ZBTB7C, GDF10, KDM4A, FDPS, SERPINF2, COBL, MMD2, BRAF, AXIN2, HOPX, CYP51, RUNX1, FEZ1, PLXNB2, ITGA5, ADNP, HC, EEF1E1, MEGF8, DOCK1, TLR2, FGFR1	341	1675	19672	1.37765	1	0.55672	0.548229
GOTERM_BP_ALL	GO0050772~positive regulation of axonogenesis	6	1.41844	0.0344319	RPL4, NRP1, PLXNB2, BRAF, ADNP, MEGF8	341	104	19672	3.32822	1	0.55672	0.548229
GOTERM_BP_ALL	GO2000026~regulation of multicellular organismal development	53	12.5296	0.0440264	RPL4, CD86, NRP1, MUP20, PGLYRP2, TNFAIP6, CTSZ, CHD7, D16ERTD472E, SLC8A1, ARHGAP44, GJA1, NFKBIZ, SOX9, FKBPL, COBL, MMD2, AXIN2, RUNX1, COL4A2, GORASP1, FEZ1, RBP1, ITGA5, ADNP, EPHA2, TLR2, PKDCC, CTDP1, AGAP2, ALOX12, LRP2, EGFR, ADGRG1, RXRA, C6, CUX1, S1PR5, GAS2L1, KDM4A, FARP1, FDPS, BRAF, ESR1, TBX3, HOPX, PLXNB2, HC, BCOR, MEGF8, HRG, ITM2C, FGFR1	341	2379	19672	1.28521	1	0.633303	0.623645
GOTERM_BP_ALL	GO0048666~neuron development	32	7.56501	0.0473808	RPL4, NRP1, NYAP1, CTSZ, D16ERTD472E, SLC1A3, LRP2, EGFR, ARHGAP44, SLC9A3R1, GJA1, GNAT2, CUX1, MICALL1, MYH10, FARP1, BBS1, COL25A1, COBL, BRAF, SYN1, RUNX1, GORASP1, FEZ1, PLXNB2, ADNP, CCDC66, MEGF8, LLGL1, EPHA2, ITM2C, FGFR1	341	1312	19672	1.40705	1	0.661864	0.651771
GOTERM_BP_ALL	GO0010770~positive regulation of cell morphogenesis involved in differentiation	8	1.89125	0.0569589	RPL4, NRP1, CUX1, PLXNB2, BRAF, ADNP, MEGF8, DOCK1	341	198	19672	2.33087	1	0.733636	0.722448
GOTERM_BP_ALL	GO0048812~neuron projection morphogenesis	19	4.49173	0.0575782	RPL4, NRP1, FARP1, NYAP1, COL25A1, COBL, BRAF, LRP2, EGFR, ARHGAP44, GJA1, CUX1, GORASP1, PLXNB2, ADNP, MEGF8, MYH10, LLGL1, EPHA2	341	694	19672	1.57939	1	0.738491	0.727228
GOTERM_BP_ALL	GO0048699~generation of neurons	41	9.69267	0.0639305	RPL4, NRP1, MUP20, NYAP1, CTSZ, CHD7, D16ERTD472E, SLC1A3, LRP2, EGFR, ARHGAP44, SLC9A3R1, GJA1, ADGRG1, GNAT2, CUX1, MICALL1, SOX9, S1PR5, MYH10, IRX1, KDM4A, FARP1, BBS1, COL25A1, COBL, MMD2, BRAF, SYN1, RUNX1, GORASP1, FEZ1, PLXNB2, ADNP, CCDC66, MEGF8, LLGL1, EPHA2, TLR2, ITM2C, FGFR1	341	1810	19672	1.30677	1	0.781088	0.769176
GOTERM_BP_ALL	GO0050793~regulation of developmental process	64	15.13	0.0648928	RPL4, CD86, NRP1, MUP20, PGLYRP2, TNFAIP6, CTSZ, CHD7, D16ERTD472E, SLC8A1, ARHGAP44, GJA1, NFKBIZ, SOX9, FKBPL, SERPINF2, COBL, MMD2, AXIN2, RUNX1, COL4A2, GORASP1, FEZ1, RBP1, SIK1, ITGA5, ADNP, EEF1E1, DOCK1, EPHA2, TLR2, PKDCC, CTDP1, AGAP2, ALOX12, LRP2, EGFR, SLC9A3R1, ADGRG1, RXRA, C6, CUX1, SULT1E1, WIF1, S1PR5, GAS2L1, MYH10, ZBTB7C, GDF10, KDM4A, FARP1, FDPS, BRAF, ESR1, TBX3, HOPX, CYP…	341	3030	19672	1.21852	1	0.783837	0.771883
GOTERM_BP_ALL	GO0050769~positive regulation of neurogenesis	17	4.01891	0.0653528	RPL4, NRP1, KDM4A, MUP20, D16ERTD472E, COBL, MMD2, BRAF, LRP2, EGFR, CUX1, FEZ1, PLXNB2, ADNP, MEGF8, FGFR1, TLR2	341	611	19672	1.6051	1	0.785879	0.773894
GOTERM_BP_ALL	GO0001558~regulation of cell growth	14	3.30969	0.0663575	RPL4, NRP1, FDPS, CTDP1, FOXK1, EGFR, GJA1, ZMAT3, SH3BP4, ADNP, GAS2L1, MEGF8, HRG, HBEGF	341	471	19672	1.71475	1	0.793931	0.781823
GOTERM_BP_ALL	GO0050767~regulation of neurogenesis	25	5.91017	0.0688573	RPL4, NRP1, MUP20, CTSZ, CHD7, D16ERTD472E, LRP2, EGFR, ARHGAP44, ADGRG1, CUX1, SOX9, S1PR5, KDM4A, COBL, MMD2, BRAF, GORASP1, FEZ1, PLXNB2, ADNP, MEGF8, TLR2, ITM2C, FGFR1	341	1005	19672	1.43505	1	0.802911	0.790666
GOTERM_BP_ALL	GO0048858~cell projection morphogenesis	19	4.49173	0.0694306	RPL4, NRP1, FARP1, NYAP1, COL25A1, COBL, BRAF, LRP2, EGFR, ARHGAP44, GJA1, CUX1, GORASP1, PLXNB2, ADNP, MEGF8, MYH10, LLGL1, EPHA2	341	712	19672	1.53946	1	0.805874	0.793584
GOTERM_BP_ALL	GO0030308~negative regulation of cell growth	8	1.89125	0.0701922	NRP1, GJA1, CTDP1, ZMAT3, SH3BP4, FOXK1, HRG, GAS2L1	341	208	19672	2.21881	1	0.810985	0.798617
GOTERM_BP_ALL	GO0048468~cell development	57	13.4752	0.0722371	RPL4, NRP1, MUP20, TNFAIP6, CTSZ, CHD7, D16ERTD472E, FMN2, SLC8A1, ARHGAP44, GJA1, GNAT2, SOX9, COL25A1, COBL, MMD2, AXIN2, SYN1, RUNX1, GORASP1, FEZ1, ADNP, TLR4, DOCK1, LLGL1, EPHA2, TLR2, DNAH1, CTDP1, NYAP1, SLC1A3, NOLC1, LRP2, EGFR, SLC9A3R1, ADGRG1, CUX1, MICALL1, S1PR5, MYH10, ABCB1B, IRX1, KDM4A, FARP1, BBS1, FDPS, BRAF, ESR1, TBX3, CYP51, FER, PLXNB2, TAF4B, CCDC66, MEGF8, ITM2C, FGFR1	341	2675	19672	1.22926	1	0.828921	0.816279
GOTERM_BP_ALL	GO0045773~positive regulation of axon extension	4	0.945626	0.0726123	RPL4, NRP1, ADNP, MEGF8	341	56	19672	4.12065	1	0.829418	0.816769
GOTERM_BP_ALL	GO0022008~neurogenesis	43	10.1655	0.077655	RPL4, NRP1, MUP20, NYAP1, CTSZ, CHD7, D16ERTD472E, SLC1A3, LRP2, EGFR, ARHGAP44, SLC9A3R1, GJA1, ADGRG1, GNAT2, CUX1, MICALL1, SOX9, S1PR5, MYH10, IRX1, KDM4A, FARP1, BBS1, COL25A1, COBL, MMD2, BRAF, SYN1, RUNX1, GORASP1, FEZ1, EXOC4, PLXNB2, ADNP, CCDC66, MEGF8, TLR4, LLGL1, EPHA2, TLR2, ITM2C, FGFR1	341	1945	19672	1.27539	1	0.851539	0.838552
GOTERM_BP_ALL	GO0051960~regulation of nervous system development	27	6.38298	0.0831556	RPL4, NRP1, MUP20, CTSZ, CHD7, D16ERTD472E, LRP2, EGFR, ARHGAP44, ADGRG1, RXRA, CUX1, SOX9, S1PR5, KDM4A, FARP1, COBL, MMD2, BRAF, GORASP1, FEZ1, PLXNB2, ADNP, MEGF8, TLR2, ITM2C, FGFR1	341	1129	19672	1.37963	1	0.868027	0.854789
GOTERM_BP_ALL	GO0048513~animal organ development	81	19.1489	0.0851685	NRP1, PGLYRP2, TNFAIP6, PLEK, CTSZ, CHD7, D16ERTD472E, GPATCH4, ECE2, CHRDL2, SLC8A1, BABAM1, GJA1, GNAT2, NFKBIZ, PLCE1, SOX9, BORCS8, POLE, UNC45A, ELOVL1, CSNK2A2, COBL, TFIP11, ESCO2, AXIN2, CYP7B1, APRT, RUNX1, F7, FEZ1, ADAM4, RBP1, EXOC4, SIK1, DOCK1, LLGL1, EPHA2, TLR2, LY6E, PKDCC, CTDP1, COL11A2, AGAP2, NOLC1, FOXK1, ALOX12, LRP2, AK7, NUP160, EGFR, SLC9A3R1, ADGRG1, RXRA, NFIL3, CUX1, …	341	4011	19672	1.165	1	0.870477	0.857202
GOTERM_BP_ALL	GO0045595~regulation of cell differentiation	46	10.8747	0.0927344	RPL4, NRP1, MUP20, CTDP1, PKDCC, PGLYRP2, TNFAIP6, CTSZ, CHD7, D16ERTD472E, LRP2, EGFR, ARHGAP44, GJA1, ADGRG1, CUX1, SULT1E1, WIF1, NFKBIZ, SOX9, GAS2L1, S1PR5, ZBTB7C, GDF10, KDM4A, FDPS, SERPINF2, COBL, MMD2, BRAF, AXIN2, TBX3, HOPX, CYP51, RUNX1, GORASP1, FEZ1, RBP1, PLXNB2, SIK1, ADNP, MEGF8, DOCK1, TLR2, ITM2C, FGFR1	341	2135	19672	1.24295	1	0.912702	0.898783
GOTERM_BP_ALL	GO0048639~positive regulation of developmental growth	8	1.89125	0.0932266	RPL4, FDPS, NRP1, CHD7, ADNP, MEGF8, HOPX, FGFR1	341	223	19672	2.06957	1	0.915761	0.901795
GOTERM_BP_ALL	GO0030182~neuron differentiation	36	8.51064	0.0951033	RPL4, NRP1, NYAP1, CTSZ, D16ERTD472E, SLC1A3, LRP2, EGFR, ARHGAP44, SLC9A3R1, GJA1, GNAT2, CUX1, MICALL1, SOX9, MYH10, IRX1, KDM4A, FARP1, BBS1, COL25A1, COBL, MMD2, BRAF, SYN1, RUNX1, GORASP1, FEZ1, PLXNB2, ADNP, CCDC66, MEGF8, LLGL1, EPHA2, ITM2C, FGFR1	341	1611	19672	1.28914	1	0.923287	0.909206
GOTERM_BP_ALL	GO0040007~growth	26	6.14657	0.0966498	RPL4, NRP1, CTDP1, PKDCC, TNFAIP6, CHD7, FOXK1, EGFR, GJA1, RXRA, ZMAT3, SH3BP4, SOX9, GAS2L1, FDPS, COBL, ESR1, HOPX, KIF26B, ADNP, DHCR7, HRG, MEGF8, HBEGF, FGFR1, LY6E	341	1096	19672	1.36854	1	0.929495	0.91532
GOTERM_BP_ALL	GO0000904~cell morphogenesis involved in differentiation	21	4.96454	0.0975292	RPL4, NRP1, FARP1, BBS1, COL25A1, SLC1A3, COBL, BRAF, LRP2, ARHGAP44, SLC9A3R1, FER, CUX1, GORASP1, PLXNB2, ADNP, MEGF8, DOCK1, MYH10, LLGL1, EPHA2	341	845	19672	1.43369	1	0.935912	0.921638
GOTERM_BP_ALL	GO0007399~nervous system development	55	13.0024	0.10295	RPL4, NRP1, MUP20, CTSZ, CHD7, D16ERTD472E, ECE2, SLC8A1, ARHGAP44, GJA1, GNAT2, SOX9, UNC13B, RBFOX3, COL25A1, CSNK2A2, COBL, MMD2, SYN1, RUNX1, GORASP1, FEZ1, EXOC4, ADNP, TLR4, LLGL1, EPHA2, TLR2, NYAP1, 2510009E07RIK, SLC1A3, LRP2, AK7, EGFR, SLC9A3R1, ADGRG1, RXRA, CUX1, MICALL1, S1PR5, MYH10, ABCB1B, IRX1, KDM4A, FARP1, BBS1, BRAF, TBX3, PLXNB2, CCDC66, MEGF8, RBM45, ITM2C, FGFR1, AARS	341	2636	19672	1.20368	1	0.948722	0.934253
GOTERM_BP_ALL	GO0031175~neuron projection development	26	6.14657	0.103575	RPL4, NRP1, NYAP1, CTSZ, D16ERTD472E, LRP2, EGFR, ARHGAP44, GJA1, CUX1, MICALL1, MYH10, FARP1, BBS1, COL25A1, COBL, BRAF, GORASP1, FEZ1, PLXNB2, ADNP, MEGF8, LLGL1, EPHA2, ITM2C, FGFR1	341	1106	19672	1.35616	1	0.950815	0.936315
GOTERM_BP_ALL	GO0045927~positive regulation of growth	10	2.36407	0.113951	RPL4, FDPS, NRP1, CHD7, ADNP, MEGF8, EGFR, HOPX, HBEGF, FGFR1	341	326	19672	1.76961	1	0.985664	0.970632
GOTERM_BP_ALL	GO0010976~positive regulation of neuron projection development	11	2.60047	0.130457	RPL4, NRP1, CUX1, FEZ1, D16ERTD472E, PLXNB2, COBL, BRAF, ADNP, MEGF8, FGFR1	341	384	19672	1.65255	1	1	0.984945
GOTERM_BP_ALL	GO0045666~positive regulation of neuron differentiation	13	3.07329	0.138471	RPL4, NRP1, KDM4A, D16ERTD472E, COBL, MMD2, BRAF, CUX1, FEZ1, PLXNB2, ADNP, MEGF8, FGFR1	341	485	19672	1.54631	1	1	0.984945
GOTERM_BP_ALL	GO0051962~positive regulation of nervous system development	17	4.01891	0.139985	RPL4, NRP1, KDM4A, MUP20, D16ERTD472E, COBL, MMD2, BRAF, LRP2, EGFR, CUX1, FEZ1, PLXNB2, ADNP, MEGF8, FGFR1, TLR2	341	687	19672	1.42753	1	1	0.984945
GOTERM_BP_ALL	GO0048589~developmental growth	20	4.72813	0.140689	RPL4, NRP1, FDPS, CTDP1, PKDCC, TNFAIP6, CHD7, COBL, ESR1, HOPX, GJA1, RXRA, KIF26B, SOX9, DHCR7, ADNP, MEGF8, HBEGF, FGFR1, LY6E	341	838	19672	1.37683	1	1	0.984945
GOTERM_BP_ALL	GO0031344~regulation of cell projection organization	20	4.72813	0.14382	RPL4, NRP1, CTSZ, D16ERTD472E, COBL, BRAF, ARHGAP44, FER, CUX1, GORASP1, FEZ1, TBC1D30, PLCE1, PLXNB2, ADNP, MEGF8, HRG, ITM2C, FGFR1, EPHA2	341	841	19672	1.37192	1	1	0.984945
GOTERM_BP_ALL	GO0040008~regulation of growth	18	4.25532	0.159682	RPL4, NRP1, FDPS, CTDP1, CHD7, FOXK1, HOPX, EGFR, GJA1, ZMAT3, SH3BP4, BRD8, ADNP, GAS2L1, MEGF8, HRG, HBEGF, FGFR1	341	754	19672	1.37719	1	1	0.984945
GOTERM_BP_ALL	GO0030307~positive regulation of cell growth	7	1.65485	0.16178	RPL4, FDPS, NRP1, ADNP, MEGF8, EGFR, HBEGF	341	212	19672	1.90483	1	1	0.984945
GOTERM_BP_ALL	GO0090066~regulation of anatomical structure size	15	3.5461	0.17151	RPL4, NRP1, CHRM3, SLC12A4, SERPINF2, PLEK, FMN2, EGFR, SLC8A1, SLC9A3R1, FER, GJA1, ADNP, MEGF8, TLR2	341	608	19672	1.42325	1	1	0.984945
GOTERM_BP_ALL	GO0000902~cell morphogenesis	25	5.91017	0.177109	RPL4, NRP1, NYAP1, SLC1A3, LRP2, EGFR, ARHGAP44, SLC9A3R1, GJA1, CUX1, CDH24, MYH10, FARP1, BBS1, COL25A1, COBL, BRAF, FER, GORASP1, PLXNB2, ADNP, MEGF8, DOCK1, LLGL1, EPHA2	341	1134	19672	1.27181	1	1	0.984945
GOTERM_BP_ALL	GO0045664~regulation of neuron differentiation	19	4.49173	0.177616	RPL4, NRP1, KDM4A, CTSZ, D16ERTD472E, COBL, MMD2, BRAF, ARHGAP44, CUX1, GORASP1, FEZ1, PLXNB2, SOX9, ADNP, MEGF8, S1PR5, ITM2C, FGFR1	341	816	19672	1.34325	1	1	0.984945
GOTERM_BP_ALL	GO0010769~regulation of cell morphogenesis involved in differentiation	10	2.36407	0.181478	RPL4, ARHGAP44, NRP1, CUX1, GORASP1, PLXNB2, BRAF, ADNP, MEGF8, DOCK1	341	364	19672	1.58487	1	1	0.984945
GOTERM_BP_ALL	GO0030030~cell projection organization	36	8.51064	0.189474	RPL4, NRP1, DNAH1, NYAP1, PLEK, CTSZ, D16ERTD472E, LRP2, AK7, EGFR, ARHGAP44, SLC9A3R1, GJA1, CUX1, MICALL1, TBC1D30, PLCE1, MYH10, FARP1, BBS1, COL25A1, COBL, BRAF, FER, GORASP1, FEZ1, PLXNB2, ADNP, FAM161B, CCDC66, HRG, MEGF8, LLGL1, EPHA2, ITM2C, FGFR1	341	1730	19672	1.20047	1	1	0.984945
GOTERM_BP_ALL	GO0008361~regulation of cell size	7	1.65485	0.192963	RPL4, NRP1, SLC9A3R1, SLC12A4, PLEK, ADNP, MEGF8	341	224	19672	1.80279	1	1	0.984945
GOTERM_BP_ALL	GO0060560~developmental growth involved in morphogenesis	8	1.89125	0.195498	RPL4, NRP1, KIF26B, COBL, ADNP, SOX9, MEGF8, ESR1	341	273	19672	1.69052	1	1	0.984945
GOTERM_BP_ALL	GO0048588~developmental cell growth	8	1.89125	0.195498	RPL4, FDPS, NRP1, CTDP1, COBL, ADNP, SOX9, MEGF8	341	273	19672	1.69052	1	1	0.984945
GOTERM_BP_ALL	GO0045926~negative regulation of growth	8	1.89125	0.199003	NRP1, GJA1, CTDP1, ZMAT3, SH3BP4, FOXK1, HRG, GAS2L1	341	274	19672	1.68435	1	1	0.984945
GOTERM_BP_ALL	GO0010975~regulation of neuron projection development	15	3.5461	0.220315	RPL4, NRP1, CTSZ, D16ERTD472E, COBL, BRAF, ARHGAP44, CUX1, GORASP1, FEZ1, PLXNB2, ADNP, MEGF8, ITM2C, FGFR1	341	640	19672	1.35209	1	1	0.984945
GOTERM_BP_ALL	GO0007409~axonogenesis	12	2.83688	0.231594	RPL4, NRP1, COL25A1, PLXNB2, COBL, BRAF, ADNP, LRP2, MEGF8, MYH10, LLGL1, EPHA2	341	491	19672	1.40992	1	1	0.984945
GOTERM_BP_ALL	GO0031346~positive regulation of cell projection organization	12	2.83688	0.242249	RPL4, NRP1, CUX1, FEZ1, D16ERTD472E, PLCE1, PLXNB2, COBL, BRAF, ADNP, MEGF8, FGFR1	341	496	19672	1.39571	1	1	0.984945
GOTERM_BP_ALL	GO0051093~negative regulation of developmental process	25	5.91017	0.274402	CD86, NRP1, CTDP1, PGLYRP2, TNFAIP6, CTSZ, EGFR, GJA1, ADGRG1, SOX9, GAS2L1, GDF10, KDM4A, AXIN2, TBX3, HOPX, RUNX1, COL4A2, GORASP1, BCOR, HRG, EPHA2, TLR2, ITM2C, FGFR1	341	1213	19672	1.18898	1	1	0.984945
GOTERM_BP_ALL	GO0048638~regulation of developmental growth	10	2.36407	0.287353	RPL4, FDPS, NRP1, GJA1, CTDP1, CHD7, ADNP, MEGF8, HOPX, FGFR1	341	414	19672	1.39346	1	1	0.984945
GOTERM_BP_ALL	GO0050770~regulation of axonogenesis	6	1.41844	0.304178	RPL4, NRP1, PLXNB2, BRAF, ADNP, MEGF8	341	212	19672	1.63271	1	1	0.984945
GOTERM_BP_ALL	GO0030516~regulation of axon extension	4	0.945626	0.324638	RPL4, NRP1, ADNP, MEGF8	341	116	19672	1.98928	1	1	0.984945
GOTERM_BP_ALL	GO0061564~axon development	12	2.83688	0.331814	RPL4, NRP1, COL25A1, PLXNB2, COBL, BRAF, ADNP, LRP2, MEGF8, MYH10, LLGL1, EPHA2	341	540	19672	1.28198	1	1	0.984945
GOTERM_BP_ALL	GO0032501~multicellular organismal process	164	38.7707	0.340073	RPL4, CD86, SCARB1, CHRM3, PGLYRP2, D16ERTD472E, CIB2, GPATCH4, SLC8A1, ARHGAP44, GJA1, CAPN8, GNAT2, ANPEP, PLCE1, SOX9, BORCS8, UNC13B, ANKRD49, RBFOX3, FKBPL, SERPINF2, CSNK2A2, MMD2, ESCO2, HIC1, RUNX1, COL4A2, FEZ1, ADAM4, RBP1, SIK1, CD226, ADNP, SH2D1B1, LLGL1, EPHA2, LY6E, PKDCC, NYAP1, NOP2, AGAP2, PRDM15, SLC1A3, NOLC1, ALOX12, AK7, PLD3, NUP160, SLC9A3R1, ADGRG1, APOM, C6, C9, PDGFC, S…	341	9185	19672	1.03005	1	1	0.984945
GOTERM_BP_ALL	GO0032535~regulation of cellular component size	10	2.36407	0.348699	RPL4, NRP1, SLC9A3R1, SLC12A4, FER, PLEK, FMN2, ADNP, MEGF8, TLR2	341	439	19672	1.3141	1	1	0.984945
GOTERM_BP_ALL	GO0022604~regulation of cell morphogenesis	12	2.83688	0.350068	RPL4, ARHGAP44, NRP1, SLC9A3R1, CUX1, GORASP1, PLXNB2, BRAF, ADNP, MEGF8, DOCK1, MYH10	341	548	19672	1.26327	1	1	0.984945
GOTERM_BP_ALL	GO0061387~regulation of extent of cell growth	4	0.945626	0.395259	RPL4, NRP1, ADNP, MEGF8	341	131	19672	1.7615	1	1	0.984945
GOTERM_BP_ALL	GO0048675~axon extension	4	0.945626	0.404559	RPL4, NRP1, ADNP, MEGF8	341	133	19672	1.73501	1	1	0.984945
GOTERM_BP_ALL	GO0045596~negative regulation of cell differentiation	18	4.25532	0.408495	GDF10, NRP1, KDM4A, CTDP1, PGLYRP2, TNFAIP6, CTSZ, AXIN2, TBX3, HOPX, EGFR, RUNX1, ADGRG1, GORASP1, SOX9, GAS2L1, ITM2C, FGFR1	341	912	19672	1.1386	1	1	0.984945
GOTERM_BP_ALL	GO1990138~neuron projection extension	4	0.945626	0.664904	RPL4, NRP1, ADNP, MEGF8	341	197	19672	1.17135	1	1	0.984945
GOTERM_BP_ALL	GO0048640~negative regulation of developmental growth	3	0.70922	0.672467	NRP1, GJA1, CTDP1	341	133	19672	1.30126	1	1	0.984945
Annotation Cluster 21	Enrichment Score 1.155964772704531
Category	Term	Count	%	PValue	Genes	List Total	Pop Hits	Pop Total	Fold Enrichment	Bonferroni	Benjamini	FDR
GOTERM_BP_ALL	GO0007586~digestion	7	1.65485	0.0300061	SCARB1, CHRM3, CAPN8, TFF3, SOX9, CYP7B1, TLR4	341	135	19672	2.99129	1	0.53924	0.531017
GOTERM_BP_ALL	GO0030277~maintenance of gastrointestinal epithelium	3	0.70922	0.054816	TFF3, SOX9, TLR4	341	22	19672	7.8667	1	0.715158	0.704251
GOTERM_BP_ALL	GO0010669~epithelial structure maintenance	3	0.70922	0.0998368	TFF3, SOX9, TLR4	341	31	19672	5.58282	1	0.937036	0.922746
GOTERM_BP_ALL	GO0022600~digestive system process	5	1.18203	0.144788	SCARB1, CHRM3, TFF3, SOX9, TLR4	341	117	19672	2.46535	1	1	0.984945
Annotation Cluster 22	Enrichment Score 1.1369130473913645
Category	Term	Count	%	PValue	Genes	List Total	Pop Hits	Pop Total	Fold Enrichment	Bonferroni	Benjamini	FDR
GOTERM_BP_ALL	GO0040012~regulation of locomotion	32	7.56501	0.00809297	NRP1, TNFAIP6, CCDC125, SDC3, ALOX12, EGFR, SLC8A1, SLC9A3R1, GJA1, ADGRG1, PDGFC, ST3GAL4, SOX9, BBS1, CADM4, BRAF, VPS37B, F7, KIF9, FER, PLXNB2, ITGA5, HC, HRG, MEGF8, TLR4, DOCK1, MYO1F, EPHA2, TLR2, HBEGF, FGFR1	341	1136	19672	1.62505	1	0.260264	0.256295
GOTERM_BP_ALL	GO2000145~regulation of cell motility	30	7.0922	0.00868396	NRP1, TNFAIP6, CCDC125, SDC3, ALOX12, EGFR, SLC8A1, SLC9A3R1, GJA1, ADGRG1, PDGFC, ST3GAL4, SOX9, BBS1, CADM4, BRAF, F7, KIF9, FER, PLXNB2, ITGA5, HC, HRG, TLR4, DOCK1, MYO1F, EPHA2, TLR2, HBEGF, FGFR1	341	1048	19672	1.65141	1	0.27065	0.266522
GOTERM_BP_ALL	GO0051270~regulation of cellular component movement	31	7.32861	0.014938	NRP1, TNFAIP6, CCDC125, SDC3, ALOX12, EGFR, SLC8A1, SLC9A3R1, GJA1, ADGRG1, PDGFC, ST3GAL4, SOX9, BBS1, CADM4, BRAF, F7, KIF9, FER, PLXNB2, ITGA5, HC, HRG, MEGF8, TLR4, DOCK1, MYO1F, EPHA2, TLR2, HBEGF, FGFR1	341	1140	19672	1.56874	1	0.365231	0.359661
GOTERM_BP_ALL	GO0040017~positive regulation of locomotion	20	4.72813	0.0207949	NRP1, TNFAIP6, ALOX12, VPS37B, EGFR, SLC8A1, F7, FER, PDGFC, ST3GAL4, SOX9, ITGA5, MEGF8, DOCK1, TLR4, MYO1F, HBEGF, FGFR1, EPHA2, TLR2	341	658	19672	1.75347	1	0.437472	0.430801
GOTERM_BP_ALL	GO0030335~positive regulation of cell migration	18	4.25532	0.0306114	NRP1, TNFAIP6, ALOX12, EGFR, SLC8A1, F7, FER, PDGFC, ST3GAL4, SOX9, ITGA5, DOCK1, TLR4, MYO1F, HBEGF, FGFR1, EPHA2, TLR2	341	597	19672	1.73937	1	0.540031	0.531796
GOTERM_BP_ALL	GO0051272~positive regulation of cellular component movement	19	4.49173	0.0306949	NRP1, TNFAIP6, ALOX12, EGFR, SLC8A1, F7, FER, PDGFC, ST3GAL4, SOX9, ITGA5, MEGF8, DOCK1, TLR4, MYO1F, HBEGF, FGFR1, EPHA2, TLR2	341	642	19672	1.70731	1	0.540031	0.531796
GOTERM_BP_ALL	GO0030334~regulation of cell migration	26	6.14657	0.0364959	NRP1, TNFAIP6, SDC3, ALOX12, EGFR, SLC8A1, SLC9A3R1, GJA1, ADGRG1, PDGFC, ST3GAL4, SOX9, BRAF, F7, FER, PLXNB2, ITGA5, HC, HRG, TLR4, DOCK1, MYO1F, EPHA2, TLR2, HBEGF, FGFR1	341	988	19672	1.51814	1	0.566978	0.558332
GOTERM_BP_ALL	GO2000147~positive regulation of cell motility	18	4.25532	0.0442108	NRP1, TNFAIP6, ALOX12, EGFR, SLC8A1, F7, FER, PDGFC, ST3GAL4, SOX9, ITGA5, DOCK1, TLR4, MYO1F, HBEGF, FGFR1, EPHA2, TLR2	341	624	19672	1.66411	1	0.634149	0.624478
GOTERM_BP_ALL	GO0001667~ameboidal-type cell migration	13	3.07329	0.086422	SCARB1, NRP1, ALOX12, BRAF, SLC8A1, GJA1, SOX9, MEGF8, HRG, DOCK1, HBEGF, FGFR1, EPHA2	341	445	19672	1.6853	1	0.879727	0.866311
GOTERM_BP_ALL	GO0010632~regulation of epithelial cell migration	8	1.89125	0.14071	NRP1, ALOX12, SOX9, HRG, DOCK1, HBEGF, FGFR1, EPHA2	341	248	19672	1.86094	1	1	0.984945
GOTERM_BP_ALL	GO0016477~cell migration	33	7.80142	0.155997	NRP1, SCARB1, TNFAIP6, SDC3, PBXIP1, ALOX12, EGFR, SLC8A1, SLC9A3R1, GJA1, ADGRG1, PDGFC, ST3GAL4, SOX9, MYH10, BBS1, BRAF, IRAK4, CYP7B1, F7, FER, PLXNB2, ITGA5, HC, HRG, MEGF8, TLR4, DOCK1, MYO1F, EPHA2, TLR2, HBEGF, FGFR1	341	1536	19672	1.23942	1	1	0.984945
GOTERM_BP_ALL	GO0010631~epithelial cell migration	9	2.12766	0.185025	SCARB1, NRP1, ALOX12, SOX9, HRG, DOCK1, HBEGF, FGFR1, EPHA2	341	317	19672	1.63786	1	1	0.984945
GOTERM_BP_ALL	GO0090132~epithelium migration	9	2.12766	0.191734	SCARB1, NRP1, ALOX12, SOX9, HRG, DOCK1, HBEGF, FGFR1, EPHA2	341	320	19672	1.62251	1	1	0.984945
GOTERM_BP_ALL	GO0090130~tissue migration	9	2.12766	0.204782	SCARB1, NRP1, ALOX12, SOX9, HRG, DOCK1, HBEGF, FGFR1, EPHA2	341	326	19672	1.59265	1	1	0.984945
GOTERM_BP_ALL	GO0051674~localization of cell	36	8.51064	0.246767	NRP1, SCARB1, DNAH1, TNFAIP6, CCDC125, SDC3, PBXIP1, ALOX12, EGFR, SLC8A1, SLC9A3R1, GJA1, ADGRG1, PDGFC, ST3GAL4, SOX9, MYH10, BBS1, BRAF, IRAK4, CYP7B1, F7, KIF9, FER, PLXNB2, ITGA5, HC, HRG, MEGF8, TLR4, DOCK1, MYO1F, EPHA2, TLR2, HBEGF, FGFR1	341	1791	19672	1.15958	1	1	0.984945
GOTERM_BP_ALL	GO0048870~cell motility	36	8.51064	0.246767	NRP1, SCARB1, DNAH1, TNFAIP6, CCDC125, SDC3, PBXIP1, ALOX12, EGFR, SLC8A1, SLC9A3R1, GJA1, ADGRG1, PDGFC, ST3GAL4, SOX9, MYH10, BBS1, BRAF, IRAK4, CYP7B1, F7, KIF9, FER, PLXNB2, ITGA5, HC, HRG, MEGF8, TLR4, DOCK1, MYO1F, EPHA2, TLR2, HBEGF, FGFR1	341	1791	19672	1.15958	1	1	0.984945
GOTERM_BP_ALL	GO0040011~locomotion	39	9.21986	0.328512	NRP1, SCARB1, DNAH1, TNFAIP6, CCDC125, SDC3, PBXIP1, ALOX12, LRP2, EGFR, SLC8A1, SLC9A3R1, GJA1, ADGRG1, PDGFC, ST3GAL4, SOX9, MYH10, BBS1, CADM4, BRAF, IRAK4, VPS37B, CYP7B1, F7, KIF9, FER, PLXNB2, ITGA5, HC, HRG, MEGF8, TLR4, DOCK1, MYO1F, EPHA2, TLR2, HBEGF, FGFR1	341	2040	19672	1.10288	1	1	0.984945
GOTERM_BP_ALL	GO0006928~movement of cell or subcellular component	42	9.92908	0.376143	NRP1, SCARB1, DNAH1, TNFAIP6, CCDC125, SDC3, PBXIP1, ALOX12, LRP2, FMN2, AK7, EGFR, SLC8A1, SLC9A3R1, GJA1, ADGRG1, PDGFC, ST3GAL4, AP3S2, SOX9, MYH10, BBS1, CADM4, BRAF, IRAK4, CYP7B1, F7, KIF9, FER, KIF26B, PLXNB2, ITGA5, HC, HRG, MEGF8, TLR4, DOCK1, MYO1F, EPHA2, TLR2, HBEGF, FGFR1	341	2242	19672	1.08071	1	1	0.984945
Annotation Cluster 23	Enrichment Score 1.1137623181690077
Category	Term	Count	%	PValue	Genes	List Total	Pop Hits	Pop Total	Fold Enrichment	Bonferroni	Benjamini	FDR
GOTERM_BP_ALL	GO0002253~activation of immune response	24	5.67376	0.000877987	CD86, ZBP1, C1RA, CFI, ICOSL, BRAF, BMX, C8B, C8A, C2, C4B, C4A, LACC1, C6, TRAF3, OAS3, C9, NFKBIZ, TLR8, CD226, TLR7, HC, TLR4, TLR2	341	644	19672	2.14991	0.988144	0.0980862	0.0965903
GOTERM_BP_ALL	GO0071496~cellular response to external stimulus	16	3.78251	0.00234736	GSDMD, ASNS, EGFR, GJA1, TBL2, RXRA, NUAK2, RRAGD, TLR8, TLR7, SIK1, SOX9, ADNP, GAS2L1, TLR4, SLC39A4	341	375	19672	2.4614	0.999993	0.142793	0.140616
GOTERM_BP_ALL	GO0045088~regulation of innate immune response	16	3.78251	0.00240691	CD86, ZBP1, CARD9, CFI, PARP14, ESR1, LACC1, TRAF3, OAS3, TLR8, CD226, TLR7, SH2D1B1, TLR4, MYO1F, TLR2	341	376	19672	2.45486	0.999995	0.144026	0.141829
GOTERM_BP_ALL	GO0002755~MyD88-dependent toll-like receptor signaling pathway	4	0.945626	0.0034439	TLR8, TLR7, TLR4, TLR2	341	18	19672	12.8198	1	0.172161	0.169535
GOTERM_BP_ALL	GO0032642~regulation of chemokine production	8	1.89125	0.0036782	C1QTNF3, OAS3, CARD9, TLR7, HC, TLR4, TLR2, EPHA2	341	114	19672	4.04836	1	0.180303	0.177553
GOTERM_BP_ALL	GO0050778~positive regulation of immune response	28	6.61939	0.00377607	CD86, CFI, C8B, C8A, C2, C4B, C4A, C6, C9, NFKBIZ, ZBP1, C1RA, CARD9, TRAF2, ICOSL, BRAF, BMX, LACC1, TRAF3, OAS3, TLR8, CD226, TLR7, SH2D1B1, HC, HRG, TLR4, TLR2	341	896	19672	1.80279	1	0.181575	0.178806
GOTERM_BP_ALL	GO0032602~chemokine production	8	1.89125	0.00424403	C1QTNF3, OAS3, CARD9, TLR7, HC, TLR4, TLR2, EPHA2	341	117	19672	3.94456	1	0.193621	0.190669
GOTERM_BP_ALL	GO0002252~immune effector process	32	7.56501	0.00497886	CD86, PGLYRP2, CFI, C8B, C8A, C2, C4B, C4A, C6, C9, NFKBIZ, OASL2, ZBP1, C1RA, CARD9, RAB27A, TRAF2, ICOSL, IRAK4, LACC1, FER, IFI27, TRAF3, OAS3, TLR8, CD226, TLR7, SH2D1B1, HC, TLR4, MYO1F, TLR2	341	1096	19672	1.68435	1	0.197939	0.19492
GOTERM_BP_ALL	GO0007252~I-kappaB phosphorylation	4	0.945626	0.00540245	TLR7, TRAF2, TLR4, TLR2	341	21	19672	10.9884	1	0.20291	0.199815
GOTERM_BP_ALL	GO0031349~positive regulation of defense response	17	4.01891	0.0056614	UNC13B, CD86, ZBP1, CARD9, EGFR, LACC1, GJA1, TRAF3, OAS3, NFKBIZ, TLR8, CD226, TLR7, SH2D1B1, TLR4, FGFR1, TLR2	341	452	19672	2.16972	1	0.207133	0.203975
GOTERM_BP_ALL	GO0032648~regulation of interferon-beta production	6	1.41844	0.00641574	TRAF3, OAS3, TLR8, TLR7, TLR4, TLR2	341	68	19672	5.09022	1	0.231379	0.22785
GOTERM_BP_ALL	GO0032649~regulation of interferon-gamma production	8	1.89125	0.00689494	SLC7A5, PGLYRP2, TLR8, CD226, TLR7, SH2D1B1, TLR4, RUNX1	341	128	19672	3.60557	1	0.238442	0.234806
GOTERM_BP_ALL	GO0032609~interferon-gamma production	8	1.89125	0.00984832	SLC7A5, PGLYRP2, TLR8, CD226, TLR7, SH2D1B1, TLR4, RUNX1	341	137	19672	3.36871	1	0.289094	0.284685
GOTERM_BP_ALL	GO0032728~positive regulation of interferon-beta production	5	1.18203	0.0100799	OAS3, TLR8, TLR7, TLR4, TLR2	341	49	19672	5.88665	1	0.29249	0.28803
GOTERM_BP_ALL	GO0038061~NIKNF-kappaB signaling	7	1.65485	0.01269	CD86, C1QTNF3, TLR7, TRAF2, TLR4, EGFR, TLR2	341	111	19672	3.63805	1	0.328573	0.323562
GOTERM_BP_ALL	GO1901222~regulation of NIKNF-kappaB signaling	7	1.65485	0.0143247	CD86, C1QTNF3, TLR7, TRAF2, TLR4, EGFR, TLR2	341	114	19672	3.54232	1	0.357457	0.352006
GOTERM_BP_ALL	GO0045089~positive regulation of innate immune response	12	2.83688	0.0143719	ZBP1, CD86, LACC1, TRAF3, OAS3, CARD9, TLR8, CD226, TLR7, SH2D1B1, TLR4, TLR2	341	296	19672	2.33875	1	0.357457	0.352006
GOTERM_BP_ALL	GO1901224~positive regulation of NIKNF-kappaB signaling	6	1.41844	0.0145114	CD86, TLR7, TRAF2, TLR4, EGFR, TLR2	341	83	19672	4.1703	1	0.359156	0.353679
GOTERM_BP_ALL	GO0032722~positive regulation of chemokine production	6	1.41844	0.0166994	OAS3, CARD9, TLR7, HC, TLR4, TLR2	341	86	19672	4.02482	1	0.386766	0.380868
GOTERM_BP_ALL	GO0032729~positive regulation of interferon-gamma production	6	1.41844	0.0174747	SLC7A5, TLR8, CD226, TLR7, TLR4, RUNX1	341	87	19672	3.97856	1	0.391677	0.385703
GOTERM_BP_ALL	GO0036005~response to macrophage colony-stimulating factor	3	0.70922	0.0204856	FER, TLR4, TLR2	341	13	19672	13.3129	1	0.43277	0.42617
GOTERM_BP_ALL	GO0036006~cellular response to macrophage colony-stimulating factor stimulus	3	0.70922	0.0204856	FER, TLR4, TLR2	341	13	19672	13.3129	1	0.43277	0.42617
GOTERM_BP_ALL	GO0060760~positive regulation of response to cytokine stimulus	5	1.18203	0.0211509	ZBP1, TRAF2, PARP14, TLR4, TLR2	341	61	19672	4.72862	1	0.441284	0.434555
GOTERM_BP_ALL	GO0032608~interferon-beta production	5	1.18203	0.0247455	OAS3, TLR8, TLR7, TLR4, TLR2	341	64	19672	4.50696	1	0.484265	0.476879
GOTERM_BP_ALL	GO0001817~regulation of cytokine production	23	5.43735	0.0264442	GSDMD, PGLYRP2, SERPINF2, CARD9, ICOSL, TRAF2, PLD3, RUNX1, FKBP1A, C1QTNF3, SLC7A5, LACC1, TRAF3, OAS3, TLR8, CD226, TLR7, HC, SH2D1B1, TLR4, FGFR1, EPHA2, TLR2	341	815	19672	1.62804	1	0.507668	0.499926
GOTERM_BP_ALL	GO0032481~positive regulation of type I interferon production	5	1.18203	0.0315105	OAS3, TLR8, TLR7, TLR4, TLR2	341	69	19672	4.18037	1	0.54171	0.533449
GOTERM_BP_ALL	GO0002720~positive regulation of cytokine production involved in immune response	5	1.18203	0.0315105	LACC1, CD226, TRAF2, TLR4, TLR2	341	69	19672	4.18037	1	0.54171	0.533449
GOTERM_BP_ALL	GO0002221~pattern recognition receptor signaling pathway	8	1.89125	0.0328046	CD86, LACC1, TRAF3, OAS3, TLR8, TLR7, TLR4, TLR2	341	175	19672	2.63722	1	0.550267	0.541875
GOTERM_BP_ALL	GO0032660~regulation of interleukin-17 production	4	0.945626	0.0336392	SLC7A5, CARD9, TLR4, TLR2	341	41	19672	5.62821	1	0.553238	0.544801
GOTERM_BP_ALL	GO0032479~regulation of type I interferon production	6	1.41844	0.0344319	TRAF3, OAS3, TLR8, TLR7, TLR4, TLR2	341	104	19672	3.32822	1	0.55672	0.548229
GOTERM_BP_ALL	GO0032606~type I interferon production	6	1.41844	0.0356624	TRAF3, OAS3, TLR8, TLR7, TLR4, TLR2	341	105	19672	3.29652	1	0.56351	0.554916
GOTERM_BP_ALL	GO0071260~cellular response to mechanical stimulus	6	1.41844	0.0395154	GJA1, TLR8, TLR7, SOX9, TLR4, EGFR	341	108	19672	3.20495	1	0.597345	0.588235
GOTERM_BP_ALL	GO0002218~activation of innate immune response	9	2.12766	0.0414944	ZBP1, CD86, LACC1, TRAF3, OAS3, TLR8, TLR7, TLR4, TLR2	341	224	19672	2.31787	1	0.616707	0.607301
GOTERM_BP_ALL	GO0032620~interleukin-17 production	4	0.945626	0.0425978	SLC7A5, CARD9, TLR4, TLR2	341	45	19672	5.12792	1	0.619146	0.609703
GOTERM_BP_ALL	GO0002758~innate immune response-activating signal transduction	8	1.89125	0.0431964	CD86, LACC1, TRAF3, OAS3, TLR8, TLR7, TLR4, TLR2	341	186	19672	2.48125	1	0.623138	0.613635
GOTERM_BP_ALL	GO0009612~response to mechanical stimulus	10	2.36407	0.0459214	GJA1, GRM8, SLC1A3, TLR8, ASNS, TLR7, SOX9, TLR4, EGFR, SLC8A1	341	270	19672	2.13664	1	0.651284	0.641352
GOTERM_BP_ALL	GO0007249~I-kappaB kinaseNF-kappaB signaling	9	2.12766	0.0481934	CARD9, TLR8, TLR7, TRAF2, UBE2V1, IRAK4, TLR4, ESR1, TLR2	341	231	19672	2.24763	1	0.661864	0.651771
GOTERM_BP_ALL	GO0002224~toll-like receptor signaling pathway	6	1.41844	0.0607448	CD86, TRAF3, TLR8, TLR7, TLR4, TLR2	341	122	19672	2.83717	1	0.762004	0.750383
GOTERM_BP_ALL	GO0050729~positive regulation of inflammatory response	7	1.65485	0.0626415	ZBP1, CARD9, NFKBIZ, TLR4, EGFR, FGFR1, TLR2	341	162	19672	2.49274	1	0.775189	0.763367
GOTERM_BP_ALL	GO0032727~positive regulation of interferon-alpha production	3	0.70922	0.0640464	TLR8, TLR7, TLR4	341	24	19672	7.21114	1	0.781088	0.769176
GOTERM_BP_ALL	GO0002702~positive regulation of production of molecular mediator of immune response	6	1.41844	0.0714885	CD86, LACC1, CD226, TRAF2, TLR4, TLR2	341	128	19672	2.70418	1	0.824076	0.811508
GOTERM_BP_ALL	GO0001818~negative regulation of cytokine production	10	2.36407	0.0811202	FKBP1A, C1QTNF3, PGLYRP2, OAS3, TLR8, SH2D1B1, TLR4, FGFR1, TLR2, EPHA2	341	303	19672	1.90393	1	0.864788	0.851599
GOTERM_BP_ALL	GO0032757~positive regulation of interleukin-8 production	4	0.945626	0.0886568	TLR8, TLR7, TLR4, TLR2	341	61	19672	3.7829	1	0.892286	0.878678
GOTERM_BP_ALL	GO0032647~regulation of interferon-alpha production	3	0.70922	0.0891186	TLR8, TLR7, TLR4	341	29	19672	5.96784	1	0.892286	0.878678
GOTERM_BP_ALL	GO0002699~positive regulation of immune effector process	10	2.36407	0.0944686	CD86, LACC1, FER, C6, NFKBIZ, CD226, TRAF2, SH2D1B1, TLR4, TLR2	341	313	19672	1.8431	1	0.922576	0.908506
GOTERM_BP_ALL	GO0002718~regulation of cytokine production involved in immune response	5	1.18203	0.100616	LACC1, CD226, TRAF2, TLR4, TLR2	341	102	19672	2.8279	1	0.942507	0.928133
GOTERM_BP_ALL	GO0032731~positive regulation of interleukin-1 beta production	4	0.945626	0.102462	GSDMD, TLR8, TLR4, TLR2	341	65	19672	3.5501	1	0.948722	0.934253
GOTERM_BP_ALL	GO0032682~negative regulation of chemokine production	3	0.70922	0.105324	C1QTNF3, OAS3, EPHA2	341	32	19672	5.40836	1	0.958166	0.943553
GOTERM_BP_ALL	GO0032607~interferon-alpha production	3	0.70922	0.110891	TLR8, TLR7, TLR4	341	33	19672	5.24447	1	0.983552	0.968552
GOTERM_BP_ALL	GO0002764~immune response-regulating signaling pathway	15	3.5461	0.114968	CD86, ICOSL, BRAF, BMX, LACC1, FER, TRAF3, OAS3, NFKBIZ, TLR8, CD226, TLR7, SH2D1B1, TLR4, TLR2	341	565	19672	1.53157	1	0.985664	0.970632
GOTERM_BP_ALL	GO0060759~regulation of response to cytokine stimulus	6	1.41844	0.121464	ZBP1, OAS3, TRAF2, PARP14, TLR4, TLR2	341	151	19672	2.29228	1	1	0.984945
GOTERM_BP_ALL	GO0051607~defense response to virus	9	2.12766	0.12438	ZBP1, CD86, IFI27, OAS3, CARD9, TLR8, TLR7, TLR2, OASL2	341	286	19672	1.81539	1	1	0.984945
GOTERM_BP_ALL	GO0032755~positive regulation of interleukin-6 production	5	1.18203	0.126294	CARD9, TLR8, TLR7, TLR4, TLR2	341	111	19672	2.59861	1	1	0.984945
GOTERM_BP_ALL	GO0051092~positive regulation of NF-kappaB transcription factor activity	6	1.41844	0.139242	FER, CARD9, TRAF2, UBE2V1, TLR4, TLR2	341	158	19672	2.19073	1	1	0.984945
GOTERM_BP_ALL	GO0002367~cytokine production involved in immune response	5	1.18203	0.144788	LACC1, CD226, TRAF2, TLR4, TLR2	341	117	19672	2.46535	1	1	0.984945
GOTERM_BP_ALL	GO0032637~interleukin-8 production	4	0.945626	0.148349	TLR8, TLR7, TLR4, TLR2	341	77	19672	2.99684	1	1	0.984945
GOTERM_BP_ALL	GO0032732~positive regulation of interleukin-1 production	4	0.945626	0.152436	GSDMD, TLR8, TLR4, TLR2	341	78	19672	2.95842	1	1	0.984945
GOTERM_BP_ALL	GO0032677~regulation of interleukin-8 production	4	0.945626	0.160715	TLR8, TLR7, TLR4, TLR2	341	80	19672	2.88446	1	1	0.984945
GOTERM_BP_ALL	GO0002697~regulation of immune effector process	13	3.07329	0.164819	CD86, PGLYRP2, CFI, TRAF2, LACC1, FER, C6, TRAF3, NFKBIZ, CD226, SH2D1B1, TLR4, TLR2	341	504	19672	1.48801	1	1	0.984945
GOTERM_BP_ALL	GO0032675~regulation of interleukin-6 production	6	1.41844	0.166469	C1QTNF3, CARD9, TLR8, TLR7, TLR4, TLR2	341	168	19672	2.06033	1	1	0.984945
GOTERM_BP_ALL	GO0032635~interleukin-6 production	6	1.41844	0.169309	C1QTNF3, CARD9, TLR8, TLR7, TLR4, TLR2	341	169	19672	2.04814	1	1	0.984945
GOTERM_BP_ALL	GO0002700~regulation of production of molecular mediator of immune response	6	1.41844	0.208086	CD86, LACC1, CD226, TRAF2, TLR4, TLR2	341	182	19672	1.90184	1	1	0.984945
GOTERM_BP_ALL	GO0002753~cytoplasmic pattern recognition receptor signaling pathway	3	0.70922	0.220285	LACC1, OAS3, TLR4	341	51	19672	3.39348	1	1	0.984945
GOTERM_BP_ALL	GO0032611~interleukin-1 beta production	4	0.945626	0.244816	GSDMD, TLR8, TLR4, TLR2	341	99	19672	2.33087	1	1	0.984945
GOTERM_BP_ALL	GO0032651~regulation of interleukin-1 beta production	4	0.945626	0.244816	GSDMD, TLR8, TLR4, TLR2	341	99	19672	2.33087	1	1	0.984945
GOTERM_BP_ALL	GO0001961~positive regulation of cytokine-mediated signaling pathway	3	0.70922	0.245868	ZBP1, TRAF2, PARP14	341	55	19672	3.14668	1	1	0.984945
GOTERM_BP_ALL	GO0002757~immune response-activating signal transduction	13	3.07329	0.251181	CD86, ICOSL, BRAF, BMX, LACC1, TRAF3, OAS3, NFKBIZ, TLR8, CD226, TLR7, TLR4, TLR2	341	552	19672	1.35862	1	1	0.984945
GOTERM_BP_ALL	GO0009615~response to virus	9	2.12766	0.296341	ZBP1, CD86, IFI27, OAS3, CARD9, TLR8, TLR7, TLR2, OASL2	341	363	19672	1.43031	1	1	0.984945
GOTERM_BP_ALL	GO0032615~interleukin-12 production	3	0.70922	0.303603	TLR8, TLR4, TLR2	341	64	19672	2.70418	1	1	0.984945
GOTERM_BP_ALL	GO0032655~regulation of interleukin-12 production	3	0.70922	0.309989	TLR8, TLR4, TLR2	341	65	19672	2.66258	1	1	0.984945
GOTERM_BP_ALL	GO0032760~positive regulation of tumor necrosis factor production	4	0.945626	0.334104	OAS3, CARD9, TLR4, TLR2	341	118	19672	1.95556	1	1	0.984945
GOTERM_BP_ALL	GO1903557~positive regulation of tumor necrosis factor superfamily cytokine production	4	0.945626	0.343563	OAS3, CARD9, TLR4, TLR2	341	120	19672	1.92297	1	1	0.984945
GOTERM_BP_ALL	GO0032652~regulation of interleukin-1 production	4	0.945626	0.348289	GSDMD, TLR8, TLR4, TLR2	341	121	19672	1.90708	1	1	0.984945
GOTERM_BP_ALL	GO0032612~interleukin-1 production	4	0.945626	0.371856	GSDMD, TLR8, TLR4, TLR2	341	126	19672	1.8314	1	1	0.984945
GOTERM_BP_ALL	GO0001959~regulation of cytokine-mediated signaling pathway	4	0.945626	0.441301	ZBP1, OAS3, TRAF2, PARP14	341	141	19672	1.63657	1	1	0.984945
GOTERM_BP_ALL	GO0045576~mast cell activation	3	0.70922	0.496296	FER, CD226, TLR4	341	96	19672	1.80279	1	1	0.984945
GOTERM_BP_ALL	GO0002703~regulation of leukocyte mediated immunity	6	1.41844	0.600509	FER, CD226, TRAF2, SH2D1B1, TLR4, TLR2	341	302	19672	1.14614	1	1	0.984945
GOTERM_BP_ALL	GO0042742~defense response to bacterium	10	2.36407	0.613144	UNC13B, GSDMD, PGLYRP2, OAS3, CARD9, WFDC18, TLR4, MYO1F, TLR2, EPHA2	341	550	19672	1.04889	1	1	0.984945
GOTERM_BP_ALL	GO0032640~tumor necrosis factor production	4	0.945626	0.6373	OAS3, CARD9, TLR4, TLR2	341	189	19672	1.22093	1	1	0.984945
GOTERM_BP_ALL	GO0071346~cellular response to interferon-gamma	3	0.70922	0.647694	PARP14, TLR4, TLR2	341	127	19672	1.36274	1	1	0.984945
GOTERM_BP_ALL	GO0032680~regulation of tumor necrosis factor production	4	0.945626	0.651296	OAS3, CARD9, TLR4, TLR2	341	193	19672	1.19563	1	1	0.984945
GOTERM_BP_ALL	GO0021782~glial cell development	3	0.70922	0.656112	TLR4, EGFR, TLR2	341	129	19672	1.34161	1	1	0.984945
GOTERM_BP_ALL	GO1903555~regulation of tumor necrosis factor superfamily cytokine production	4	0.945626	0.661539	OAS3, CARD9, TLR4, TLR2	341	196	19672	1.17733	1	1	0.984945
GOTERM_BP_ALL	GO0002274~myeloid leukocyte activation	5	1.18203	0.669291	FER, CD226, TLR4, MYO1F, TLR2	341	263	19672	1.09675	1	1	0.984945
GOTERM_BP_ALL	GO0002440~production of molecular mediator of immune response	7	1.65485	0.669402	CD86, LACC1, CD226, ICOSL, TRAF2, TLR4, TLR2	341	390	19672	1.03545	1	1	0.984945
GOTERM_BP_ALL	GO0071706~tumor necrosis factor superfamily cytokine production	4	0.945626	0.681367	OAS3, CARD9, TLR4, TLR2	341	202	19672	1.14236	1	1	0.984945
GOTERM_BP_ALL	GO0034341~response to interferon-gamma	3	0.70922	0.763848	PARP14, TLR4, TLR2	341	159	19672	1.08847	1	1	0.984945
GOTERM_BP_ALL	GO0071214~cellular response to abiotic stimulus	6	1.41844	0.79456	GJA1, TLR8, TLR7, SOX9, TLR4, EGFR	341	383	19672	0.903746	1	1	0.984945
GOTERM_BP_ALL	GO0002237~response to molecule of bacterial origin	7	1.65485	0.854954	CD86, SCARB1, GJA1, FER, CARD9, TLR4, TLR2	341	491	19672	0.822452	1	1	0.984945
GOTERM_BP_ALL	GO0032496~response to lipopolysaccharide	6	1.41844	0.914472	CD86, SCARB1, GJA1, FER, TLR4, TLR2	341	473	19672	0.731786	1	1	0.984945
GOTERM_BP_ALL	GO0071219~cellular response to molecule of bacterial origin	3	0.70922	0.980073	CD86, TLR4, TLR2	341	333	19672	0.519722	1	1	0.984945
GOTERM_BP_ALL	GO0071216~cellular response to biotic stimulus	3	0.70922	0.986787	CD86, TLR4, TLR2	341	360	19672	0.480743	1	1	0.986787
Annotation Cluster 24	Enrichment Score 1.1114141085279459
Category	Term	Count	%	PValue	Genes	List Total	Pop Hits	Pop Total	Fold Enrichment	Bonferroni	Benjamini	FDR
GOTERM_BP_ALL	GO0010591~regulation of lamellipodium assembly	4	0.945626	0.0336392	FER, PLCE1, HRG, EPHA2	341	41	19672	5.62821	1	0.553238	0.544801
GOTERM_BP_ALL	GO1902743~regulation of lamellipodium organization	4	0.945626	0.0608214	FER, PLCE1, HRG, EPHA2	341	52	19672	4.43763	1	0.762004	0.750383
GOTERM_BP_ALL	GO0060491~regulation of cell projection assembly	8	1.89125	0.0789305	ARHGAP44, NRP1, FER, TBC1D30, PLCE1, COBL, HRG, EPHA2	341	214	19672	2.1566	1	0.851539	0.838552
GOTERM_BP_ALL	GO0097581~lamellipodium organization	4	0.945626	0.22192	FER, PLCE1, HRG, EPHA2	341	94	19672	2.45486	1	1	0.984945
Annotation Cluster 25	Enrichment Score 1.0806282838391537
Category	Term	Count	%	PValue	Genes	List Total	Pop Hits	Pop Total	Fold Enrichment	Bonferroni	Benjamini	FDR
GOTERM_BP_ALL	GO0022612~gland morphogenesis	9	2.12766	0.00481297	NRP1, SLC9A3R1, SOX9, CYP7B1, ESR1, EGFR, TBX3, FGFR1, EPHA2	341	151	19672	3.43843	1	0.194405	0.191441
GOTERM_BP_ALL	GO0048732~gland development	19	4.49173	0.00808535	NRP1, CSNK2A2, AGAP2, COBL, ASNS, BRAF, CYP7B1, ESR1, TBX3, EGFR, RUNX1, APRT, SLC9A3R1, GJA1, RXRA, SOX9, FGFR1, EPHA2, LY6E	341	554	19672	1.97851	1	0.260264	0.256295
GOTERM_BP_ALL	GO0030879~mammary gland development	7	1.65485	0.0910631	GJA1, AGAP2, SOX9, ESR1, TBX3, EPHA2, APRT	341	179	19672	2.256	1	0.905074	0.891272
GOTERM_BP_ALL	GO0002064~epithelial cell development	7	1.65485	0.367419	SLC9A3R1, GJA1, SOX9, ABCB1B, ESR1, FGFR1, EPHA2	341	284	19672	1.42192	1	1	0.984945
GOTERM_BP_ALL	GO0050673~epithelial cell proliferation	10	2.36407	0.435469	SCARB1, GJA1, AGAP2, SOX9, CYP7B1, TLR4, ESR1, EGFR, FGFR1, EPHA2	341	474	19672	1.21707	1	1	0.984945
GOTERM_BP_ALL	GO0050678~regulation of epithelial cell proliferation	8	1.89125	0.578972	GJA1, AGAP2, SOX9, CYP7B1, TLR4, ESR1, EGFR, FGFR1	341	415	19672	1.11208	1	1	0.984945
Annotation Cluster 26	Enrichment Score 1.0766555652547198
Category	Term	Count	%	PValue	Genes	List Total	Pop Hits	Pop Total	Fold Enrichment	Bonferroni	Benjamini	FDR
GOTERM_BP_ALL	GO0030540~female genitalia development	4	0.945626	0.00469007	CHD7, LRP2, ESR1, TBX3	341	20	19672	11.5378	1	0.193698	0.190744
GOTERM_BP_ALL	GO0003229~ventricular cardiac muscle tissue development	6	1.41844	0.00530079	FKBP1A, RXRA, CHD7, LRP2, TBX3, LY6E	341	65	19672	5.32515	1	0.20291	0.199815
GOTERM_BP_ALL	GO0060976~coronary vasculature development	6	1.41844	0.0113076	NRP1, RXRA, LRP2, MEGF8, MYH10, FGFR1	341	78	19672	4.43763	1	0.308606	0.303899
GOTERM_BP_ALL	GO0003206~cardiac chamber morphogenesis	7	1.65485	0.0488112	FKBP1A, NRP1, RXRA, CHD7, LRP2, TBX3, LY6E	341	152	19672	2.65674	1	0.662494	0.65239
GOTERM_BP_ALL	GO0003205~cardiac chamber development	8	1.89125	0.0607621	FKBP1A, NRP1, RXRA, CHD7, LRP2, MYH10, TBX3, LY6E	341	201	19672	2.29609	1	0.762004	0.750383
GOTERM_BP_ALL	GO0048806~genitalia development	4	0.945626	0.0636785	CHD7, LRP2, ESR1, TBX3	341	53	19672	4.3539	1	0.781088	0.769176
GOTERM_BP_ALL	GO0003231~cardiac ventricle development	6	1.41844	0.123935	FKBP1A, RXRA, CHD7, LRP2, TBX3, LY6E	341	152	19672	2.2772	1	1	0.984945
GOTERM_BP_ALL	GO0046660~female sex differentiation	6	1.41844	0.163655	TNFAIP6, CHD7, LRP2, ESR1, TBX3, RUNX1	341	167	19672	2.07266	1	1	0.984945
GOTERM_BP_ALL	GO0003279~cardiac septum development	5	1.18203	0.188099	NRP1, CHD7, LRP2, MYH10, TBX3	341	130	19672	2.21881	1	1	0.984945
GOTERM_BP_ALL	GO0060411~cardiac septum morphogenesis	4	0.945626	0.190684	NRP1, CHD7, LRP2, TBX3	341	87	19672	2.65237	1	1	0.984945
GOTERM_BP_ALL	GO0060840~artery development	4	0.945626	0.329371	NRP1, CHD7, LRP2, MYH10	341	117	19672	1.97228	1	1	0.984945
GOTERM_BP_ALL	GO0035904~aorta development	3	0.70922	0.354271	CHD7, LRP2, MYH10	341	72	19672	2.40371	1	1	0.984945
GOTERM_BP_ALL	GO0048844~artery morphogenesis	3	0.70922	0.415643	NRP1, CHD7, LRP2	341	82	19672	2.11058	1	1	0.984945
GOTERM_BP_ALL	GO0003151~outflow tract morphogenesis	3	0.70922	0.451047	NRP1, LRP2, TBX3	341	88	19672	1.96668	1	1	0.984945
Annotation Cluster 27	Enrichment Score 1.0577532410045014
Category	Term	Count	%	PValue	Genes	List Total	Pop Hits	Pop Total	Fold Enrichment	Bonferroni	Benjamini	FDR
GOTERM_BP_ALL	GO0051293~establishment of spindle localization	4	0.945626	0.0608214	GJA1, UBXN2B, FMN2, LLGL1	341	52	19672	4.43763	1	0.762004	0.750383
GOTERM_BP_ALL	GO0051653~spindle localization	4	0.945626	0.0757082	GJA1, UBXN2B, FMN2, LLGL1	341	57	19672	4.04836	1	0.841962	0.829121
GOTERM_BP_ALL	GO0051294~establishment of spindle orientation	3	0.70922	0.145727	GJA1, UBXN2B, LLGL1	341	39	19672	4.43763	1	1	0.984945
Annotation Cluster 28	Enrichment Score 1.0502854211288992
Category	Term	Count	%	PValue	Genes	List Total	Pop Hits	Pop Total	Fold Enrichment	Bonferroni	Benjamini	FDR
GOTERM_BP_ALL	GO0048518~positive regulation of biological process	155	36.643	5.99271e-05	RPL4, MAP10, CD86, SCARB1, CHRM3, UBXN2B, GPR65, D16ERTD472E, SLC8A1, C4B, C4A, GJA1, ZXDB, PLCE1, SOX9, ZBP1, UNC13B, ANKRD49, SERPINF2, MMD2, HIC1, RUNX1, FEZ1, RRAGD, SIK1, CD226, ADNP, SH2D1B1, UBE2V1, DNA2, EPHA2, ZFP622, PKDCC, NOP2, CFI, AGAP2, PRDM15, SLC1A3, NOLC1, ALOX12, PIK3R5, C2, ENHO, SLC9A3R1, ADGRG1, C6, ZMAT3, C9, RNF217, PDGFC, ST3GAL4, MYH10, ZBTB7C, GSDMD, GM5150, FDPS, RASL1…	341	6908	19672	1.29441	0.261091	0.0201715	0.0198638
GOTERM_BP_ALL	GO0048522~positive regulation of cellular process	137	32.3877	0.000493334	RPL4, MAP10, CD86, SCARB1, UBXN2B, GPR65, D16ERTD472E, SLC8A1, GJA1, ZXDB, PLCE1, SOX9, ZBP1, UNC13B, ANKRD49, SERPINF2, MMD2, HIC1, RUNX1, FEZ1, RRAGD, SIK1, CD226, ADNP, SH2D1B1, UBE2V1, DNA2, EPHA2, ZFP622, PKDCC, NOP2, AGAP2, PRDM15, SLC1A3, NOLC1, ALOX12, PIK3R5, C2, ENHO, SLC9A3R1, ADGRG1, C6, ZMAT3, RNF217, PDGFC, ST3GAL4, MYH10, ZBTB7C, GM5150, FDPS, RASL10B, RAB27A, TNFRSF10B, ASNS, BRAF…	341	6192	19672	1.27639	0.917211	0.0673201	0.0662935
GOTERM_BP_ALL	GO0048519~negative regulation of biological process	130	30.7329	0.000935555	CD86, CHRM3, MIDN, PGLYRP2, TES, UBXN2B, CAAP1, SLC8A1, ARHGAP44, GJA1, ANPEP, TBC1D30, SOX9, FBXO2, SERPINF2, CSNK2A2, KCTD1, SND1, HIC1, RUNX1, COL4A2, IFI27, FEZ1, SIK1, ADNP, SH2D1B1, DNA2, EPHA2, SKAP2, LY6E, PKDCC, AGAP2, PRDM15, ALOX12, ACMSD, SLC9A3R1, ADGRG1, APOM, NUAK2, ZMAT3, ERI1, MIER2, INPP5E, WFDC18, GAS2L1, ZBTB7C, CADM4, SERPINA3K, ASNS, BRAF, PARP14, ESR1, HOPX, CYP51, TPX2, FE…	341	5899	19672	1.27133	0.991137	0.0983407	0.096841
GOTERM_BP_ALL	GO0048523~negative regulation of cellular process	120	28.3688	0.00115827	CD86, MIDN, PGLYRP2, TES, CAAP1, SLC8A1, ARHGAP44, GJA1, TBC1D30, SOX9, FBXO2, SERPINF2, CSNK2A2, KCTD1, HIC1, RUNX1, IFI27, FEZ1, SIK1, ADNP, SH2D1B1, DNA2, EPHA2, SKAP2, LY6E, PKDCC, AGAP2, PRDM15, ALOX12, ACMSD, SLC9A3R1, ADGRG1, APOM, NUAK2, ZMAT3, MIER2, INPP5E, WFDC18, GAS2L1, ZBTB7C, CADM4, SERPINA3K, ASNS, BRAF, PARP14, ESR1, HOPX, CYP51, TPX2, FER, PLXNB2, XAF1, HRG, ITM2C, FGFR1, AARS, …	341	5388	19672	1.28484	0.997124	0.101045	0.0995037
GOTERM_BP_ALL	GO0044763~single-organism cellular process	231	54.6099	0.00127806	MAP10, RPL4, CCNJ, PGLYRP2, D16ERTD472E, GPATCH4, GJA1, GNAT2, ANPEP, PLCE1, SOX9, CYP2C70, UNC13B, FBXO2, CSNK2A2, SERPINF2, MMD2, ESCO2, SND1, RUNX1, IFI27, FEZ1, RBP1, CD226, SIK1, DNA2, LLGL1, EPHA2, SKAP2, ZFP622, NYAP1, SDC3, AGAP2, PRDM15, NOLC1, PIK3R5, ACMSD, APOM, NUAK2, C6, ERI1, PDGFC, INPP5E, APOF, PNPO, ST3GAL4, ZBTB7C, GSDMD, BBS1, CADM4, RAB27A, BRAF, NETO2, PARP14, LACC1, TPX2, H…	341	11731	19672	1.13598	0.998431	0.101045	0.0995037
GOTERM_BP_ALL	GO0071704~organic substance metabolic process	228	53.9007	0.00182166	RPL4, CCNJ, PGLYRP2, RRP9, C4B, C4A, GJA1, ZXDB, ANPEP, PLCE1, SOX9, CYP2C70, RBFOX3, FBXO2, CSNK2A2, SERPINF2, MMD2, ESCO2, SND1, RUNX1, IFI27, RBP1, SIK1, DNA2, EPHA2, ZFP622, CFI, AGAP2, PRDM15, NOLC1, TRMT2A, RPAP1, PIK3R5, ACMSD, C2, APOM, NUAK2, C6, PDCD11, ERI1, MIER2, C9, RNF217, PDGFC, INPP5E, APOF, PNPO, ST3GAL4, WFDC18, ZFP184, RBM12, ZBTB7C, BBS1, CADM4, RAB27A, BRAF, PARP14, LACC1, T…	341	11608	19672	1.13311	0.9999	0.122634	0.120764
GOTERM_BP_ALL	GO0044238~primary metabolic process	217	51.3002	0.00263824	RPL4, CCNJ, RRP9, C4B, C4A, GJA1, ZXDB, ANPEP, PLCE1, SOX9, CYP2C70, RBFOX3, FBXO2, CSNK2A2, SERPINF2, MMD2, ESCO2, SND1, RUNX1, IFI27, RBP1, SIK1, DNA2, EPHA2, ZFP622, CFI, AGAP2, PRDM15, NOLC1, TRMT2A, RPAP1, PIK3R5, ACMSD, C2, APOM, NUAK2, C6, PDCD11, ERI1, MIER2, C9, RNF217, PDGFC, INPP5E, APOF, ST3GAL4, WFDC18, ZFP184, RBM12, ZBTB7C, BBS1, CADM4, BRAF, PARP14, LACC1, TPX2, INTS5, HRG, DZIP3,…	341	11014	19672	1.1366	0.999998	0.146379	0.144146
GOTERM_BP_ALL	GO0008152~metabolic process	233	55.0827	0.00295882	RPL4, CCNJ, PGLYRP2, RRP9, C4B, C4A, GJA1, ZXDB, ANPEP, PLCE1, SOX9, CYP2C70, RBFOX3, FBXO2, CSNK2A2, SERPINF2, MMD2, ESCO2, SND1, RUNX1, IFI27, FEZ1, RBP1, RRAGD, SIK1, DNA2, EPHA2, ZFP622, CFI, AGAP2, PRDM15, NOLC1, TRMT2A, RPAP1, PIK3R5, ACMSD, C2, APOM, NUAK2, C6, PDCD11, ERI1, MIER2, C9, RNF217, PDGFC, INPP5E, APOF, PNPO, ST3GAL4, WFDC18, ZFP184, RBM12, ZBTB7C, BBS1, CADM4, RAB27A, BRAF, PAR…	341	11990	19672	1.12107	1	0.155407	0.153037
GOTERM_BP_ALL	GO0019222~regulation of metabolic process	150	35.461	0.00447002	CD86, SCARB1, MIDN, CCNJ, CAAP1, SLC8A1, GJA1, ZXDB, PLCE1, SMARCAD1, SOX9, ZBTB39, ANKRD49, RBFOX3, FBXO2, SERPINF2, CSNK2A2, KCTD1, MMD2, ESCO2, SND1, HIC1, RUNX1, IFI27, FEZ1, RRAGD, SIK1, ADNP, SH2D1B1, UBE2V1, DNA2, EPHA2, ZFP622, CFI, AGAP2, PRDM15, NOLC1, ALOX12, ACMSD, PIK3R5, SLC9A3R1, APOM, C6, ERI1, MIER2, RNF217, PDGFC, INPP5E, ZFP184, WFDC18, RPRD1A, GAS2L1, RBM12, ZKSCAN1, ZBTB7C, F…	341	7246	19672	1.19423	1	0.193621	0.190669
GOTERM_BP_ALL	GO0080090~regulation of primary metabolic process	137	32.3877	0.00458011	CD86, SCARB1, MIDN, CCNJ, CAAP1, SLC8A1, GJA1, ZXDB, PLCE1, SMARCAD1, SOX9, ZBTB39, ANKRD49, RBFOX3, FBXO2, SERPINF2, CSNK2A2, KCTD1, MMD2, ESCO2, HIC1, RUNX1, IFI27, SIK1, ADNP, SH2D1B1, UBE2V1, DNA2, EPHA2, ZFP622, CFI, AGAP2, PRDM15, NOLC1, ALOX12, PIK3R5, SLC9A3R1, APOM, C6, MIER2, RNF217, PDGFC, INPP5E, ZFP184, WFDC18, RPRD1A, RBM12, ZKSCAN1, ZBTB7C, FDPS, CADM4, SERPINA3K, TNFRSF10B, BRAF, …	341	6526	19672	1.21107	1	0.193698	0.190744
GOTERM_BP_ALL	GO0043170~macromolecule metabolic process	197	46.5721	0.00489636	RPL4, CCNJ, PGLYRP2, RRP9, C4B, C4A, GJA1, ZXDB, ANPEP, PLCE1, SOX9, RBFOX3, FBXO2, CSNK2A2, SERPINF2, MMD2, ESCO2, SND1, RUNX1, IFI27, SIK1, DNA2, EPHA2, ZFP622, CFI, AGAP2, PRDM15, NOLC1, TRMT2A, RPAP1, PIK3R5, C2, APOM, NUAK2, C6, PDCD11, ERI1, MIER2, C9, RNF217, PDGFC, INPP5E, ST3GAL4, WFDC18, ZFP184, RBM12, ZBTB7C, CADM4, RAB27A, BRAF, PARP14, TPX2, INTS5, HRG, DZIP3, AARS, MON1B, ITM2C, ZFP…	341	9948	19672	1.14242	1	0.196204	0.193212
GOTERM_BP_ALL	GO0065007~biological regulation	260	61.4657	0.00707198	MAP10, RPL4, CCNJ, TES, PGLYRP2, D16ERTD472E, GPATCH4, GCC2, TMEM97, C4B, C4A, GJA1, GNAT2, ZXDB, ANPEP, PLCE1, SOX9, UNC13B, RBFOX3, FBXO2, CSNK2A2, SERPINF2, MMD2, ESCO2, SND1, RUNX1, IFI27, FEZ1, RBP1, RRAGD, CD226, SIK1, DNA2, LLGL1, EPHA2, SKAP2, ZFP622, NYAP1, CFI, SDC3, AGAP2, PRDM15, NOLC1, PIK3R5, ACMSD, C2, APOM, NUAK2, C6, ERI1, MIER2, C9, RNF217, PDGFC, INPP5E, ST3GAL4, WFDC18, ZFP184…	341	13789	19672	1.08776	1	0.241921	0.238232
GOTERM_BP_ALL	GO0031323~regulation of cellular metabolic process	137	32.3877	0.00970486	CD86, SCARB1, MIDN, CCNJ, CAAP1, SLC8A1, GJA1, ZXDB, PLCE1, SMARCAD1, SOX9, ZBTB39, ANKRD49, RBFOX3, FBXO2, SERPINF2, CSNK2A2, KCTD1, MMD2, ESCO2, HIC1, RUNX1, IFI27, FEZ1, RRAGD, SIK1, ADNP, SH2D1B1, UBE2V1, DNA2, EPHA2, ZFP622, AGAP2, PRDM15, NOLC1, ALOX12, ACMSD, PIK3R5, SLC9A3R1, APOM, C6, MIER2, RNF217, PDGFC, INPP5E, ZFP184, WFDC18, RPRD1A, RBM12, ZKSCAN1, ZBTB7C, CADM4, SERPINA3K, RAB27A, …	341	6658	19672	1.18706	1	0.286549	0.282179
GOTERM_BP_ALL	GO0050789~regulation of biological process	247	58.3924	0.0128273	MAP10, RPL4, CCNJ, TES, PGLYRP2, D16ERTD472E, GPATCH4, GCC2, C4B, C4A, GJA1, GNAT2, ZXDB, ANPEP, PLCE1, SOX9, UNC13B, RBFOX3, FBXO2, CSNK2A2, SERPINF2, MMD2, ESCO2, SND1, RUNX1, IFI27, FEZ1, RBP1, RRAGD, CD226, SIK1, DNA2, LLGL1, EPHA2, SKAP2, ZFP622, NYAP1, CFI, SDC3, AGAP2, PRDM15, NOLC1, PIK3R5, ACMSD, C2, APOM, NUAK2, C6, ERI1, MIER2, C9, RNF217, PDGFC, INPP5E, ST3GAL4, WFDC18, ZFP184, RBM12,…	341	13105	19672	1.08731	1	0.330435	0.325396
GOTERM_BP_ALL	GO0060255~regulation of macromolecule metabolic process	136	32.1513	0.0170262	CD86, CCNJ, CAAP1, SLC8A1, GJA1, ZXDB, PLCE1, SMARCAD1, SOX9, ZBTB39, ANKRD49, RBFOX3, FBXO2, SERPINF2, CSNK2A2, KCTD1, MMD2, ESCO2, SND1, HIC1, RUNX1, IFI27, SIK1, ADNP, SH2D1B1, UBE2V1, DNA2, EPHA2, ZFP622, CFI, AGAP2, PRDM15, NOLC1, ALOX12, PIK3R5, SLC9A3R1, APOM, C6, ERI1, MIER2, RNF217, PDGFC, INPP5E, ZFP184, WFDC18, RPRD1A, GAS2L1, RBM12, ZKSCAN1, ZBTB7C, CADM4, SERPINA3K, RAB27A, TNFRSF10B…	341	6710	19672	1.16926	1	0.390752	0.384793
GOTERM_BP_ALL	GO0044237~cellular metabolic process	209	49.409	0.0188723	RPL4, CCNJ, RRP9, GJA1, ZXDB, ANPEP, PLCE1, SOX9, CYP2C70, RBFOX3, FBXO2, CSNK2A2, SERPINF2, MMD2, ESCO2, SND1, RUNX1, IFI27, FEZ1, RBP1, RRAGD, SIK1, DNA2, EPHA2, ZFP622, AGAP2, PRDM15, NOLC1, TRMT2A, RPAP1, PIK3R5, ACMSD, APOM, NUAK2, C6, PDCD11, ERI1, MIER2, RNF217, PDGFC, INPP5E, APOF, PNPO, ST3GAL4, WFDC18, ZFP184, RBM12, ZBTB7C, BBS1, CADM4, RAB27A, BRAF, PARP14, LACC1, TPX2, INTS5, HRG, DZ…	341	10918	19672	1.10433	1	0.409604	0.403358
GOTERM_BP_ALL	GO0031325~positive regulation of cellular metabolic process	77	18.2033	0.02962	CD86, NRP1, SCARB1, GMEB2, PLEK, CHD7, SETD7, FMN2, MED17, BABAM1, C1QTNF3, ZXDB, PLCE1, SOX9, ANKRD49, RFC1, SERPINF2, MUP5, MUP16, TRAF2, MMD2, AXIN2, PPRC1, MUP2, RUNX1, RNF144B, TFDP1, MUP19, TRAF3, MUP9, RPUSD3, TLR7, ITGA5, ADNP, SH2D1B1, DNA2, TLR4, EPHA2, TLR2, HBEGF, SF3B4, ZFP622, CTDP1, HEATR1, PRDM15, AGAP2, NOLC1, FOXK1, PBXIP1, ALOX12, CAMKK1, EGFR, PIK3R5, RXRA, C6, NFIL3, RNF217, …	341	3584	19672	1.23942	1	0.53924	0.531017
GOTERM_BP_ALL	GO0010604~positive regulation of macromolecule metabolic process	76	17.9669	0.0297025	CD86, NRP1, GMEB2, CHD7, SETD7, FMN2, MED17, BABAM1, C1QTNF3, GJA1, ZXDB, PLCE1, SOX9, ANKRD49, RFC1, SERPINF2, MUP5, MUP16, TRAF2, MMD2, AXIN2, PPRC1, MUP2, RUNX1, RNF144B, TFDP1, MUP19, TRAF3, MUP9, RPUSD3, TLR7, ITGA5, ADNP, SH2D1B1, DNA2, TLR4, TLR2, HBEGF, SF3B4, ZFP622, CTDP1, HEATR1, PRDM15, AGAP2, NOLC1, FOXK1, PBXIP1, ALOX12, CAMKK1, EGFR, PIK3R5, RXRA, C6, NFIL3, RNF217, PDGFC, BRD8, ZB…	341	3531	19672	1.24168	1	0.53924	0.531017
GOTERM_BP_ALL	GO0051248~negative regulation of protein metabolic process	32	7.56501	0.0332237	MVK, CTSZ, PRDM15, AGAP2, CAAP1, FMN2, ITIH1, EGFR, SLC8A1, SLC9A3R1, APOM, OS9, INPP5E, WFDC18, PRMT6, KDM4A, CADM4, SERPINF2, CSNK2A2, SERPINA3K, SERPINA1E, PARP14, ESR1, CYP51, FKBP1A, DBNDD1, SH2D1B1, BCOR, HRG, TLR4, HBEGF, ITM2C	341	1270	19672	1.45358	1	0.551798	0.543383
GOTERM_BP_ALL	GO1901360~organic cyclic compound metabolic process	127	30.0236	0.0345124	SCARB1, MPI, MSMO1, RRP9, GJA1, RBMX2, ZXDB, SMARCAD1, SOX9, RPP38, ZBTB39, ANKRD49, RBFOX3, DIO1, SERPINF2, KCTD1, ESCO2, FTSJ1, SND1, HIC1, RUNX1, COL4A2, IFI27, SIK1, ADNP, UBE2V1, DNA2, GEMIN8, EPHA2, LY6E, IDI1, NOP2, AGAP2, PRDM15, NOLC1, ALOX12, TRMT2A, RPAP1, AK7, ACMSD, PDCD11, ERI1, MIER2, PNPO, APOF, ZFP184, RPRD1A, RBM12, ZKSCAN1, ZBTB7C, FDPS, ESR1, HOPX, CYP51, LACC1, FER, INTS5, TA…	341	6355	19672	1.15288	1	0.55672	0.548229
GOTERM_BP_ALL	GO0009892~negative regulation of metabolic process	70	16.5485	0.0355689	ZFP248, MIDN, PLEK, CTSZ, CAAP1, FMN2, SLC8A1, C1QTNF3, GJA1, SOX9, PRMT6, RFC1, SERPINF2, CSNK2A2, KCTD1, MUP5, MUP16, SERPINA1E, SND1, HIC1, MUP2, RUNX1, SLC7A5, IFI27, MUP19, MUP9, FEZ1, SIK1, ADNP, SH2D1B1, TLR4, HBEGF, MVK, PRDM15, AGAP2, FOXK1, PBXIP1, ITIH1, EGFR, ACMSD, SLC9A3R1, APOM, RXRA, NFIL3, CUX1, OS9, ERI1, MIER2, INPP5E, WFDC18, GAS2L1, E2F6, IRX1, KDM4A, FARP1, P2RY13, CADM4, SE…	341	3242	19672	1.2456	1	0.56351	0.554916
GOTERM_BP_ALL	GO0044260~cellular macromolecule metabolic process	171	40.4255	0.0416288	RPL4, CD86, CCNJ, UBXN2B, MPI, CAAP1, SLC8A1, GALNT10, RRP9, GJA1, RBMX2, ZXDB, PLCE1, SMARCAD1, SOX9, RPP38, ZBTB39, ANKRD49, RBFOX3, FBXO2, SERPINF2, CSNK2A2, KCTD1, MMD2, RPSA, ESCO2, FTSJ1, SND1, HIC1, RUNX1, COL4A2, IFI27, SIK1, ADNP, SH2D1B1, UBE2V1, DNA2, GEMIN8, EPHA2, ZFP622, UBE2CBP, PKDCC, NOP2, AGAP2, PRDM15, NOLC1, ALOX12, TRMT2A, RPAP1, PIK3R5, SLC9A3R1, DPP7, NUAK2, C6, PDCD11, ERI…	341	8894	19672	1.10916	1	0.616707	0.607301
GOTERM_BP_ALL	GO0009893~positive regulation of metabolic process	81	19.1489	0.0446365	CD86, NRP1, SCARB1, GMEB2, PLEK, CHD7, SETD7, FMN2, MED17, BABAM1, C1QTNF3, GJA1, ZXDB, PLCE1, SOX9, ANKRD49, RFC1, SERPINF2, MUP5, MUP16, TRAF2, MMD2, AXIN2, PPRC1, MUP2, RUNX1, RNF144B, TFDP1, MUP19, TRAF3, MUP9, RPUSD3, TLR7, ITGA5, ADNP, SH2D1B1, DNA2, TLR4, EPHA2, TLR2, HBEGF, SF3B4, ZFP622, CTDP1, HEATR1, PRDM15, AGAP2, NOLC1, FOXK1, PBXIP1, ALOX12, CAMKK1, EGFR, PIK3R5, RXRA, C6, NFIL3, RN…	341	3875	19672	1.20589	1	0.638441	0.628704
GOTERM_BP_ALL	GO1901362~organic cyclic compound biosynthetic process	91	21.513	0.0477149	MOXD1, ZFP248, SCARB1, GMEB2, TNFAIP6, CHD7, SETD7, MPI, MSMO1, CHRDL2, MED17, GJA1, ZXDB, SOX9, POLE, OASL2, ZIK1, PRMT6, ZBTB39, ANKRD49, RFC1, SERPINF2, KCTD1, MUP5, ZFP938, MUP16, TRAF2, CYP7B1, PPRC1, HIC1, MUP2, APRT, RUNX1, TFDP1, COL4A2, IFI27, MUP19, TRAF3, MUP9, OAS3, SIK1, TLR7, ADNP, UBE2V1, TLR4, TLR2, IDI1, MVK, CTDP1, HEATR1, PRDM15, AGAP2, NOLC1, FOXK1, PBXIP1, LRP2, RPAP1, AK7, E…	341	4433	19672	1.18423	1	0.661864	0.651771
GOTERM_BP_ALL	GO0010605~negative regulation of macromolecule metabolic process	64	15.13	0.0486337	ZFP248, CTSZ, CAAP1, FMN2, SLC8A1, C1QTNF3, GJA1, SOX9, PRMT6, RFC1, SERPINF2, CSNK2A2, KCTD1, MUP5, MUP16, SERPINA1E, SND1, HIC1, MUP2, RUNX1, SLC7A5, IFI27, MUP19, MUP9, SIK1, ADNP, SH2D1B1, TLR4, HBEGF, MVK, PRDM15, AGAP2, FOXK1, PBXIP1, ITIH1, EGFR, SLC9A3R1, APOM, RXRA, NFIL3, CUX1, OS9, ERI1, MIER2, INPP5E, WFDC18, GAS2L1, E2F6, IRX1, KDM4A, CADM4, SERPINA3K, WWP2, PARP14, ESR1, TBX3, HOPX,…	341	2977	19672	1.24021	1	0.661864	0.651771
GOTERM_BP_ALL	GO0010467~gene expression	116	27.4232	0.0739039	RPL4, RRP9, GJA1, RBMX2, ZXDB, SOX9, RPP38, ZBTB39, ANKRD49, RBFOX3, SERPINF2, KCTD1, RPSA, FTSJ1, SND1, HIC1, RUNX1, COL4A2, IFI27, SIK1, ADNP, UBE2V1, GEMIN8, NOP2, CFI, AGAP2, PRDM15, NOLC1, ALOX12, TRMT2A, RPAP1, NUP160, C6, PDCD11, ERI1, MIER2, INPP5E, ZFP184, RPRD1A, GAS2L1, RBM12, ZKSCAN1, ZBTB7C, RAB27A, BRAF, PARP14, ESR1, HOPX, FER, INTS5, PLXNB2, TAF4B, HRG, MON1B, FGFR1, AARS, ZFP248,…	341	5919	19672	1.13059	1	0.832904	0.820202
GOTERM_BP_ALL	GO0031324~negative regulation of cellular metabolic process	61	14.4208	0.075955	ZFP248, MIDN, PLEK, CTSZ, CAAP1, SLC8A1, C1QTNF3, GJA1, SOX9, PRMT6, RFC1, SERPINF2, CSNK2A2, KCTD1, MUP5, MUP16, SERPINA1E, HIC1, MUP2, RUNX1, IFI27, MUP19, MUP9, FEZ1, SIK1, SH2D1B1, TLR4, HBEGF, MVK, PRDM15, FOXK1, PBXIP1, ITIH1, EGFR, ACMSD, SLC9A3R1, APOM, RXRA, NFIL3, CUX1, MIER2, INPP5E, WFDC18, E2F6, IRX1, KDM4A, FARP1, P2RY13, CADM4, SERPINA3K, WWP2, PARP14, ESR1, TBX3, HOPX, FKBP1A, DBN…	341	2899	19672	1.21388	1	0.84285	0.829996
GOTERM_BP_ALL	GO0010628~positive regulation of gene expression	47	11.1111	0.0827439	SF3B4, CTDP1, GMEB2, HEATR1, CHD7, SETD7, PRDM15, AGAP2, NOLC1, FOXK1, PBXIP1, ALOX12, EGFR, MED17, GJA1, RXRA, C6, NFIL3, ZXDB, BRD8, SOX9, ZBTB7C, KDM4A, SLC35A4, ANKRD49, RFC1, SERPINF2, RAB27A, MUP5, MUP16, WWP2, BRAF, PPRC1, ESR1, TBX3, MUP2, RUNX1, TFDP1, MUP19, MUP9, RPUSD3, PLXNB2, TAF4B, TLR7, TLR4, TLR2, FGFR1	341	2167	19672	1.25122	1	0.868027	0.854789
GOTERM_BP_ALL	GO0016070~RNA metabolic process	95	22.4586	0.0845569	ZFP248, GMEB2, TNFAIP6, CHD7, SETD7, INTS10, CHRDL2, RRP9, MED17, NOB1, RBMX2, ZXDB, SOX9, POLE, RPP38, OASL2, ZIK1, PRMT6, ZBTB39, ANKRD49, RBFOX3, RFC1, SERPINF2, KCTD1, MUP5, ZFP938, MUP16, TRAF2, TFIP11, PPRC1, FTSJ1, SND1, HIC1, MUP2, RUNX1, TFDP1, COL4A2, IFI27, MUP19, TRAF3, MUP9, OAS3, RPUSD3, SIK1, TLR7, ADNP, UBE2V1, DNA2, GEMIN8, TLR4, TLR2, SF3B4, CTDP1, HEATR1, NOP2, PRDM15, AGAP2, N…	341	4782	19672	1.14606	1	0.870477	0.857202
GOTERM_BP_ALL	GO1901576~organic substance biosynthetic process	120	28.3688	0.0978945	RPL4, SCARB1, MPI, MSMO1, GALNT10, GJA1, ZXDB, PLCE1, SOX9, ZBTB39, ANKRD49, SERPINF2, KCTD1, RPSA, ESCO2, FTSJ1, HIC1, RUNX1, COL4A2, IFI27, RBP1, SIK1, ADNP, UBE2V1, DNA2, IDI1, AGAP2, PRDM15, SLC1A3, NOLC1, ALOX12, RPAP1, AK7, ACMSD, MIER2, INPP5E, PNPO, ST3GAL4, ZFP184, RPRD1A, ZKSCAN1, ZBTB7C, FDPS, ASNS, PARP14, ESR1, HOPX, CYP51, FER, PLXNB2, TAF4B, DHCR7, HRG, MON1B, ITM2C, FGFR1, AARS, Z…	341	6218	19672	1.11333	1	0.936116	0.92184
GOTERM_BP_ALL	GO0009058~biosynthetic process	122	28.8416	0.099764	RPL4, SCARB1, MPI, MSMO1, GALNT10, GJA1, ZXDB, PLCE1, SOX9, ZBTB39, ANKRD49, DIO1, SERPINF2, KCTD1, RPSA, ESCO2, FTSJ1, HIC1, RUNX1, COL4A2, IFI27, RBP1, SIK1, ADNP, UBE2V1, DNA2, IDI1, AGAP2, PRDM15, SLC1A3, NOLC1, ALOX12, RPAP1, AK7, ACMSD, MIER2, INPP5E, PNPO, ST3GAL4, ZFP184, RPRD1A, ZKSCAN1, ZBTB7C, FDPS, RAB27A, ASNS, PARP14, ESR1, HOPX, CYP51, FER, PLXNB2, TAF4B, DHCR7, HRG, MON1B, ITM2C, …	341	6336	19672	1.11081	1	0.937036	0.922746
GOTERM_BP_ALL	GO0034641~cellular nitrogen compound metabolic process	130	30.7329	0.108778	RPL4, MPI, RRP9, GJA1, RBMX2, ZXDB, ANPEP, SMARCAD1, SOX9, RPP38, ZBTB39, ANKRD49, RBFOX3, SERPINF2, KCTD1, RPSA, ESCO2, FTSJ1, SND1, HIC1, RUNX1, COL4A2, IFI27, SIK1, ADNP, UBE2V1, DNA2, GEMIN8, EPHA2, NOP2, AGAP2, PRDM15, NOLC1, TRMT2A, RPAP1, AK7, ACMSD, PDCD11, ERI1, MIER2, INPP5E, PNPO, ZFP184, RPRD1A, RBM12, ZKSCAN1, ZBTB7C, ASNS, ESR1, HOPX, LACC1, FER, INTS5, PLXNB2, TAF4B, HRG, MON1B, FG…	341	6813	19672	1.10078	1	0.980708	0.965751
GOTERM_BP_ALL	GO0006725~cellular aromatic compound metabolic process	117	27.6596	0.124804	MPI, RRP9, GJA1, RBMX2, ZXDB, SMARCAD1, SOX9, RPP38, ZBTB39, ANKRD49, RBFOX3, DIO1, SERPINF2, KCTD1, ESCO2, FTSJ1, SND1, HIC1, RUNX1, COL4A2, IFI27, SIK1, ADNP, UBE2V1, DNA2, GEMIN8, EPHA2, LY6E, NOP2, AGAP2, PRDM15, NOLC1, TRMT2A, RPAP1, AK7, ACMSD, PDCD11, ERI1, MIER2, PNPO, ZFP184, RPRD1A, RBM12, ZKSCAN1, ZBTB7C, ESR1, HOPX, LACC1, FER, INTS5, TAF4B, HRG, MON1B, FGFR1, AARS, ZFP248, MOXD1, GME…	341	6118	19672	1.10324	1	1	0.984945
GOTERM_BP_ALL	GO0006807~nitrogen compound metabolic process	136	32.1513	0.126102	RPL4, SCARB1, PGLYRP2, MPI, RRP9, GJA1, RBMX2, ZXDB, ANPEP, SMARCAD1, SOX9, RPP38, ZBTB39, ANKRD49, RBFOX3, DIO1, SERPINF2, KCTD1, RPSA, ESCO2, FTSJ1, SND1, HIC1, RUNX1, COL4A2, IFI27, SIK1, ADNP, UBE2V1, DNA2, GEMIN8, EPHA2, LY6E, NOP2, AGAP2, PRDM15, SLC1A3, NOLC1, TRMT2A, RPAP1, AK7, ACMSD, PDCD11, ERI1, MIER2, INPP5E, PNPO, ZFP184, RPRD1A, RBM12, ZKSCAN1, ZBTB7C, ASNS, ESR1, HOPX, LACC1, FER,…	341	7198	19672	1.08999	1	1	0.984945
GOTERM_BP_ALL	GO0046483~heterocycle metabolic process	115	27.1868	0.137511	MPI, RRP9, GJA1, RBMX2, ZXDB, SMARCAD1, SOX9, RPP38, ZBTB39, ANKRD49, RBFOX3, SERPINF2, KCTD1, ESCO2, FTSJ1, SND1, HIC1, RUNX1, COL4A2, IFI27, SIK1, ADNP, UBE2V1, DNA2, GEMIN8, EPHA2, NOP2, AGAP2, PRDM15, NOLC1, ALOX12, TRMT2A, RPAP1, AK7, ACMSD, PDCD11, ERI1, MIER2, PNPO, ZFP184, RPRD1A, RBM12, ZKSCAN1, ZBTB7C, ESR1, HOPX, LACC1, FER, INTS5, TAF4B, HRG, MON1B, FGFR1, AARS, ZFP248, GMEB2, TNFAIP6…	341	6034	19672	1.09948	1	1	0.984945
GOTERM_BP_ALL	GO0044249~cellular biosynthetic process	117	27.6596	0.14394	RPL4, SCARB1, MPI, GALNT10, GJA1, ZXDB, PLCE1, SOX9, ZBTB39, ANKRD49, SERPINF2, KCTD1, RPSA, ESCO2, FTSJ1, HIC1, RUNX1, COL4A2, IFI27, RBP1, SIK1, ADNP, UBE2V1, DNA2, IDI1, AGAP2, PRDM15, SLC1A3, NOLC1, ALOX12, RPAP1, AK7, ACMSD, MIER2, INPP5E, PNPO, ST3GAL4, ZFP184, RPRD1A, ZKSCAN1, ZBTB7C, FDPS, ASNS, PARP14, ESR1, HOPX, FER, PLXNB2, TAF4B, HRG, MON1B, ITM2C, FGFR1, AARS, ZFP248, MOXD1, GMEB2, …	341	6161	19672	1.09554	1	1	0.984945
GOTERM_BP_ALL	GO0090304~nucleic acid metabolic process	102	24.1135	0.147276	RRP9, GJA1, RBMX2, ZXDB, SMARCAD1, SOX9, RPP38, ZBTB39, ANKRD49, RBFOX3, SERPINF2, KCTD1, ESCO2, FTSJ1, SND1, HIC1, RUNX1, COL4A2, IFI27, SIK1, ADNP, UBE2V1, DNA2, GEMIN8, NOP2, AGAP2, PRDM15, NOLC1, TRMT2A, RPAP1, PDCD11, ERI1, MIER2, ZFP184, RPRD1A, RBM12, ZKSCAN1, ZBTB7C, ESR1, HOPX, FER, INTS5, TAF4B, HRG, MON1B, FGFR1, AARS, ZFP248, GMEB2, TNFAIP6, CHD7, SETD7, INTS10, FMN2, CHRDL2, MED17, B…	341	5322	19672	1.10565	1	1	0.984945
GOTERM_BP_ALL	GO0006139~nucleobase-containing compound metabolic process	112	26.4775	0.148007	MPI, RRP9, GJA1, RBMX2, ZXDB, SMARCAD1, SOX9, RPP38, ZBTB39, ANKRD49, RBFOX3, SERPINF2, KCTD1, ESCO2, FTSJ1, SND1, HIC1, RUNX1, COL4A2, IFI27, SIK1, ADNP, UBE2V1, DNA2, GEMIN8, EPHA2, NOP2, AGAP2, PRDM15, NOLC1, TRMT2A, RPAP1, AK7, PDCD11, ERI1, MIER2, ZFP184, RPRD1A, RBM12, ZKSCAN1, ZBTB7C, ESR1, HOPX, LACC1, FER, INTS5, TAF4B, HRG, MON1B, FGFR1, AARS, ZFP248, GMEB2, TNFAIP6, CHD7, SETD7, INTS10…	341	5887	19672	1.09753	1	1	0.984945
GOTERM_BP_ALL	GO0044271~cellular nitrogen compound biosynthetic process	97	22.9314	0.148191	RPL4, MPI, GJA1, ZXDB, SOX9, ZBTB39, ANKRD49, SERPINF2, KCTD1, RPSA, FTSJ1, HIC1, RUNX1, COL4A2, IFI27, SIK1, ADNP, UBE2V1, AGAP2, PRDM15, NOLC1, RPAP1, AK7, ACMSD, MIER2, INPP5E, PNPO, ZFP184, RPRD1A, ZKSCAN1, ZBTB7C, ASNS, ESR1, HOPX, FER, PLXNB2, TAF4B, HRG, MON1B, FGFR1, AARS, ZFP248, MOXD1, GMEB2, TNFAIP6, CHD7, SETD7, RPLP0, CHRDL2, MED17, POLE, OASL2, ZIK1, PRMT6, ELOVL1, RFC1, ZFP938, MUP…	341	5043	19672	1.10963	1	1	0.984945
GOTERM_BP_ALL	GO0050794~regulation of cellular process	224	52.9551	0.15053	MAP10, RPL4, CCNJ, TES, PGLYRP2, D16ERTD472E, GJA1, GNAT2, ZXDB, ANPEP, PLCE1, SOX9, UNC13B, RBFOX3, FBXO2, CSNK2A2, SERPINF2, MMD2, ESCO2, SND1, RUNX1, IFI27, FEZ1, RBP1, RRAGD, CD226, SIK1, DNA2, LLGL1, EPHA2, SKAP2, ZFP622, NYAP1, SDC3, AGAP2, PRDM15, NOLC1, PIK3R5, ACMSD, C2, APOM, NUAK2, C6, MIER2, RNF217, PDGFC, INPP5E, ST3GAL4, WFDC18, ZFP184, RBM12, ZBTB7C, BBS1, CADM4, RAB27A, BRAF, NETO…	341	12345	19672	1.04677	1	1	0.984945
GOTERM_BP_ALL	GO0031327~negative regulation of cellular biosynthetic process	39	9.21986	0.161394	ZFP248, MVK, PLEK, FOXK1, PBXIP1, EGFR, ACMSD, C1QTNF3, GJA1, RXRA, NFIL3, CUX1, MIER2, INPP5E, SOX9, E2F6, PRMT6, IRX1, P2RY13, KDM4A, RFC1, KCTD1, MUP5, MUP16, WWP2, ESR1, TBX3, HOPX, HIC1, MUP2, RUNX1, MUP19, IFI27, MUP9, SIK1, BCOR, HBEGF, ITM2C, FGFR1	341	1860	19672	1.20961	1	1	0.984945
GOTERM_BP_ALL	GO0006366~transcription from RNA polymerase II promoter	43	10.1655	0.189229	ZFP248, CTDP1, GMEB2, TNFAIP6, CHD7, PRDM15, AGAP2, LRP2, CHRDL2, RPAP1, EGFR, MED17, RXRA, NFIL3, CUX1, MIER2, RPRD1A, BRD8, SOX9, E2F6, ZBTB7C, PRMT6, IRX1, RFC1, SERPINF2, WWP2, PPRC1, ESR1, TBX3, HOPX, HIC1, RUNX1, TFDP1, IFI27, TAF4B, SIK1, TLR7, BCOR, HRG, MEGF8, TLR4, TLR2, FGFR1	341	2110	19672	1.17566	1	1	0.984945
GOTERM_BP_ALL	GO0006351~transcription, DNA-templated	69	16.3121	0.191443	ZFP248, GMEB2, TNFAIP6, CHD7, SETD7, CHRDL2, MED17, ZXDB, SOX9, ZIK1, PRMT6, ZBTB39, ANKRD49, RFC1, SERPINF2, KCTD1, MUP5, ZFP938, MUP16, TRAF2, PPRC1, HIC1, MUP2, RUNX1, TFDP1, COL4A2, IFI27, MUP19, TRAF3, MUP9, SIK1, TLR7, ADNP, UBE2V1, TLR4, TLR2, CTDP1, HEATR1, PRDM15, AGAP2, NOLC1, FOXK1, PBXIP1, LRP2, RPAP1, EGFR, RXRA, NFIL3, CUX1, MIER2, ZFP184, RPRD1A, BRD8, E2F6, ZKSCAN1, ZBTB7C, IRX1, …	341	3552	19672	1.12065	1	1	0.984945
GOTERM_BP_ALL	GO0018130~heterocycle biosynthetic process	82	19.3853	0.194464	ZFP248, GMEB2, TNFAIP6, CHD7, SETD7, MPI, CHRDL2, MED17, GJA1, ZXDB, SOX9, POLE, OASL2, ZIK1, PRMT6, ZBTB39, ANKRD49, RFC1, SERPINF2, KCTD1, MUP5, ZFP938, MUP16, TRAF2, PPRC1, HIC1, MUP2, APRT, RUNX1, TFDP1, COL4A2, IFI27, MUP19, TRAF3, MUP9, OAS3, SIK1, TLR7, ADNP, UBE2V1, TLR4, TLR2, CTDP1, HEATR1, PRDM15, AGAP2, NOLC1, FOXK1, PBXIP1, LRP2, RPAP1, AK7, EGFR, ACMSD, TAF1D, RXRA, NFIL3, CUX1, MIE…	341	4283	19672	1.10449	1	1	0.984945
GOTERM_BP_ALL	GO0009890~negative regulation of biosynthetic process	39	9.21986	0.196966	ZFP248, MVK, PLEK, FOXK1, PBXIP1, EGFR, ACMSD, C1QTNF3, GJA1, RXRA, NFIL3, CUX1, MIER2, INPP5E, SOX9, E2F6, PRMT6, IRX1, P2RY13, KDM4A, RFC1, KCTD1, MUP5, MUP16, WWP2, ESR1, TBX3, HOPX, HIC1, MUP2, RUNX1, MUP19, IFI27, MUP9, SIK1, BCOR, HBEGF, ITM2C, FGFR1	341	1905	19672	1.18104	1	1	0.984945
GOTERM_BP_ALL	GO0019438~aromatic compound biosynthetic process	82	19.3853	0.202857	MOXD1, ZFP248, GMEB2, TNFAIP6, CHD7, SETD7, MPI, CHRDL2, MED17, GJA1, ZXDB, SOX9, POLE, OASL2, ZIK1, PRMT6, ZBTB39, ANKRD49, RFC1, SERPINF2, KCTD1, MUP5, ZFP938, MUP16, TRAF2, PPRC1, HIC1, MUP2, APRT, RUNX1, TFDP1, COL4A2, IFI27, MUP19, TRAF3, MUP9, OAS3, SIK1, TLR7, ADNP, UBE2V1, TLR4, TLR2, CTDP1, HEATR1, PRDM15, AGAP2, NOLC1, FOXK1, PBXIP1, LRP2, RPAP1, AK7, EGFR, TAF1D, RXRA, NFIL3, CUX1, MIE…	341	4296	19672	1.10114	1	1	0.984945
GOTERM_BP_ALL	GO0019219~regulation of nucleobase-containing compound metabolic process	82	19.3853	0.219558	ZFP248, GMEB2, TNFAIP6, CHD7, SETD7, FMN2, CHRDL2, MED17, BABAM1, GJA1, ZXDB, SMARCAD1, SOX9, OASL2, ZIK1, PRMT6, ZBTB39, ANKRD49, RBFOX3, RFC1, SERPINF2, KCTD1, MUP5, ZFP938, MUP16, TRAF2, ESCO2, AXIN2, PPRC1, HIC1, MUP2, RUNX1, TFDP1, IFI27, MUP19, TRAF3, MUP9, OAS3, SIK1, TLR7, ADNP, UBE2V1, DNA2, TLR4, TLR2, SF3B4, CTDP1, HEATR1, PRDM15, AGAP2, NOLC1, FOXK1, PBXIP1, LRP2, EGFR, TAF1D, RXRA, N…	341	4321	19672	1.09477	1	1	0.984945
GOTERM_BP_ALL	GO0034654~nucleobase-containing compound biosynthetic process	80	18.9125	0.223335	ZFP248, GMEB2, TNFAIP6, CHD7, SETD7, MPI, CHRDL2, MED17, GJA1, ZXDB, SOX9, POLE, OASL2, ZIK1, PRMT6, ZBTB39, ANKRD49, RFC1, SERPINF2, KCTD1, MUP5, ZFP938, MUP16, TRAF2, PPRC1, HIC1, MUP2, APRT, RUNX1, TFDP1, COL4A2, IFI27, MUP19, TRAF3, MUP9, OAS3, SIK1, TLR7, ADNP, UBE2V1, TLR4, TLR2, CTDP1, HEATR1, PRDM15, AGAP2, NOLC1, FOXK1, PBXIP1, LRP2, RPAP1, AK7, EGFR, TAF1D, RXRA, NFIL3, CUX1, MIER2, ZFP…	341	4214	19672	1.09519	1	1	0.984945
GOTERM_BP_ALL	GO0010468~regulation of gene expression	93	21.9858	0.224076	ZFP248, GMEB2, TNFAIP6, CTSZ, CHD7, SETD7, CHRDL2, SLC8A1, MED17, C1QTNF3, GJA1, ZXDB, NFKBIZ, SOX9, ZIK1, PRMT6, ZBTB39, ANKRD49, RBFOX3, RFC1, SERPINF2, KCTD1, MUP5, ZFP938, MUP16, TRAF2, AXIN2, PPRC1, SND1, HIC1, MUP2, RUNX1, SLC7A5, TFDP1, IFI27, MUP19, TRAF3, MUP9, RPUSD3, SIK1, TLR7, ADNP, UBE2V1, TLR4, TLR2, SF3B4, MVK, CTDP1, HEATR1, CFI, PRDM15, AGAP2, NOLC1, FOXK1, PBXIP1, ALOX12, LRP2,…	341	4948	19672	1.08429	1	1	0.984945
GOTERM_BP_ALL	GO0009987~cellular process	310	73.2861	0.226626	MAP10, RPL4, CCNJ, TES, PGLYRP2, D16ERTD472E, GPATCH4, GCC2, RRP9, GJA1, GNAT2, ZXDB, ANPEP, PLCE1, SOX9, CYP2C70, UNC13B, RBFOX3, FBXO2, CSNK2A2, SERPINF2, MMD2, ESCO2, SND1, RUNX1, IFI27, FEZ1, RBP1, RRAGD, CD226, SIK1, DNA2, LLGL1, EPHA2, SKAP2, ZFP622, NYAP1, SDC3, AGAP2, PRDM15, NOLC1, TRMT2A, RPAP1, PIK3R5, ACMSD, C2, APOM, NUAK2, C6, PDCD11, ERI1, MIER2, C9, RNF217, PDGFC, INPP5E, APOF, PN…	341	17603	19672	1.01594	1	1	0.984945
GOTERM_BP_ALL	GO0010629~negative regulation of gene expression	42	9.92908	0.230677	ZFP248, MVK, CTSZ, FOXK1, PBXIP1, EGFR, C1QTNF3, GJA1, RXRA, NFIL3, CUX1, ERI1, MIER2, INPP5E, SOX9, GAS2L1, E2F6, PRMT6, IRX1, KDM4A, RFC1, SERPINF2, KCTD1, MUP5, MUP16, WWP2, PARP14, ESR1, TBX3, SND1, HOPX, HIC1, MUP2, RUNX1, SLC7A5, MUP19, IFI27, MUP9, SIK1, ADNP, BCOR, FGFR1	341	2105	19672	1.15104	1	1	0.984945
GOTERM_BP_ALL	GO0051171~regulation of nitrogen compound metabolic process	89	21.0402	0.240353	ZFP248, SCARB1, GMEB2, TNFAIP6, CHD7, SETD7, FMN2, CHRDL2, MED17, BABAM1, GJA1, ZXDB, SMARCAD1, SOX9, OASL2, ZIK1, PRMT6, ZBTB39, ANKRD49, RBFOX3, RFC1, SERPINF2, KCTD1, MUP5, ZFP938, MUP16, TRAF2, ESCO2, AXIN2, PPRC1, HIC1, MUP2, RUNX1, TFDP1, IFI27, MUP19, TRAF3, MUP9, OAS3, RPUSD3, SIK1, TLR7, ADNP, UBE2V1, DNA2, TLR4, TLR2, SF3B4, MVK, CTDP1, HEATR1, PRDM15, AGAP2, NOLC1, FOXK1, PBXIP1, LRP2,…	341	4746	19672	1.08182	1	1	0.984945
GOTERM_BP_ALL	GO0032269~negative regulation of cellular protein metabolic process	25	5.91017	0.259177	MVK, CTSZ, PRDM15, CAAP1, ITIH1, EGFR, SLC8A1, SLC9A3R1, INPP5E, WFDC18, PRMT6, KDM4A, CADM4, SERPINF2, CSNK2A2, SERPINA3K, SERPINA1E, PARP14, ESR1, FKBP1A, DBNDD1, SH2D1B1, BCOR, HRG, TLR4	341	1202	19672	1.19986	1	1	0.984945
GOTERM_BP_ALL	GO2000113~negative regulation of cellular macromolecule biosynthetic process	35	8.27423	0.260687	ZFP248, MVK, FOXK1, PBXIP1, EGFR, GJA1, RXRA, NFIL3, CUX1, MIER2, INPP5E, SOX9, E2F6, PRMT6, IRX1, KDM4A, RFC1, KCTD1, MUP5, MUP16, WWP2, ESR1, TBX3, HOPX, HIC1, MUP2, RUNX1, MUP19, IFI27, MUP9, SIK1, BCOR, HBEGF, ITM2C, FGFR1	341	1750	19672	1.15378	1	1	0.984945
GOTERM_BP_ALL	GO0009889~regulation of biosynthetic process	86	20.331	0.270391	ZFP248, SCARB1, GMEB2, TNFAIP6, PLEK, CHD7, SETD7, CHRDL2, MED17, C1QTNF3, GJA1, ZXDB, SOX9, ZIK1, PRMT6, ZBTB39, ANKRD49, RFC1, SERPINF2, KCTD1, MUP5, ZFP938, MUP16, TRAF2, ESCO2, PPRC1, HIC1, MUP2, RUNX1, TFDP1, IFI27, MUP19, TRAF3, MUP9, RPUSD3, SIK1, TLR7, ADNP, UBE2V1, DNA2, TLR4, TLR2, HBEGF, MVK, CTDP1, HEATR1, PRDM15, AGAP2, NOLC1, FOXK1, PBXIP1, LRP2, EGFR, ACMSD, TAF1D, RXRA, NFIL3, CUX…	341	4618	19672	1.07433	1	1	0.984945
GOTERM_BP_ALL	GO0045892~negative regulation of transcription, DNA-templated	29	6.85579	0.275138	ZFP248, FOXK1, PBXIP1, RXRA, NFIL3, CUX1, MIER2, SOX9, E2F6, PRMT6, IRX1, KDM4A, RFC1, KCTD1, MUP5, MUP16, WWP2, ESR1, TBX3, HOPX, HIC1, MUP2, RUNX1, MUP19, IFI27, MUP9, SIK1, BCOR, FGFR1	341	1431	19672	1.1691	1	1	0.984945
GOTERM_BP_ALL	GO1903507~negative regulation of nucleic acid-templated transcription	29	6.85579	0.279722	ZFP248, FOXK1, PBXIP1, RXRA, NFIL3, CUX1, MIER2, SOX9, E2F6, PRMT6, IRX1, KDM4A, RFC1, KCTD1, MUP5, MUP16, WWP2, ESR1, TBX3, HOPX, HIC1, MUP2, RUNX1, MUP19, IFI27, MUP9, SIK1, BCOR, FGFR1	341	1435	19672	1.16584	1	1	0.984945
GOTERM_BP_ALL	GO1902679~negative regulation of RNA biosynthetic process	29	6.85579	0.301419	ZFP248, FOXK1, PBXIP1, RXRA, NFIL3, CUX1, MIER2, SOX9, E2F6, PRMT6, IRX1, KDM4A, RFC1, KCTD1, MUP5, MUP16, WWP2, ESR1, TBX3, HOPX, HIC1, MUP2, RUNX1, MUP19, IFI27, MUP9, SIK1, BCOR, FGFR1	341	1453	19672	1.1514	1	1	0.984945
GOTERM_BP_ALL	GO0034645~cellular macromolecule biosynthetic process	95	22.4586	0.303848	RPL4, ZFP248, GMEB2, TNFAIP6, CHD7, SETD7, MPI, RPLP0, CHRDL2, GALNT10, MED17, GJA1, ZXDB, SOX9, POLE, ZIK1, PRMT6, ZBTB39, ANKRD49, RFC1, SERPINF2, KCTD1, MUP5, ZFP938, MUP16, TRAF2, RPSA, ESCO2, PPRC1, FTSJ1, HIC1, MUP2, RUNX1, TFDP1, COL4A2, IFI27, MUP19, TRAF3, MUP9, GORASP1, RPUSD3, SIK1, TLR7, ADNP, UBE2V1, DNA2, EEF1E1, TLR4, TLR2, HBEGF, MVK, CTDP1, CANT1, HEATR1, PRDM15, AGAP2, NOLC1, FO…	341	5174	19672	1.05923	1	1	0.984945
GOTERM_BP_ALL	GO0010558~negative regulation of macromolecule biosynthetic process	35	8.27423	0.312613	ZFP248, MVK, FOXK1, PBXIP1, EGFR, GJA1, RXRA, NFIL3, CUX1, MIER2, INPP5E, SOX9, E2F6, PRMT6, IRX1, KDM4A, RFC1, KCTD1, MUP5, MUP16, WWP2, ESR1, TBX3, HOPX, HIC1, MUP2, RUNX1, MUP19, IFI27, MUP9, SIK1, BCOR, HBEGF, ITM2C, FGFR1	341	1795	19672	1.12486	1	1	0.984945
GOTERM_BP_ALL	GO0009059~macromolecule biosynthetic process	96	22.695	0.312951	RPL4, ZFP248, GMEB2, TNFAIP6, CHD7, SETD7, MPI, RPLP0, CHRDL2, GALNT10, MED17, GJA1, ZXDB, SOX9, POLE, ZIK1, PRMT6, ZBTB39, ANKRD49, RFC1, SERPINF2, KCTD1, MUP5, ZFP938, MUP16, TRAF2, RPSA, ESCO2, PPRC1, FTSJ1, HIC1, MUP2, RUNX1, TFDP1, COL4A2, IFI27, MUP19, TRAF3, MUP9, GORASP1, RPUSD3, SIK1, TLR7, ADNP, UBE2V1, DNA2, EEF1E1, TLR4, TLR2, HBEGF, MVK, CTDP1, CANT1, HEATR1, PRDM15, AGAP2, NOLC1, FO…	341	5243	19672	1.0563	1	1	0.984945
GOTERM_BP_ALL	GO0044699~single-organism process	269	63.5934	0.320808	MAP10, RPL4, CCNJ, TES, PGLYRP2, D16ERTD472E, GPATCH4, GJA1, GNAT2, ANPEP, PLCE1, SOX9, CYP2C70, UNC13B, RBFOX3, FBXO2, CSNK2A2, SERPINF2, MMD2, ESCO2, SND1, RUNX1, IFI27, FEZ1, RBP1, RRAGD, CD226, SIK1, DNA2, LLGL1, EPHA2, SKAP2, ZFP622, NYAP1, SDC3, AGAP2, PRDM15, NOLC1, PIK3R5, ACMSD, C2, APOM, NUAK2, C6, ERI1, C9, PDGFC, INPP5E, APOF, PNPO, ST3GAL4, ZBTB7C, GSDMD, BBS1, CADM4, RAB27A, BRAF, N…	341	15268	19672	1.0164	1	1	0.984945
GOTERM_BP_ALL	GO0051252~regulation of RNA metabolic process	73	17.2577	0.324049	ZFP248, GMEB2, TNFAIP6, CHD7, SETD7, CHRDL2, MED17, ZXDB, SOX9, OASL2, ZIK1, PRMT6, ZBTB39, ANKRD49, RBFOX3, RFC1, SERPINF2, KCTD1, MUP5, ZFP938, MUP16, TRAF2, PPRC1, HIC1, MUP2, RUNX1, TFDP1, IFI27, MUP19, TRAF3, MUP9, OAS3, SIK1, TLR7, ADNP, UBE2V1, TLR4, TLR2, SF3B4, CTDP1, HEATR1, PRDM15, AGAP2, NOLC1, FOXK1, PBXIP1, LRP2, EGFR, TAF1D, RXRA, NFIL3, CUX1, MIER2, ZFP184, RPRD1A, BRD8, RBM12, E2…	341	3948	19672	1.06669	1	1	0.984945
GOTERM_BP_ALL	GO0032501~multicellular organismal process	164	38.7707	0.340073	RPL4, CD86, SCARB1, CHRM3, PGLYRP2, D16ERTD472E, CIB2, GPATCH4, SLC8A1, ARHGAP44, GJA1, CAPN8, GNAT2, ANPEP, PLCE1, SOX9, BORCS8, UNC13B, ANKRD49, RBFOX3, FKBPL, SERPINF2, CSNK2A2, MMD2, ESCO2, HIC1, RUNX1, COL4A2, FEZ1, ADAM4, RBP1, SIK1, CD226, ADNP, SH2D1B1, LLGL1, EPHA2, LY6E, PKDCC, NYAP1, NOP2, AGAP2, PRDM15, SLC1A3, NOLC1, ALOX12, AK7, PLD3, NUP160, SLC9A3R1, ADGRG1, APOM, C6, C9, PDGFC, S…	341	9185	19672	1.03005	1	1	0.984945
GOTERM_BP_ALL	GO0032774~RNA biosynthetic process	71	16.7849	0.341071	ZFP248, GMEB2, TNFAIP6, CHD7, SETD7, CHRDL2, MED17, ZXDB, SOX9, ZIK1, PRMT6, ZBTB39, ANKRD49, RFC1, SERPINF2, KCTD1, MUP5, ZFP938, MUP16, TRAF2, PPRC1, HIC1, MUP2, RUNX1, TFDP1, COL4A2, IFI27, MUP19, TRAF3, MUP9, SIK1, TLR7, ADNP, UBE2V1, TLR4, TLR2, CTDP1, HEATR1, PRDM15, AGAP2, NOLC1, FOXK1, PBXIP1, LRP2, RPAP1, EGFR, TAF1D, RXRA, NFIL3, CUX1, MIER2, ZFP184, RPRD1A, BRD8, E2F6, ZKSCAN1, ZBTB7C,…	341	3854	19672	1.06277	1	1	0.984945
GOTERM_BP_ALL	GO1902680~positive regulation of RNA biosynthetic process	32	7.56501	0.342267	CTDP1, GMEB2, HEATR1, CHD7, SETD7, PRDM15, AGAP2, NOLC1, FOXK1, PBXIP1, EGFR, MED17, RXRA, NFIL3, ZXDB, BRD8, SOX9, ZBTB7C, ANKRD49, RFC1, SERPINF2, WWP2, PPRC1, ESR1, TBX3, RUNX1, TFDP1, TAF4B, TLR7, TLR4, TLR2, FGFR1	341	1647	19672	1.12086	1	1	0.984945
GOTERM_BP_ALL	GO0031326~regulation of cellular biosynthetic process	83	19.6217	0.344214	ZFP248, SCARB1, GMEB2, TNFAIP6, PLEK, CHD7, SETD7, CHRDL2, MED17, C1QTNF3, GJA1, ZXDB, SOX9, ZIK1, PRMT6, ZBTB39, ANKRD49, RFC1, SERPINF2, KCTD1, MUP5, ZFP938, MUP16, TRAF2, ESCO2, PPRC1, HIC1, MUP2, RUNX1, TFDP1, IFI27, MUP19, TRAF3, MUP9, RPUSD3, SIK1, TLR7, ADNP, UBE2V1, DNA2, TLR4, TLR2, HBEGF, MVK, CTDP1, HEATR1, PRDM15, AGAP2, NOLC1, FOXK1, PBXIP1, LRP2, EGFR, ACMSD, TAF1D, RXRA, NFIL3, CUX…	341	4541	19672	1.05444	1	1	0.984945
GOTERM_BP_ALL	GO0006355~regulation of transcription, DNA-templated	68	16.0757	0.355941	ZFP248, GMEB2, TNFAIP6, CHD7, SETD7, CHRDL2, MED17, ZXDB, SOX9, ZIK1, PRMT6, ZBTB39, ANKRD49, RFC1, SERPINF2, KCTD1, MUP5, ZFP938, MUP16, TRAF2, PPRC1, HIC1, MUP2, RUNX1, TFDP1, IFI27, MUP19, TRAF3, MUP9, SIK1, TLR7, ADNP, UBE2V1, TLR4, TLR2, CTDP1, HEATR1, PRDM15, AGAP2, NOLC1, FOXK1, PBXIP1, LRP2, EGFR, TAF1D, RXRA, NFIL3, CUX1, MIER2, ZFP184, RPRD1A, BRD8, E2F6, ZKSCAN1, ZBTB7C, IRX1, KDM4A, C…	341	3700	19672	1.06023	1	1	0.984945
GOTERM_BP_ALL	GO1903506~regulation of nucleic acid-templated transcription	68	16.0757	0.359576	ZFP248, GMEB2, TNFAIP6, CHD7, SETD7, CHRDL2, MED17, ZXDB, SOX9, ZIK1, PRMT6, ZBTB39, ANKRD49, RFC1, SERPINF2, KCTD1, MUP5, ZFP938, MUP16, TRAF2, PPRC1, HIC1, MUP2, RUNX1, TFDP1, IFI27, MUP19, TRAF3, MUP9, SIK1, TLR7, ADNP, UBE2V1, TLR4, TLR2, CTDP1, HEATR1, PRDM15, AGAP2, NOLC1, FOXK1, PBXIP1, LRP2, EGFR, TAF1D, RXRA, NFIL3, CUX1, MIER2, ZFP184, RPRD1A, BRD8, E2F6, ZKSCAN1, ZBTB7C, IRX1, KDM4A, C…	341	3704	19672	1.05909	1	1	0.984945
GOTERM_BP_ALL	GO0000122~negative regulation of transcription from RNA polymerase II promoter	20	4.72813	0.359773	PRMT6, IRX1, ZFP248, RFC1, WWP2, ESR1, TBX3, HOPX, HIC1, RUNX1, RXRA, NFIL3, CUX1, IFI27, MIER2, SIK1, BCOR, SOX9, E2F6, FGFR1	341	994	19672	1.16075	1	1	0.984945
GOTERM_BP_ALL	GO2000112~regulation of cellular macromolecule biosynthetic process	78	18.4397	0.362205	ZFP248, GMEB2, TNFAIP6, CHD7, SETD7, CHRDL2, MED17, GJA1, ZXDB, SOX9, ZIK1, PRMT6, ZBTB39, ANKRD49, RFC1, SERPINF2, KCTD1, MUP5, ZFP938, MUP16, TRAF2, ESCO2, PPRC1, HIC1, MUP2, RUNX1, TFDP1, IFI27, MUP19, TRAF3, MUP9, RPUSD3, SIK1, TLR7, ADNP, UBE2V1, DNA2, TLR4, TLR2, HBEGF, MVK, CTDP1, HEATR1, PRDM15, AGAP2, NOLC1, FOXK1, PBXIP1, LRP2, EGFR, TAF1D, RXRA, NFIL3, CUX1, MIER2, INPP5E, ZFP184, RPRD…	341	4277	19672	1.05208	1	1	0.984945
GOTERM_BP_ALL	GO0097659~nucleic acid-templated transcription	70	16.5485	0.365986	ZFP248, GMEB2, TNFAIP6, CHD7, SETD7, CHRDL2, MED17, ZXDB, SOX9, ZIK1, PRMT6, ZBTB39, ANKRD49, RFC1, SERPINF2, KCTD1, MUP5, ZFP938, MUP16, TRAF2, PPRC1, HIC1, MUP2, RUNX1, TFDP1, COL4A2, IFI27, MUP19, TRAF3, MUP9, SIK1, TLR7, ADNP, UBE2V1, TLR4, TLR2, CTDP1, HEATR1, PRDM15, AGAP2, NOLC1, FOXK1, PBXIP1, LRP2, RPAP1, EGFR, TAF1D, RXRA, NFIL3, CUX1, MIER2, ZFP184, RPRD1A, BRD8, E2F6, ZKSCAN1, ZBTB7C,…	341	3825	19672	1.05575	1	1	0.984945
GOTERM_BP_ALL	GO0051254~positive regulation of RNA metabolic process	33	7.80142	0.368928	SF3B4, CTDP1, GMEB2, HEATR1, CHD7, SETD7, PRDM15, AGAP2, NOLC1, FOXK1, PBXIP1, EGFR, MED17, RXRA, NFIL3, ZXDB, BRD8, SOX9, ZBTB7C, ANKRD49, RFC1, SERPINF2, WWP2, PPRC1, ESR1, TBX3, RUNX1, TFDP1, TAF4B, TLR7, TLR4, TLR2, FGFR1	341	1731	19672	1.09979	1	1	0.984945
GOTERM_BP_ALL	GO2001141~regulation of RNA biosynthetic process	68	16.0757	0.374219	ZFP248, GMEB2, TNFAIP6, CHD7, SETD7, CHRDL2, MED17, ZXDB, SOX9, ZIK1, PRMT6, ZBTB39, ANKRD49, RFC1, SERPINF2, KCTD1, MUP5, ZFP938, MUP16, TRAF2, PPRC1, HIC1, MUP2, RUNX1, TFDP1, IFI27, MUP19, TRAF3, MUP9, SIK1, TLR7, ADNP, UBE2V1, TLR4, TLR2, CTDP1, HEATR1, PRDM15, AGAP2, NOLC1, FOXK1, PBXIP1, LRP2, EGFR, TAF1D, RXRA, NFIL3, CUX1, MIER2, ZFP184, RPRD1A, BRD8, E2F6, ZKSCAN1, ZBTB7C, IRX1, KDM4A, C…	341	3720	19672	1.05453	1	1	0.984945
GOTERM_BP_ALL	GO0006357~regulation of transcription from RNA polymerase II promoter	50	11.8203	0.386209	ZFP248, GMEB2, TNFAIP6, CHD7, CHRDL2, MED17, ZXDB, SOX9, ZIK1, PRMT6, ZBTB39, RFC1, SERPINF2, ZFP938, PPRC1, HIC1, RUNX1, TFDP1, IFI27, SIK1, TLR7, ADNP, TLR4, TLR2, CTDP1, PRDM15, AGAP2, FOXK1, LRP2, EGFR, RXRA, NFIL3, CUX1, MIER2, ZFP184, RPRD1A, BRD8, E2F6, ZKSCAN1, ZBTB7C, IRX1, WWP2, ESR1, TBX3, HOPX, TAF4B, BCOR, MEGF8, HRG, FGFR1	341	2707	19672	1.06556	1	1	0.984945
GOTERM_BP_ALL	GO0010557~positive regulation of macromolecule biosynthetic process	36	8.51064	0.387365	CTDP1, GMEB2, HEATR1, CHD7, SETD7, PRDM15, AGAP2, NOLC1, FOXK1, PBXIP1, EGFR, MED17, RXRA, NFIL3, ZXDB, BRD8, SOX9, ZBTB7C, SLC35A4, ANKRD49, RFC1, SERPINF2, WWP2, PPRC1, ESR1, TBX3, RUNX1, TFDP1, RPUSD3, PLXNB2, TAF4B, TLR7, DNA2, TLR4, TLR2, FGFR1	341	1918	19672	1.0828	1	1	0.984945
GOTERM_BP_ALL	GO0051253~negative regulation of RNA metabolic process	29	6.85579	0.387796	ZFP248, FOXK1, PBXIP1, RXRA, NFIL3, CUX1, MIER2, SOX9, E2F6, PRMT6, IRX1, KDM4A, RFC1, KCTD1, MUP5, MUP16, WWP2, ESR1, TBX3, HOPX, HIC1, MUP2, RUNX1, MUP19, IFI27, MUP9, SIK1, BCOR, FGFR1	341	1518	19672	1.1021	1	1	0.984945
GOTERM_BP_ALL	GO0045893~positive regulation of transcription, DNA-templated	31	7.32861	0.395484	GMEB2, HEATR1, CHD7, SETD7, PRDM15, AGAP2, NOLC1, FOXK1, PBXIP1, EGFR, MED17, RXRA, NFIL3, ZXDB, BRD8, SOX9, ZBTB7C, ANKRD49, RFC1, SERPINF2, WWP2, PPRC1, ESR1, TBX3, RUNX1, TFDP1, TAF4B, TLR7, TLR4, TLR2, FGFR1	341	1638	19672	1.0918	1	1	0.984945
GOTERM_BP_ALL	GO1903508~positive regulation of nucleic acid-templated transcription	31	7.32861	0.395484	GMEB2, HEATR1, CHD7, SETD7, PRDM15, AGAP2, NOLC1, FOXK1, PBXIP1, EGFR, MED17, RXRA, NFIL3, ZXDB, BRD8, SOX9, ZBTB7C, ANKRD49, RFC1, SERPINF2, WWP2, PPRC1, ESR1, TBX3, RUNX1, TFDP1, TAF4B, TLR7, TLR4, TLR2, FGFR1	341	1638	19672	1.0918	1	1	0.984945
GOTERM_BP_ALL	GO0009891~positive regulation of biosynthetic process	39	9.21986	0.406219	SCARB1, CTDP1, GMEB2, HEATR1, CHD7, SETD7, PRDM15, AGAP2, NOLC1, FOXK1, PBXIP1, EGFR, MED17, RXRA, NFIL3, ZXDB, BRD8, SOX9, ZBTB7C, FDPS, SLC35A4, ANKRD49, RFC1, SERPINF2, RAB27A, WWP2, PPRC1, ESR1, TBX3, RUNX1, TFDP1, RPUSD3, PLXNB2, TAF4B, TLR7, DNA2, TLR4, TLR2, FGFR1	341	2103	19672	1.06984	1	1	0.984945
GOTERM_BP_ALL	GO0010556~regulation of macromolecule biosynthetic process	78	18.4397	0.412295	ZFP248, GMEB2, TNFAIP6, CHD7, SETD7, CHRDL2, MED17, GJA1, ZXDB, SOX9, ZIK1, PRMT6, ZBTB39, ANKRD49, RFC1, SERPINF2, KCTD1, MUP5, ZFP938, MUP16, TRAF2, ESCO2, PPRC1, HIC1, MUP2, RUNX1, TFDP1, IFI27, MUP19, TRAF3, MUP9, RPUSD3, SIK1, TLR7, ADNP, UBE2V1, DNA2, TLR4, TLR2, HBEGF, MVK, CTDP1, HEATR1, PRDM15, AGAP2, NOLC1, FOXK1, PBXIP1, LRP2, EGFR, TAF1D, RXRA, NFIL3, CUX1, MIER2, INPP5E, ZFP184, RPRD…	341	4334	19672	1.03824	1	1	0.984945
GOTERM_BP_ALL	GO0045934~negative regulation of nucleobase-containing compound metabolic process	31	7.32861	0.437002	ZFP248, FOXK1, PBXIP1, GJA1, RXRA, NFIL3, CUX1, MIER2, SOX9, E2F6, PRMT6, IRX1, P2RY13, KDM4A, RFC1, KCTD1, MUP5, MUP16, WWP2, ESR1, TBX3, HOPX, HIC1, MUP2, RUNX1, MUP19, IFI27, MUP9, SIK1, BCOR, FGFR1	341	1666	19672	1.07345	1	1	0.984945
GOTERM_BP_ALL	GO0051172~negative regulation of nitrogen compound metabolic process	35	8.27423	0.487064	ZFP248, MVK, FOXK1, PBXIP1, EGFR, ACMSD, GJA1, RXRA, NFIL3, CUX1, MIER2, INPP5E, SOX9, E2F6, PRMT6, IRX1, P2RY13, KDM4A, RFC1, KCTD1, MUP5, MUP16, WWP2, ESR1, TBX3, HOPX, HIC1, MUP2, RUNX1, MUP19, IFI27, MUP9, SIK1, BCOR, FGFR1	341	1940	19672	1.04078	1	1	0.984945
GOTERM_BP_ALL	GO0045935~positive regulation of nucleobase-containing compound metabolic process	36	8.51064	0.500207	SF3B4, CTDP1, GMEB2, HEATR1, CHD7, SETD7, PRDM15, AGAP2, NOLC1, FOXK1, PBXIP1, FMN2, EGFR, MED17, BABAM1, RXRA, NFIL3, ZXDB, BRD8, SOX9, ZBTB7C, ANKRD49, RFC1, SERPINF2, WWP2, PPRC1, ESR1, TBX3, RUNX1, TFDP1, TAF4B, TLR7, DNA2, TLR4, TLR2, FGFR1	341	2000	19672	1.0384	1	1	0.984945
GOTERM_BP_ALL	GO0051173~positive regulation of nitrogen compound metabolic process	39	9.21986	0.501088	SF3B4, CTDP1, GMEB2, HEATR1, CHD7, SETD7, PRDM15, AGAP2, NOLC1, FOXK1, PBXIP1, FMN2, EGFR, MED17, BABAM1, RXRA, NFIL3, ZXDB, BRD8, SOX9, ZBTB7C, SLC35A4, ANKRD49, RFC1, SERPINF2, WWP2, PPRC1, ESR1, TBX3, RUNX1, TFDP1, RPUSD3, PLXNB2, TAF4B, TLR7, DNA2, TLR4, TLR2, FGFR1	341	2176	19672	1.03395	1	1	0.984945
GOTERM_BP_ALL	GO0031328~positive regulation of cellular biosynthetic process	37	8.74704	0.503972	SCARB1, CTDP1, GMEB2, HEATR1, CHD7, SETD7, PRDM15, AGAP2, NOLC1, FOXK1, PBXIP1, EGFR, MED17, RXRA, NFIL3, ZXDB, BRD8, SOX9, ZBTB7C, SLC35A4, ANKRD49, RFC1, SERPINF2, WWP2, PPRC1, ESR1, TBX3, RUNX1, TFDP1, RPUSD3, PLXNB2, TAF4B, TLR7, DNA2, TLR4, TLR2, FGFR1	341	2057	19672	1.03768	1	1	0.984945
GOTERM_BP_ALL	GO0045944~positive regulation of transcription from RNA polymerase II promoter	22	5.20095	0.676072	GMEB2, SERPINF2, CHD7, PRDM15, AGAP2, WWP2, PPRC1, ESR1, TBX3, EGFR, RUNX1, MED17, TFDP1, RXRA, TAF4B, TLR7, BRD8, SOX9, TLR4, FGFR1, ZBTB7C, TLR2	341	1313	19672	0.966612	1	1	0.984945
Annotation Cluster 29	Enrichment Score 1.0184104771433935
Category	Term	Count	%	PValue	Genes	List Total	Pop Hits	Pop Total	Fold Enrichment	Bonferroni	Benjamini	FDR
GOTERM_BP_ALL	GO0030010~establishment of cell polarity	8	1.89125	0.0102257	SLC9A3R1, GJA1, UBXN2B, KIF26B, FEZ1, EXOC4, SYNE4, LLGL1	341	138	19672	3.3443	1	0.29335	0.288876
GOTERM_BP_ALL	GO0007163~establishment or maintenance of cell polarity	8	1.89125	0.107057	SLC9A3R1, GJA1, UBXN2B, KIF26B, FEZ1, EXOC4, SYNE4, LLGL1	341	231	19672	1.99789	1	0.970431	0.955632
GOTERM_BP_ALL	GO0090162~establishment of epithelial cell polarity	3	0.70922	0.122246	SLC9A3R1, GJA1, SYNE4	341	35	19672	4.94478	1	1	0.984945
GOTERM_BP_ALL	GO0061245~establishment or maintenance of bipolar cell polarity	3	0.70922	0.245868	SLC9A3R1, SYNE4, LLGL1	341	55	19672	3.14668	1	1	0.984945
GOTERM_BP_ALL	GO0035088~establishment or maintenance of apicalbasal cell polarity	3	0.70922	0.245868	SLC9A3R1, SYNE4, LLGL1	341	55	19672	3.14668	1	1	0.984945
Annotation Cluster 30	Enrichment Score 1.014509591766381
Category	Term	Count	%	PValue	Genes	List Total	Pop Hits	Pop Total	Fold Enrichment	Bonferroni	Benjamini	FDR
GOTERM_BP_ALL	GO0042177~negative regulation of protein catabolic process	6	1.41844	0.0811862	OS9, CSNK2A2, AGAP2, FMN2, EGFR, CYP51	341	133	19672	2.60252	1	0.864788	0.851599
GOTERM_BP_ALL	GO0042176~regulation of protein catabolic process	12	2.83688	0.0998466	RNF144B, GJA1, OS9, SGSM3, RNF217, CSNK2A2, AGAP2, WWP2, FMN2, SOX9, EGFR, CYP51	341	411	19672	1.68435	1	0.937036	0.922746
GOTERM_BP_ALL	GO0009895~negative regulation of catabolic process	9	2.12766	0.111598	KDM4A, OS9, FEZ1, CSNK2A2, AGAP2, FOXK1, FMN2, EGFR, CYP51	341	279	19672	1.86094	1	0.983552	0.968552
Annotation Cluster 31	Enrichment Score 0.9857415104938019
Category	Term	Count	%	PValue	Genes	List Total	Pop Hits	Pop Total	Fold Enrichment	Bonferroni	Benjamini	FDR
GOTERM_BP_ALL	GO0006915~apoptotic process	48	11.3475	0.0177986	NRP1, ZFP622, GPR65, CTSZ, AGAP2, ALOX12, CAAP1, LRP2, FMN2, EGFR, SLC9A3R1, GJA1, RXRA, NUAK2, C6, ZMAT3, SOX9, ZBP1, UNC13B, CASP8AP2, CSNK2A2, CARD9, TNFRSF10B, ASNS, TRAF2, BRAF, BMX, ESR1, TBX3, HIC1, RNF144B, TPX2, TFDP1, IFI27, TRAF3, SIK1, ITGA5, ADNP, XAF1, EEF1E1, HRG, TLR4, DOCK1, EPHA2, ITM2C, FGFR1, AARS, GRINA	341	1997	19672	1.38662	1	0.392425	0.38644
GOTERM_BP_ALL	GO0012501~programmed cell death	50	11.8203	0.0193716	NRP1, GPR65, CTSZ, CAAP1, FMN2, GJA1, SOX9, ZBP1, UNC13B, CSNK2A2, TRAF2, HIC1, RNF144B, TFDP1, IFI27, TRAF3, SIK1, ITGA5, ADNP, EEF1E1, TLR4, DOCK1, EPHA2, ZFP622, AGAP2, ALOX12, LRP2, EGFR, SLC9A3R1, NUAK2, RXRA, C6, ZMAT3, HS1BP3, GSDMD, CASP8AP2, CARD9, TNFRSF10B, ASNS, BRAF, BMX, ESR1, TBX3, TPX2, XAF1, HRG, ITM2C, FGFR1, AARS, GRINA	341	2108	19672	1.36834	1	0.416201	0.409854
GOTERM_BP_ALL	GO0008219~cell death	52	12.2931	0.0355634	NRP1, GPR65, CTSZ, CAAP1, FMN2, GJA1, SOX9, ZBP1, UNC13B, CSNK2A2, TRAF2, AXIN2, HIC1, RNF144B, TFDP1, IFI27, TRAF3, SIK1, ITGA5, ADNP, EEF1E1, TLR4, DOCK1, EPHA2, ZFP622, AGAP2, ALOX12, LRP2, EGFR, SLC9A3R1, NUAK2, RXRA, C6, ZMAT3, HS1BP3, GSDMD, CASP8AP2, KDM4A, CARD9, TNFRSF10B, ASNS, BRAF, BMX, ESR1, TBX3, TPX2, XAF1, HRG, ITM2C, FGFR1, AARS, GRINA	341	2294	19672	1.30769	1	0.56351	0.554916
GOTERM_BP_ALL	GO0042981~regulation of apoptotic process	39	9.21986	0.0565613	NRP1, ZFP622, CTSZ, AGAP2, ALOX12, CAAP1, LRP2, FMN2, EGFR, SLC9A3R1, GJA1, RXRA, NUAK2, C6, ZMAT3, HS1BP3, SOX9, ZBP1, UNC13B, CASP8AP2, CARD9, TNFRSF10B, ASNS, TRAF2, BRAF, ESR1, TBX3, RNF144B, TRAF3, SIK1, ITGA5, ADNP, EEF1E1, HRG, TLR4, ITM2C, FGFR1, AARS, GRINA	341	1694	19672	1.32814	1	0.731313	0.72016
GOTERM_BP_ALL	GO0043067~regulation of programmed cell death	39	9.21986	0.0686278	NRP1, ZFP622, CTSZ, AGAP2, ALOX12, CAAP1, LRP2, FMN2, EGFR, SLC9A3R1, GJA1, RXRA, NUAK2, C6, ZMAT3, HS1BP3, SOX9, ZBP1, UNC13B, CASP8AP2, CARD9, TNFRSF10B, ASNS, TRAF2, BRAF, ESR1, TBX3, RNF144B, TRAF3, SIK1, ITGA5, ADNP, EEF1E1, HRG, TLR4, ITM2C, FGFR1, AARS, GRINA	341	1718	19672	1.30959	1	0.802911	0.790666
GOTERM_BP_ALL	GO0043065~positive regulation of apoptotic process	18	4.25532	0.0848704	UNC13B, ZBP1, CASP8AP2, ZFP622, CARD9, CTSZ, TNFRSF10B, ALOX12, TRAF2, SLC9A3R1, C6, RXRA, ZMAT3, SIK1, EEF1E1, HRG, TLR4, ITM2C	341	682	19672	1.52259	1	0.870477	0.857202
GOTERM_BP_ALL	GO0043068~positive regulation of programmed cell death	18	4.25532	0.0884557	UNC13B, ZBP1, CASP8AP2, ZFP622, CARD9, CTSZ, TNFRSF10B, ALOX12, TRAF2, SLC9A3R1, C6, RXRA, ZMAT3, SIK1, EEF1E1, HRG, TLR4, ITM2C	341	687	19672	1.51151	1	0.892286	0.878678
GOTERM_BP_ALL	GO0010941~regulation of cell death	41	9.69267	0.10936	NRP1, ZFP622, CTSZ, AGAP2, ALOX12, CAAP1, LRP2, FMN2, EGFR, SLC9A3R1, GJA1, RXRA, NUAK2, C6, ZMAT3, HS1BP3, SOX9, ZBP1, UNC13B, CASP8AP2, KDM4A, CARD9, TNFRSF10B, ASNS, TRAF2, BRAF, AXIN2, ESR1, TBX3, RNF144B, TRAF3, SIK1, ITGA5, ADNP, EEF1E1, HRG, TLR4, ITM2C, FGFR1, AARS, GRINA	341	1900	19672	1.24487	1	0.982489	0.967506
GOTERM_BP_ALL	GO0010942~positive regulation of cell death	19	4.49173	0.110923	UNC13B, ZBP1, CASP8AP2, ZFP622, CARD9, CTSZ, TNFRSF10B, ALOX12, TRAF2, AXIN2, SLC9A3R1, C6, RXRA, ZMAT3, SIK1, EEF1E1, HRG, TLR4, ITM2C	341	760	19672	1.44223	1	0.983552	0.968552
GOTERM_BP_ALL	GO0043066~negative regulation of apoptotic process	18	4.25532	0.673462	NRP1, AGAP2, ASNS, ALOX12, TRAF2, BRAF, CAAP1, LRP2, FMN2, TBX3, EGFR, RNF144B, NUAK2, SOX9, ITGA5, ADNP, AARS, GRINA	341	1069	19672	0.97138	1	1	0.984945
GOTERM_BP_ALL	GO0043069~negative regulation of programmed cell death	18	4.25532	0.70377	NRP1, AGAP2, ASNS, ALOX12, TRAF2, BRAF, CAAP1, LRP2, FMN2, TBX3, EGFR, RNF144B, NUAK2, SOX9, ITGA5, ADNP, AARS, GRINA	341	1090	19672	0.952665	1	1	0.984945
GOTERM_BP_ALL	GO0060548~negative regulation of cell death	20	4.72813	0.721804	NRP1, KDM4A, AGAP2, ASNS, ALOX12, TRAF2, BRAF, CAAP1, LRP2, FMN2, ESR1, TBX3, EGFR, RNF144B, NUAK2, SOX9, ITGA5, ADNP, AARS, GRINA	341	1226	19672	0.941095	1	1	0.984945
Annotation Cluster 32	Enrichment Score 0.9458751495261141
Category	Term	Count	%	PValue	Genes	List Total	Pop Hits	Pop Total	Fold Enrichment	Bonferroni	Benjamini	FDR
GOTERM_BP_ALL	GO0045668~negative regulation of osteoblast differentiation	5	1.18203	0.0329812	GDF10, TNFAIP6, AXIN2, SOX9, FGFR1	341	70	19672	4.12065	1	0.551398	0.542988
GOTERM_BP_ALL	GO0031214~biomineral tissue development	8	1.89125	0.0383172	GJA1, PKDCC, TFIP11, BCOR, AXIN2, SOX9, SLC8A1, FGFR1	341	181	19672	2.5498	1	0.582722	0.573835
GOTERM_BP_ALL	GO0030279~negative regulation of ossification	6	1.41844	0.0395154	GDF10, TNFAIP6, BCOR, AXIN2, SOX9, FGFR1	341	108	19672	3.20495	1	0.597345	0.588235
GOTERM_BP_ALL	GO0002062~chondrocyte differentiation	6	1.41844	0.0450326	PKDCC, COL11A2, AXIN2, SOX9, FGFR1, RUNX1	341	112	19672	3.09049	1	0.642287	0.632491
GOTERM_BP_ALL	GO0030500~regulation of bone mineralization	5	1.18203	0.0662163	GJA1, PKDCC, BCOR, SOX9, SLC8A1	341	88	19672	3.27779	1	0.793931	0.781823
GOTERM_BP_ALL	GO0001503~ossification	13	3.07329	0.0732661	GDF10, PKDCC, TNFAIP6, COL11A2, AXIN2, CHRDL2, SLC8A1, RUNX1, GJA1, BCOR, SOX9, FGFR1, EPHA2	341	434	19672	1.72802	1	0.829418	0.816769
GOTERM_BP_ALL	GO0001649~osteoblast differentiation	8	1.89125	0.085111	GDF10, GJA1, TNFAIP6, COL11A2, AXIN2, SOX9, FGFR1, EPHA2	341	218	19672	2.11703	1	0.870477	0.857202
[truncated: 4,773 more rows]

## Sheet: ESM Table 6
ESM Table 6. Differential metabolites from liver of control (Ctrl) and AAV9-Acat2 injected (ACAT2) mice
[truncated: 62 more rows]

## Sheet: ESM Table 7
ESM Table 7. Pathway enrichment of differential metabolites.
[truncated: 82 more rows]

## Sheet: ESM Table 8
Date：2022-06-24
[truncated: 13 more rows]
